# Supplementary material for: 3' tag digital gene expression profiling of human brain and universal reference RNA using Illumina Genome Analyzer
Source: BMC Genomics. 2009 Nov 16;10:531. doi: 10.1186/1471-2164-10-531 (PMC2781828; doi:10.1186/1471-2164-10-531)
Supplement: Additional file 1 — Table S1, which is the summary of runs and alignment statistics for all libraries. [file 1471-2164-10-531-S1.XLS]

## Sheet: Table S1
	Read Counts								Read Counts (% of Total Productive Reads)
	Lane_1	Lane_2	Lane_3	Lane_4	Lane_5	Lane_6	Lane_7	Lane_8	Lane_1	Lane_2	Lane_3	Lane_4	Lane_5	Lane_6	Lane_7	Lane_8	Genome Analyzer Version	Library Prep	RNA Sample	Run ID
Library ID	L1	L1	L2	L2	Phi_X	L3	L3	L3	L1	L1	L2	L2	Phi_X	L3	L3	L3	GA I	Jacksonville, FL	HBRR	1
All Productive Reads	3349720	3922320	4675351	4675840		4825411	4890250	4865712
Reads Mapped to Repeats	235938	305703	356817	364823		379953	392890	382095	0.0704351	0.0779393	0.0763188	0.078023		0.07874	0.0803415	0.0785281
Reads Mapped to Mito_rRNA_Canonical	2092458	2479688	2961078	2956583		2994895	3030572	3021892	0.624667	0.632199	0.633338	0.632311		0.620651	0.619717	0.621059
Reads Mapped to ncRNA	506	585	780	804		888	826	881	0.000151057	0.000149146	0.000166832	0.000171948		0.000184026	0.000168908	0.000181063
Reads Mapped to non-Canonical	96417	112534	133369	132023		139077	140279	140511	0.0287836	0.0286907	0.028526	0.0282351		0.0288218	0.0286854	0.0288778
Reads Mapped to Intergenic	456556	539775	627442	624745		685334	693233	691322	0.136297	0.137616	0.134202	0.133611		0.142026	0.141758	0.14208
Read Not Mapped	467845	484035	595865	596862		625264	632450	629011	0.139667	0.123405	0.127448	0.127648		0.129577	0.129329	0.129274
Unique Reads	254190	257688	291216	295558		310418	315071	310651
Unique Reads Mapped to Mito_rRNA_Canonical	38125	39984	41579	41586		42085	42324	42203
Unique Genes (Mito_rRNA_Canonical)	14576	14769	14967	14985		14941	14973	14987
Library ID	L4	L5	L4	L5	Phi_X	L4	L6	L4	L4	L5	L4	L5	Phi_X	L4	L6	L4	GA I	Rochester, MN	HBRR	2
All Productive Reads	3179500	3820084	4341486	4388417		4684330	4708638	4565877
Reads Mapped to Repeats	253983	318205	348290	371453		375564	399833	368138	0.0798814	0.0832979	0.0802237	0.084644		0.0801745	0.0849148	0.0806281
Reads Mapped to Mito_rRNA_Canonical	1868262	2245429	2655300	2604547		2877895	2802521	2807212	0.587596	0.587796	0.611611	0.593505		0.614366	0.595187	0.614824
Reads Mapped to ncRNA	626	818	879	999		894	986	847	0.000196886	0.000214131	0.000202465	0.000227645		0.000190849	0.000209402	0.000185507
Reads Mapped to non-Canonical	90574	111159	126941	128413		136852	136379	133453	0.0284869	0.0290986	0.0292391	0.0292618		0.0292149	0.0289636	0.0292283
Reads Mapped to Intergenic	405134	532742	574498	619746		623052	668516	606039	0.127421	0.139458	0.132328	0.141223		0.133008	0.141977	0.132732
Read Not Mapped	560921	611731	635578	663259		670073	700403	650188	0.176418	0.160135	0.146396	0.151139		0.143046	0.148749	0.142402
Unique Reads	294184	306985	321365	327304		339919	357074	332557
Unique Reads Mapped to Mito_rRNA_Canonical	39469	42743	44017	44589		45081	46087	44531
Unique Genes (Mito_rRNA_Canonical)	14715	14917	15083	15077		15187	15225	15150
Library ID	L4	L5	L4	Phi_X	L5	L4	L6	L4	L4	L5	L4	Phi_X	L5	L4	L6	L4	GA II	Rochester, MN	HBRR	3
All Productive Reads	7005919	7783726	7960975		7807375	7938446	7674719	7862032
Reads Mapped to Repeats	479670	560558	555437		576392	559408	577376	552915	0.0684664	0.0720167	0.06977		0.0738266	0.0704682	0.0752309	0.0703272
Reads Mapped to Mito_rRNA_Canonical	4220521	4585753	4914261		4709301	4950931	4640303	4895667	0.602422	0.589146	0.617294		0.603186	0.623665	0.604622	0.622697
Reads Mapped to ncRNA	1277	1572	1385		1622	1503	1567	1464	0.000182274	0.00020196	0.000173974		0.000207752	0.000189332	0.000204177	0.000186211
Reads Mapped to non-Canonical	204764	230243	238272		235937	239674	227491	235639	0.0292273	0.02958	0.02993		0.0302198	0.0301916	0.0296416	0.0299718
Reads Mapped to Intergenic	934688	1117855	1090991		1142971	1094091	1121602	1077441	0.133414	0.143614	0.137042		0.146396	0.137822	0.146142	0.137044
Read Not Mapped	1164999	1287745	1160629		1141152	1092839	1106380	1098906	0.166288	0.165441	0.14579		0.146163	0.137664	0.144159	0.139774
Unique Reads	534718	552352	515106		489162	475138	497769	475928
Unique Reads Mapped to Mito_rRNA_Canonical	49794	51874	51838		52140	52092	53186	52189
Unique Genes (Mito_rRNA_Canonical)	15547	15605	15632		15627	15632	15688	15694
Library ID	L4	L4	L5	Phi_X	L6	L7	L8	L5	L4	L4	L5	Phi_X	L6	L7	L8	L5	GA II	Rochester, MN	HBRR	4
All Productive Reads	6802912	7324966	7129752		7484963	6918581	7774337	6818797
Reads Mapped to Repeats	492632	570821	585903		571550	513894	635871	508204	0.0724149	0.0779281	0.0821772		0.0763598	0.0742774	0.081791	0.0745299
Reads Mapped to Mito_rRNA_Canonical	4105162	4478756	4247192		4511883	4301199	4586952	4127068	0.603442	0.611437	0.5957		0.602793	0.621688	0.590012	0.605249
Reads Mapped to ncRNA	1249	1310	1454		1620	1032	1503	1408	0.000183598	0.00017884	0.000203934		0.000216434	0.000149164	0.000193328	0.000206488
Reads Mapped to non-Canonical	196456	215301	211137		221524	201261	204112	203421	0.0288782	0.0293928	0.0296135		0.0295959	0.0290899	0.0262546	0.0298324
Reads Mapped to Intergenic	894097	977942	1015260		1085052	934425	967155	983302	0.131429	0.133508	0.142398		0.144964	0.13506	0.124404	0.144205
Read Not Mapped	1113316	1080836	1068806		1093334	966770	1378744	995394	0.163653	0.147555	0.149908		0.146071	0.139735	0.177346	0.145978
Unique Reads	515381	494877	475739		495708	418779	482370	437820
Unique Reads Mapped to Mito_rRNA_Canonical	49796	50868	51066		52827	47946	51217	50706
Unique Genes (Mito_rRNA_Canonical)	15532	15568	15570		15681	15448	15638	15519
Library ID	L4	L7	L4	Phi_X	L8	L6	L7	L8	L4	L7	L4	Phi_X	L8	L6	L7	L8	GA II	Rochester, MN	HBRR	5
All Productive Reads	7523528	7488099	7682956		7769810	7533987	7488727	7905085
Reads Mapped to Repeats	540870	569146	552592		643928	589210	565900	658579	0.0718905	0.0760067	0.0719244		0.0828756	0.0782069	0.0755669	0.0833108
Reads Mapped to Mito_rRNA_Canonical	4626634	4692278	4807650		4630630	4592915	4741934	4717336	0.614955	0.626631	0.625755		0.595977	0.609626	0.63321	0.596747
Reads Mapped to ncRNA	1426	1201	1382		1611	1651	1138	1549	0.000189539	0.000160388	0.000179879		0.000207341	0.00021914	0.000151962	0.00019595
Reads Mapped to non-Canonical	220228	219447	228777		205471	222325	221022	207563	0.0292719	0.0293061	0.0297772		0.0264448	0.0295096	0.029514	0.0262569
Reads Mapped to Intergenic	1004777	1023704	1045373		977506	1091377	1028005	985317	0.133551	0.136711	0.136064		0.125808	0.14486	0.137274	0.124643
Read Not Mapped	1129593	982323	1047182		1310664	1036509	930728	1334741	0.150141	0.131185	0.136299		0.168687	0.137578	0.124284	0.168846
Unique Reads	492797	433012	448485		442824	446693	405674	447423
Unique Reads Mapped to Mito_rRNA_Canonical	51378	48877	51997		51585	53224	48995	51731
Unique Genes (Mito_rRNA_Canonical)	15636	15503	15657		15633	15709	15509	15678
Library ID	L9			L9	Phi_X			L9	L9			L9	Phi_X			L9	GA II	Jacksonville, FL	UHRR	6
All Productive Reads	5894253			6238524				7210637
Reads Mapped to Repeats	883981			990368				1149245	0.149973			0.15875				0.159382
Reads Mapped to Mito_rRNA_Canonical	3292940			3621854				4259002	0.55867			0.580563				0.590655
Reads Mapped to ncRNA	1382			1415				1763	0.000234466			0.000226816				0.0002445
Reads Mapped to non-Canonical	174997			191873				220751	0.0296894			0.0325526				0.0374519
Reads Mapped to Intergenic	648231			707858				821600	0.109977			0.120093				0.13939
Read Not Mapped	892722			725156				758276	0.151456			0.116238				0.105161
Unique Reads	499431			431444				440268
Unique Reads Mapped to Mito_rRNA_Canonical	50176			51320				54236
Unique Genes (Mito_rRNA_Canonical)	15481			15570				15774
Note: For the defenitions of repeat, mitochondrial, rRNA, ncRNA, canonical, non-canonical, and intergenic tables, please refer to Stowers' Insitute Document: http://research.stowers-institute.org/microarray/tag_tables/StowersInstitute_TagTables_-_Research_Wiki.pdf
