# Supplementary material for: 3' tag digital gene expression profiling of human brain and universal reference RNA using Illumina Genome Analyzer
Source: BMC Genomics. 2009 Nov 16;10:531. doi: 10.1186/1471-2164-10-531 (PMC2781828; doi:10.1186/1471-2164-10-531)
Supplement: Additional file 2 — Table S2, a complete table containing the raw gene tag counts (Log 2 scale) and full Pearson correlation coefficient matrix for all lanes and flow cells of all sequencing runs. [file 1471-2164-10-531-S2.XLS]

## Sheet: Table S2
	Run1							Run2							Run3							Run4							Run5										Run1							Run2
Gene	L1	L1	L2	L2	L3	L3	L3	L4	L4	L4	L4	L5	L5	L6	L4	L4	L4	L4	L5	L5	L6	L4	L4	L5	L5	L6	L7	L8	L4	L4	L6	L7	L7	L8	L8			Lib	L1	L1	L2	L2	L3	L3	L3	L4	L4	L4	L4
ENSG00000000003	6.24793	6.04439	6.33985	6.35755	6.56986	6.24793	6.33985	5.32193	5.35755	6.06609	5.58496	5.78136	5.61471	5.70044	6.70044	6.9542	6.71425	6.75489	6.70044	6.78136	6.20945	6.40939	6.35755	6.32193	6.35755	5.9542	6.39232	5.88264	6.87036	6.72792	6	6.67243	6.47573	5.97728	6.10852			L1	1	0.975218	0.968302	0.968042	0.968262	0.967886	0.967675	0.95614	0.95807	0.958762	0.95848
ENSG00000000419	8.51964	8.71768	8.63662	8.63662	8.87036	8.94544	8.90689	8	8.52356	8.55459	8.45943	8.35755	8.10852	8.40939	8.69	9.11634	9.15482	9.15228	9.04985	9.07414	8.97728	8.79766	8.91289	8.85487	8.86728	8.93958	8.99718	9.21189	9.0634	9.12928	9.01123	9.30834	9.31061	9.30378	9.31515			L1	0.975218	1	0.970261	0.969677	0.969107	0.968922	0.968535	0.957309	0.959761	0.960477	0.959886
ENSG00000000457	2	3	3	2.58496	2.58496	2.32193	2.32193	2.32193	3.16993	3.16993	2.32193	2.80735	2.80735	3	3.90689	3.45943	4	4.24793	3.80735	4.24793	3.45943	4.08746	4	3.16993	3.45943	3.70044	3.90689	3.16993	4	4.70044	3.80735	3.45943	4.32193	4.24793	3.90689			L2	0.968302	0.970261	1	0.979448	0.969401	0.969265	0.969511	0.959424	0.963365	0.965306	0.963515
ENSG00000000460	1	2.58496	2.80735	1.58496	1	2.58496	1	1.58496	3.16993	2.32193	3	2	2.80735	3	3.70044	3	3.80735	2.32193	3.16993	3.80735	3.32193	3.58496	2.80735	3.90689	3.45943	2.80735	2.80735	2.58496	3	2.32193	2.32193	3	3.70044	3.16993	1.58496			L2	0.968042	0.969677	0.979448	1	0.969701	0.969597	0.969632	0.959647	0.963389	0.965863	0.964995
ENSG00000000938	4.58496	4.9542	4.70044	4.32193	4.16993	5.16993	4.70044	4.32193	4.58496	4.39232	3.32193	4.32193	4.70044	3.80735	4.75489	4.80735	4.85798	5.24793	5.24793	4.32193	5	5.16993	4.24793	4.32193	4.90689	4.70044	6.08746	5.39232	4.70044	4.64386	4.45943	6.02237	6.06609	5.78136	5.55459			L3	0.968262	0.969107	0.969401	0.969701	1	0.97932	0.97943	0.953776	0.957043	0.95916	0.957845
ENSG00000000971	4.70044	4.52356	4.70044	4.64386	4.64386	5.12928	4.32193	4.24793	5.08746	5.64386	5.45943	5.20945	5.16993	5.12928	5.70044	6.16993	6.02237	5.67243	6.04439	6.16993	6.16993	5.97728	6.22882	6.26679	6	5.85798	5.93074	6.42626	6.44294	6.04439	5.75489	6.2854	6.20945	6.52356	6.58496			L3	0.967886	0.968922	0.969265	0.969597	0.97932	1	0.979124	0.953946	0.957151	0.958736	0.957731
ENSG00000001036	4.64386	5.20945	4.58496	5	5.42626	4.85798	5.2854	4.45943	5.08746	4.9542	5.20945	5.45943	4.75489	5.16993	5.52356	6.47573	6.12928	6.22882	6.14975	5.9542	5.93074	5.49185	5.85798	5.64386	5.75489	5.90689	5.67243	5.49185	6.24793	6.44294	6.08746	6.06609	6.08746	5.16993	5.24793			L3	0.967675	0.968535	0.969511	0.969632	0.97943	0.979124	1	0.953435	0.95775	0.959049	0.957138
ENSG00000001084	6.50779	6.88264	7.2384	6.80735	7.16993	7.26679	6.94251	6.35755	7.11894	7.02237	6.94251	7.04439	6.71425	7.08746	7.76155	8.08215	8.05528	7.9542	8.01681	7.80735	8.13443	7.5157	7.76818	7.82655	7.65821	7.94837	7.52356	7.43463	7.65105	7.6865	7.90087	8.01123	7.93664	7.54689	7.56986			L4	0.95614	0.957309	0.959424	0.959647	0.953776	0.953946	0.953435	1	0.973844	0.973664	0.973412
ENSG00000001460	6.82018	6.72792	7.18982	7.21917	7.16993	6.72792	6.80735	6.02237	6.65821	6.55459	6.64386	6.82018	6.59991	7.21917	7.5157	7.73471	7.45121	7.48382	8.07146	7.64386	7.96578	7.26679	7.53138	7.74819	7.82018	7.91289	7.93664	8.65821	7.62936	7.69349	7.94251	8	8.27612	8.67243	8.64386			L4	0.95807	0.959761	0.963365	0.963389	0.957043	0.957151	0.95775	0.973844	1	0.978037	0.977566
ENSG00000001461	7.80735	8.11374	8.24317	8.36194	8.35315	8.31741	8.38802	8.07146	8.51964	8.52748	8.47978	8.52356	8.17991	8.45121	8.99152	9.05257	9.17493	9.20457	9.31741	9.24793	8.85175	8.85798	9.0634	9.19722	9.10591	8.79766	9.27146	9.08215	9.15482	9.26913	9.07414	9.3966	9.52356	9.17243	9.31515			L4	0.958762	0.960477	0.965306	0.965863	0.95916	0.958736	0.959049	0.973664	0.978037	1	0.979562
ENSG00000001497	5.72792	6.08746	6.2854	6.10852	5.85798	6.08746	5.90689	5.32193	6.04439	6.06609	6.35755	5.93074	5.97728	6.61471	7.10852	7.09803	7.30378	7.03342	7.2384	7.12928	7.34873	6.83289	6.9542	6.94251	6.97728	7.41785	7.22882	8.02237	6.93074	7.33092	7.42626	7.41785	7.59246	8.10852	8.14466			L4	0.95848	0.959886	0.963515	0.964995	0.957845	0.957731	0.957138	0.973412	0.977566	0.979562	1
ENSG00000001561	6.84549	6.91886	7.58496	7.62936	7.26679	7.26679	7.40088	7.47573	8.20945	8.43045	8.09276	7.91886	7.87036	8	8.9629	9.17991	9.38154	9.20212	8.87958	8.97728	8.93369	8.88874	8.91886	8.89178	8.84549	8.80735	8.38802	8.13955	9.15482	9.18735	8.61471	8.74483	8.54689	8.633	8.51175			L5	0.95959	0.960349	0.964039	0.964807	0.960756	0.959799	0.960139	0.967723	0.96986	0.97183	0.970848
ENSG00000001617	4.75489	4.85798	5.64386	5.67243	5.67243	5.70044	5.64386	4.58496	5.04439	5.35755	5.80735	4.70044	4.90689	5.12928	5.83289	6.30378	6.14975	5.9542	5.93074	5.97728	5.75489	5.75489	5.90689	5.55459	5.93074	5.39232	5.97728	5	5.72792	6.30378	5.90689	6.35755	6.39232	4.70044	5.08746			L5	0.957561	0.958549	0.961709	0.962869	0.957581	0.958448	0.957793	0.967574	0.969213	0.969519	0.969198
ENSG00000001629	3.16993	3.16993	3.58496	2.80735	2	3.16993	3.80735	3	3.58496	2.80735	3.70044	3	4.24793	3.80735	4.32193	4.24793	4.08746	4.45943	4.45943	4.85798	4.70044	4.58496	4.75489	4.39232	4.80735	4.08746	4.16993	4.80735	3.90689	3.90689	5.04439	4.90689	4.80735	3.80735	4			L6	0.949383	0.950359	0.957467	0.958508	0.955052	0.953516	0.954513	0.957844	0.960466	0.961822	0.961861
ENSG00000001630	8.26679	8.51175	8.633	8.66178	8.84862	8.84549	8.77149	8.15482	8.57743	8.49185	8.44294	8.53916	8.35755	8.25267	9.06609	9.17493	9.24555	9.15482	9.26913	9.3015	8.93664	8.87958	9.01123	9.14211	9.08481	8.87958	9.04712	9.18488	9.15482	9.0954	8.94251	9.21917	9.14466	9.17243	9.16742			L4	0.954539	0.956993	0.961295	0.962105	0.95601	0.956661	0.956348	0.969949	0.975842	0.977927	0.977081
ENSG00000001631	6.2854	6.52356	6.84549	6.85798	7.06609	6.9542	6.87036	6.12928	6.75489	6.90689	6.80735	6.24793	6.2854	6.32193	7.71425	7.7211	7.94251	7.89482	7.40088	7.31288	6.84549	7.44294	7.46761	7.32193	7.14975	6.70044	7.96578	8.07682	7.46761	7.69349	7.02237	8.17493	8.20457	8.30378	8.46761			L4	0.952936	0.95633	0.959282	0.959967	0.955121	0.954878	0.95459	0.968135	0.974741	0.976819	0.976565
ENSG00000002016	5.35755	5.49185	5.39232	5.55459	5.20945	5.2854	5.45943	4.52356	5.04439	5.08746	5.12928	5.24793	5.24793	5.49185	5.61471	6.06609	6.04439	5.80735	6.2854	5.83289	6.02237	5.58496	5.72792	6.14975	5.70044	5.67243	5.04439	5.70044	6.22882	5.85798	5.61471	6.16993	6.24793	5.72792	5.97728			L4	0.952563	0.955995	0.960374	0.960844	0.954587	0.955341	0.955224	0.968871	0.975173	0.97791	0.976116
ENSG00000002330	8.34873	8.45121	8.39232	8.41363	8.20457	8.36632	8.18982	7.9542	8.00562	8.05528	7.90689	7.98868	7.82018	7.73471	8.29462	8.47573	8.32643	8.62205	8.28077	8.16993	8.17991	8.50383	8.56224	8.3966	8.17991	8.11374	9.26679	9.34651	8.42626	8.45943	8.19967	9.2503	9.23601	9.25739	9.45533			L4	0.955486	0.95732	0.962044	0.962639	0.956267	0.956145	0.956346	0.970826	0.976395	0.978686	0.977939
ENSG00000002549	5.78136	6.14975	6	6.64386	5.93074	6	6.18982	5.9542	6.37504	6.67243	6.44294	5.90689	5.55459	5.90689	7.04439	7.19967	7.27612	7.33092	7.14975	6.94251	6.44294	6.9542	7.05528	6.88264	6.70044	6.44294	6.71425	7.22882	7.18982	7.41785	6.75489	7.12928	7.20945	7.08746	7.12928			L5	0.957923	0.959237	0.963818	0.964875	0.96125	0.961637	0.960312	0.96582	0.970775	0.973198	0.972002
ENSG00000002586	7.61471	7.77479	8.01123	8.07146	7.9542	7.97728	7.91289	7.39232	7.79442	7.91289	7.88874	7.93664	7.73471	8.25267	7.44294	7.2854	7.47573	7.75489	7.76155	7.73471	8.07146	7.62205	7.69349	8.09803	8.25739	8.10852	8.65105	8.30378	7.91886	8.15482	8.36632	8.49586	8.66534	8.60363	8.79766			L5	0.957318	0.959945	0.962928	0.964039	0.960855	0.961183	0.960115	0.965483	0.970556	0.973036	0.971605
ENSG00000002587	3.70044	4.52356	5.04439	5.52356	4.80735	5.24793	4.58496	4.80735	5.20945	5.52356	5.39232	5.08746	5.04439	5.35755	5.85798	6.12928	6.24793	6.02237	6	5.80735	6.40939	5.78136	6.12928	5.61471	5.61471	6.39232	5.32193	5.35755	6.30378	6.22882	5.97728	5.24793	4.9542	5.72792	5.52356			L6	0.950714	0.953163	0.959931	0.960487	0.956603	0.95631	0.956627	0.959072	0.96376	0.966034	0.965146
ENSG00000002745	3.80735	3.80735	4.80735	4	3.90689	4	4.08746	1.58496	3.58496	3.70044	2.80735	2.80735	3.90689	3.70044	4.08746	4.45943	4.80735	4.16993	4.58496	4	4.52356	4	3.70044	4.08746	4.16993	3.80735	3.58496	5.2854	4.64386	4.39232	4.39232	3.70044	4.45943	4.70044	4.85798			L4	0.957485	0.96025	0.963822	0.964399	0.958895	0.9585	0.958812	0.971921	0.977464	0.979192	0.978705
ENSG00000002746	6.82018	6.94251	6.97728	6.84549	7.16993	7.15987	7.22882	5.85798	6.56986	6.74147	6.79442	6.32193	6.40939	6.52356	7.40939	7.82655	7.75489	7.60733	7.84549	7.67243	7.40939	7.3837	7.45943	7.39232	7.39232	7.37504	7.49985	7.72792	7.33092	7.67243	7.48382	7.56986	7.56224	7.62936	7.55459			L4	0.95683	0.95887	0.963097	0.964186	0.95851	0.958722	0.958409	0.971299	0.977735	0.979237	0.978772
ENSG00000002822	6.02237	6.10852	6.65821	6.56986	6.55459	6.58496	6.52356	5.80735	6.16993	6.37504	6.59991	6.45943	5.72792	6.2854	7.05528	7.08746	7.10852	7.3837	6.96578	6.78136	6.93074	6.71425	7.13955	6.85798	7	6.87036	6.30378	7.56986	7.2384	7.06609	7	6.71425	6.58496	7.47573	7.43463			L5	0.958647	0.96039	0.965332	0.965693	0.962455	0.962328	0.962149	0.966258	0.970673	0.972673	0.972243
ENSG00000002834	7.24793	7.40939	7.6865	7.80735	7.72792	7.63662	7.70736	6.6865	7.34873	7.49185	7.42626	7.53138	7.26679	8.01681	8.08746	8.37069	8.25267	8.36632	8.47573	8.37938	8.7039	8.03342	8.20457	8.20945	8.13443	8.66178	8.07146	9.13443	8.09803	8.31741	8.66178	8.21432	8.36632	9.13699	9.16742			L5	0.959343	0.961591	0.96566	0.965866	0.962779	0.96262	0.962226	0.967744	0.972148	0.973762	0.973228
ENSG00000002919	5.9542	5.80735	5.78136	5.72792	5.67243	5.85798	6.06609	4.90689	5.61471	5.52356	5.24793	5.64386	6	5.9542	5.72792	5.32193	5.83289	5.70044	6.10852	5.9542	6.14975	6.06609	6.10852	6.18982	6.35755	6.24793	6.76818	7.30378	5.58496	5.97728	6.24793	6.30378	6.30378	6.67243	6.67243			L6	0.950204	0.952514	0.959163	0.960203	0.956734	0.956249	0.956487	0.958607	0.963697	0.965448	0.964081
ENSG00000002933	4.80735	5.16993	5.78136	5.78136	5.49185	5.16993	5.32193	5	5.55459	5.49185	5.61471	6.06609	4.75489	5.42626	6.06609	6.16993	6.26679	6.39232	6.65821	6.64386	6.30378	6.22882	6.53916	6.30378	6.44294	6.58496	6.62936	6.85798	6.58496	6.40939	6.37504	6.62936	6.61471	6.89482	6.88264			L7	0.950132	0.952716	0.95411	0.95483	0.950098	0.949052	0.950122	0.952581	0.955943	0.958223	0.957038
ENSG00000003056	7.56986	7.73471	8.01123	7.92481	7.9542	8.00562	7.96	7.48382	7.94251	8.02791	7.88874	7.69349	7.55459	7.8392	8.73809	8.90989	8.97154	8.97728	8.65105	8.77808	8.79116	8.56986	8.74483	8.53528	8.633	8.76155	8.87036	8.61471	8.65105	8.82972	8.61471	8.97728	9.05528	8.51175	8.47168			L8	0.930245	0.932529	0.93794	0.938632	0.933944	0.934153	0.934286	0.930514	0.935761	0.938338	0.936811
ENSG00000003096	4.75489	5.12928	5.20945	4.9542	4.9542	5	4.75489	5.35755	5.72792	5.85798	6.10852	5.80735	5.64386	5.75489	6.72792	6.97728	6.85798	6.87036	6.33985	6.6865	6.49185	6.67243	6.83289	6.52356	6.52356	6.26679	6.06609	6.64386	6.67243	7.08746	5.97728	6.59991	6.30378	6.65821	6.39232			L4	0.957315	0.959009	0.963624	0.964106	0.957853	0.957761	0.957944	0.973001	0.977806	0.979944	0.979452
ENSG00000003137	6.42626	7.13955	7.16993	7.37504	7.10852	7.08746	7.04439	6.91886	7.65105	7.77479	7.48382	7.08746	7.15987	6.55459	8.08215	7.93074	8.14975	8.2384	7.62936	7.45121	7.26679	8.02791	7.94837	7.62205	7.46761	7.34873	8.07146	7.22882	7.94251	8.16491	7.16993	8.14975	7.94837	7.33985	7.20945			L4	0.956742	0.959949	0.963398	0.964332	0.95803	0.958002	0.957406	0.972241	0.977938	0.979478	0.978766
ENSG00000003147	6.75489	7.33092	7.01123	7.09803	7.33985	7.16993	7.13955	6.79442	7.55459	7.39232	7.5157	7.67243	7.06609	6.87036	8.0607	8.17991	8.29921	8.30834	8.09803	8.20945	7.6865	7.90087	8.24317	8.23362	7.93664	7.63662	7.76155	7.78136	8.07146	8.13443	7.61471	7.89482	8.0607	7.63662	7.62205			L6	0.950639	0.95284	0.960225	0.961411	0.956656	0.956704	0.957031	0.958175	0.963184	0.964776	0.964485
ENSG00000003249	6.14975	6.56986	6.90689	7.03342	6.42626	6.39232	6.39232	7.12928	7.46761	7.60733	7.53138	7.90689	7.75489	8.15987	7.81378	8.04439	7.85175	7.86419	8.49185	8.29002	8.75489	7.8009	7.91289	8.49586	8.38802	8.69697	8.81378	9.2503	8.13443	8.09276	8.7211	8.91588	9.0607	9.17243	9.27612			L7	0.951348	0.953117	0.955057	0.955923	0.951125	0.950365	0.950796	0.952803	0.958036	0.95942	0.958345
ENSG00000003393	9.1472	9.2854	9.3443	9.29692	9.26679	9.40939	9.49185	8.30834	8.72792	8.91886	8.74483	8.82655	8.62205	8.82337	9.53333	9.73132	9.73809	9.68825	9.77972	9.7364	9.58871	9.42417	9.59991	9.58496	9.44087	9.55459	9.54882	9.72962	9.50184	9.65105	9.64024	9.60918	9.60548	9.52943	9.56986			L7	0.949762	0.952278	0.954168	0.954879	0.949997	0.949545	0.949868	0.951643	0.956469	0.958849	0.958038
ENSG00000003400	1.58496	1.58496	2	2	0	1.58496	1	1	1.58496	3.58496	2.80735	2.58496	3.58496	2.80735	3	1.58496	2	3.58496	3.80735	3.80735	3.58496	3.58496	3.32193	3.90689	3.32193	3.16993	2.58496	4.45943	2	2.58496	3.90689	3	3.58496	4.85798	4			L8	0.929544	0.932409	0.937691	0.938672	0.934574	0.933783	0.934247	0.930767	0.935922	0.938272	0.937214
ENSG00000003402	4.45943	4.32193	5.20945	4.75489	4.9542	5.16993	5.12928	4.64386	4.52356	5.12928	4.90689	5.16993	5	5.32193	5.45943	5.88264	6	5.80735	6.04439	6.16993	6.04439	5.70044	5.72792	5.97728	5.35755	6.12928	4.08746	5.52356	5.85798	6.02237	6.24793	5.20945	5	5.35755	5.58496			L8	0.928226	0.930867	0.936575	0.937184	0.932145	0.931728	0.933109	0.92848	0.933533	0.936282	0.935433
ENSG00000003436	4.58496	4.85798	4.80735	4.64386	5	5.08746	5.20945	4.39232	4.70044	4.85798	4.58496	4.70044	4.16993	4.52356	6.04439	5.72792	6.16993	5.80735	5.83289	5.52356	5.90689	5.75489	5.49185	5.58496	5.2854	5.39232	5.67243	5.85798	6.04439	5.83289	5.58496	5.97728	6	5.72792	5.61471
ENSG00000003756	6.85798	7.03342	7.05528	6.93074	6.97728	6.98868	6.94251	6.30378	7.01123	7.12928	7.13955	6.90689	6.78136	6.74147	7.67243	8.01123	8.03892	7.88264	7.8392	7.7211	7.20945	7.74819	7.81378	7.67243	7.70736	7.40088	8.19476	7.93664	7.92481	7.92481	7.42626	8.31288	8.29462	7.7879	7.8009
ENSG00000003987	6.06609	6.32193	6.52356	6.24793	6.39232	6.47573	6.32193	5.70044	5.90689	6.2854	6.20945	6.14975	6.04439	6.02237	6.71425	7.16993	7.20945	7.07682	7.06609	7.07682	6.64386	6.72792	7.02237	7.04439	6.74147	7	7.14975	6.56986	7.24793	6.83289	6.71425	7.21917	7.04439	6.35755	6.71425
ENSG00000003989	7.58496	7.88264	7.78136	7.8392	8.05528	8.06609	8.07146	7.46761	7.67243	7.94251	7.7211	7.6865	7.71425	7.70736	8.2854	8.59619	8.5157	8.58496	8.55075	8.60363	8.14975	8.12412	8.31741	8.51964	8.35315	8.20457	7.71425	7.64386	8.35315	8.44294	8.04985	8.08746	7.98299	7.53916	7.6865
ENSG00000004059	11.0154	11.286	11.5142	11.5618	11.7793	11.7912	11.8388	10.7398	11.2095	11.3526	11.3332	10.973	10.7356	10.9564	12.0265	12.2709	12.2366	12.2255	11.927	11.8849	11.7773	11.9348	12.0468	11.7202	11.6755	11.7801	11.6689	11.2396	12.0881	12.1469	11.7043	11.8321	11.7932	11.2052	11.2198
ENSG00000004139	5.75489	6.10852	6.08746	5.88264	5.97728	5.93074	5.93074	5.61471	5.85798	6.08746	6.45943	6	5.52356	6.45943	6.42626	6.67243	6.47573	6.65821	6.82018	6.61471	6.75489	6.39232	6.70044	6.39232	6.65821	6.84549	6.62936	6.94251	6.65821	6.53916	6.96578	6.72792	6.70044	6.87036	6.94251
ENSG00000004142	8.06609	8.32193	8.74483	8.70736	8.27612	8.42206	8.39232	7.82655	8.32643	8.49586	8.33985	8.02791	7.9542	7.70044	9.03617	9.18488	9.28771	9.24079	9.00282	8.85487	8.32643	8.9542	9.02514	8.78463	8.67596	8.3837	8.96867	8.65464	9.14211	9.18488	8.45533	9.17991	9.20457	8.82655	8.81698
ENSG00000004399	6.65821	6.90689	7.11894	7.22882	7.25739	7.20945	7.09803	6.26679	6.89482	6.82018	6.85798	6.84549	6.90689	6.72792	7.73471	7.70736	7.81378	7.97154	7.90087	7.86419	7.67243	7.55459	7.66534	7.77479	7.88874	7.52356	7.73471	7.19967	7.76818	7.82655	7.52356	7.91289	7.88874	7.16993	7.30378
ENSG00000004455	7.61471	7.61471	7.96	8.10852	7.88264	8.08215	8.07146	7.31288	7.55459	7.73471	7.69349	7.64386	7.53916	7.75489	8.224	8.55842	8.48784	8.50383	8.65821	8.55842	8.35315	8.32643	8.40939	8.56605	8.45121	8.52748	8.44708	8.49586	8.43463	8.59246	8.27612	8.56605	8.53916	8.17493	8.23362
ENSG00000004478	8.06609	8.21432	8.76818	8.61839	8.44294	8.46352	8.44294	8.03892	8.49185	8.56224	8.58496	9.01959	8.7039	9.09803	8.81057	9.04439	8.9542	9.08746	9.41363	9.35755	9.48382	9.18982	9.00562	9.54303	9.37938	9.64566	9.76487	10	9.20945	9.1472	9.61655	9.74147	9.77808	9.95565	10.0014
ENSG00000004487	7.98299	8.11894	8.19476	8.27146	8.24793	8.36632	8.29921	7.33092	7.81378	7.81378	7.82655	8.01123	7.85798	8.04985	8.38802	8.60733	8.65464	8.61102	8.88264	8.79766	8.78463	8.42206	8.58871	8.63662	8.62205	8.77149	8.83605	9.36851	8.56605	8.76155	8.92481	8.89482	9.00843	9.49985	9.50383
ENSG00000004534	7.59991	7.98868	8.31741	8.2384	8.0607	8.13443	8.19476	8.10852	8.55075	8.5812	8.53138	8.37938	8.13955	8.59991	9.12412	9.29921	9.34207	9.39874	9.28309	9.15735	9.15482	8.9629	9.24793	9.03617	9.04985	9.08481	8.43045	8.91289	9.17493	9.10066	9.13699	8.50383	8.69349	8.96	8.9629
ENSG00000004660	7.2854	7.31288	7.89482	7.90087	7.98868	7.97728	7.93664	7.25739	7.49985	7.85798	7.6865	7.99435	7.81378	8.56224	8.14466	8.49985	8.2854	8.16993	8.75822	8.64386	9.09276	8.33092	8.3443	8.63662	8.45121	9.25503	8.10852	9.19967	8.31288	8.45943	9.22882	8.24317	8.32643	9.15482	9.16742
ENSG00000004766	4.80735	5	5.93074	5.80735	6.14975	6.10852	6.16993	5.08746	5.49185	5.55459	5.58496	5.55459	5.39232	5.24793	6.10852	6.45943	6.24793	6.33985	6.2854	6.24793	6.24793	5.97728	6.16993	5.9542	6.32193	6.10852	5.55459	4.9542	6.24793	6.18982	6.10852	4.9542	5.08746	4.32193	4.90689
ENSG00000004776	5.04439	5.39232	5.52356	5.67243	5.83289	5.88264	6.10852	5	6	5.90689	5.97728	5.90689	5.49185	6.50779	6.72792	6.85798	6.6865	6.56986	6.9542	6.71425	7.32193	6.70044	6.80735	7.04439	6.72792	7.50779	6.67243	7.50779	6.71425	6.76818	7.53138	6.26679	6.14975	7.14975	7.53138
ENSG00000004777	7.67948	7.70736	8.17493	8.12412	8.47168	8.61102	8.46761	7.03342	7.72792	8.12928	7.8392	8.15482	7.74147	8.41363	8.56605	8.99152	8.87958	8.79766	9.04166	9.17991	9.31515	8.65821	8.75489	9.01681	8.9542	9.39017	9.27146	9.67066	8.79766	8.9629	9.21189	9.38154	9.41574	9.60177	9.64205
ENSG00000004779	2.32193	3	1.58496	2	1	1.58496	2.32193	2.80735	3	3.32193	3	2.80735	2.80735	2.58496	3.45943	4	3.16993	4	3.32193	3.16993	3.58496	4.16993	2.58496	3.58496	3.90689	3.16993	3.58496	4.24793	4.08746	3.45943	3.58496	4.58496	3.90689	3.80735	3.70044
ENSG00000004799	5.97728	6.40939	6.35755	6.18982	5.88264	6.10852	5.85798	6.61471	7.29462	7.30378	7.45943	7.17991	6.49185	7.08746	7.67948	7.79442	7.98868	8.02791	7.7879	7.86419	7.56986	7.76155	7.92481	7.75489	7.82018	7.53138	8.69349	8.54689	7.9542	7.88264	7.70736	8.81378	8.90087	8.83605	8.84549
ENSG00000004838	2.32193	2.32193	4.24793	3.45943	4.08746	3.70044	3.70044	2.80735	3.58496	3.45943	3.32193	4	3.16993	3.80735	4	3.32193	3.58496	4	4.16993	3.70044	4.39232	3.16993	3.90689	4.08746	3.70044	4.39232	4.32193	5.2854	3.90689	3.80735	4.32193	4.75489	5.08746	4.39232	4.70044
ENSG00000004848	5.04439	4.9542	5.49185	5.55459	5.90689	5.78136	5.80735	4	5.04439	4.70044	4.64386	4.85798	4.80735	5.67243	5.2854	5.35755	5.32193	5.88264	5.97728	6.04439	6.26679	5.49185	5.97728	5.78136	5.80735	6.35755	6.44294	7.04439	5.80735	5.78136	6.24793	6.59991	7.01123	6.91886	6.90689
ENSG00000004864	5.04439	4.80735	5.67243	5.32193	5.88264	5.35755	5.12928	5.55459	5.97728	6.2854	6.12928	6.08746	5.75489	5.12928	6.72792	6.94251	7.08746	6.82018	6.88264	6.75489	6.49185	6.61471	6.6865	6.82018	6.50779	6.24793	5.90689	5.75489	6.71425	6.94251	6.20945	6.67243	6.20945	5.90689	5.55459
ENSG00000004866	7.48382	7.70736	8.01681	7.94837	8.15482	8.09803	8.20457	6.50779	6.84549	7.09803	6.98868	7.2384	6.9542	6.89482	7.82655	7.87652	7.82018	7.89482	8.04439	8	7.66534	7.74147	7.71425	7.67948	7.88874	7.6865	8.99718	8.99435	7.86419	7.90689	7.76818	9.13699	9.13699	9.03617	9.01959
ENSG00000004897	3.58496	4	4.58496	4.45943	4.9542	5.04439	4.9542	4.45943	5.08746	4.9542	5	4.9542	4.16993	4.45943	5.90689	5.58496	6.14975	6.14975	5.80735	5.52356	5.04439	5.45943	5.75489	5.04439	4.9542	5.32193	4.9542	4.70044	5.75489	5.9542	4.9542	4.80735	4.64386	4.58496	4.45943
ENSG00000004961	6.35755	6.85798	6.87036	6.50779	6.39232	6.40939	6.42626	6.24793	6.55459	6.56986	6.52356	6.62936	6.80735	6.35755	7.31288	7.32193	7.53916	7.24793	7.24793	7.35755	7.2854	6.94251	7.10852	7.20945	7.32193	6.98868	7.71425	7.45121	6.91886	7.25739	7.07682	7.74147	7.71425	7.34873	7.49185
ENSG00000004975	4.64386	5.52356	5.39232	5.78136	5.20945	5.20945	5.16993	5.85798	6.20945	6.22882	6.18982	5.67243	5.83289	5.97728	6.97728	7.07682	7.16993	7.10852	7.01123	6.82018	6.55459	6.64386	6.91886	6.50779	6.59991	6.33985	7.18982	7.24793	7.05528	7.12928	6.79442	7.57743	7.32193	7.13955	7.21917
ENSG00000005001	2	3.58496	3.32193	3.58496	3.90689	3.16993	3.45943	2.80735	3.32193	3.16993	3.80735	2.32193	3.58496	4	2	1	2.80735	2.32193	2.58496	2.80735	3.70044	3.16993	3.16993	3.16993	3.58496	3.58496	2	3.45943	3.32193	3.58496	4.08746	2.80735	3.58496	4.08746	4
ENSG00000005007	7.85798	8.16491	8.26209	8.18488	8.20457	8.37938	8.31288	7.59991	8.07682	8.04985	8.36194	8.07146	7.87036	8.39232	8.82337	8.99152	8.86728	8.97728	8.87036	8.9542	9.19229	8.77808	8.91886	8.96867	8.87344	9.09803	9.31288	9.84549	8.78136	8.92778	9.14211	9.36851	9.47776	9.73809	9.79766
ENSG00000005020	7.78136	8.05528	8.22882	8.19967	8.80413	8.65105	8.69	7.79442	8.29462	8.29462	8.3966	7.75489	7.65105	7.67243	9.10066	9.42417	9.30606	9.2854	8.90989	8.68299	8.46761	9.03067	9.16993	8.69697	8.63662	8.45943	8.51964	7.45121	9.16491	9.2503	8.29921	8.47978	8.61471	7.45943	7.25739
ENSG00000005022	8.69697	8.91588	9.24793	9.21917	9.17742	9.19476	9.1267	8.74147	9.23122	9.37721	9.33316	8.94837	8.66534	8.98868	9.9571	10.1824	10.1687	10.2808	9.82177	9.69523	9.65821	9.93664	10.0928	9.62388	9.61655	9.64024	10.1267	10.5392	10.1799	10.1267	9.67243	10.2738	10.2668	10.6193	10.7013
ENSG00000005075	2	3	3.58496	3.58496	2.58496	2.80735	2.58496	2.58496	3.58496	3.32193	3.16993	2	2.58496	3.70044	3.16993	2.32193	3.90689	3.58496	2.32193	2	3.16993	3	2.80735	2.80735	3.32193	3.16993	3.45943	2.32193	3	3.32193	3.45943	3.16993	4	3.16993	3.90689
ENSG00000005100	3	3.32193	4.39232	3.90689	3.32193	3.70044	3.45943	3.16993	3.90689	3.90689	3.80735	2.80735	1.58496	2	4.32193	5	4.16993	4.52356	3.45943	3.16993	2.32193	4.32193	4.75489	3.80735	3.58496	4	4.39232	4.64386	4.24793	4.58496	3.45943	5.08746	5	3.90689	3.80735
ENSG00000005156	5.55459	5.39232	5.35755	5.2854	5.39232	5.9542	5.08746	4.45943	5.04439	5.12928	4.80735	4.80735	4.39232	5.16993	5.2854	5.80735	5.90689	5.93074	5.55459	5.72792	5.39232	5.39232	5.49185	5.45943	5.61471	5.12928	6.52356	5.55459	5.9542	5.97728	5.24793	6.47573	6.6865	6	5.75489
ENSG00000005175	5.16993	5.32193	5.64386	5.35755	5.42626	5.72792	5.04439	4.64386	5.16993	5.39232	5.20945	5.78136	4.90689	5.08746	6.14975	6.55459	6.32193	6.12928	6.16993	6.10852	6.20945	6.06609	6.35755	5.75489	5.72792	6.04439	5.45943	5.64386	5.78136	5.83289	6.06609	5.2854	5.61471	6.18982	6.06609
ENSG00000005187	2.58496	1	1.58496	1	3.16993	3.80735	3.70044	2	1	0	2	1.58496	0	2.32193	3	2.58496	1	2	2.32193	2.32193	3.32193	3	3	2.32193	2	3.16993	3.16993	3	1.58496	1.58496	4	2.80735	2.80735	2.58496	3
ENSG00000005189	0	3.32193	3.80735	3	2.32193	2.58496	1.58496	0	2.32193	3.32193	1.58496	3.16993	1.58496	3	3.32193	4.64386	4.32193	3.90689	3.45943	3.45943	3.45943	3	3.80735	3	3.32193	4.08746	4.58496	3.16993	4	4.16993	3.80735	4.16993	4.85798	3.58496	3.16993
ENSG00000005194	7.01123	7.30378	7.65105	7.78136	7.03342	7.29462	7.19967	6.80735	7.33985	7.48382	7.49185	7.22882	7.15987	6.75489	8.01123	8.0607	8.29002	8.47168	8.07146	7.98868	7.62205	7.86419	8.14975	7.82018	7.93664	7.57743	8.11374	7.76818	8.08746	8.24793	7.49985	8.05528	8.33539	7.58496	7.82655
ENSG00000005206	6.94251	7.25739	7.70736	7.70736	7.70044	7.80735	7.67948	6.89482	7.50779	7.62936	7.59246	7.80735	7.53138	7.94837	8.01681	8.25739	8.13955	8.24793	8.25267	8.13443	8.56986	7.8009	7.93664	7.94251	8.26679	8.37938	8.42206	8.66888	8.02791	8.17991	8.51175	8.57365	8.69349	8.64024	8.81378
ENSG00000005238	4.80735	4.70044	5.20945	5.12928	4.75489	5.20945	3.80735	5.12928	5.64386	5.88264	5.78136	5.75489	5.58496	5.9542	6.10852	6.30378	6.39232	6.26679	6.45943	6.30378	6.65821	6.24793	6.16993	6.04439	6.16993	6.35755	7.45121	7.74819	6.56986	6.75489	6.58496	7.62936	7.3837	7.98299	7.85798
ENSG00000005243	4.52356	3.80735	4.75489	4.70044	5.16993	4.32193	4.85798	3.32193	4.24793	4.9542	4.9542	4.45943	4.39232	4.08746	4.9542	4.80735	5.08746	4.80735	4.80735	4.80735	4.85798	4.85798	5.12928	5.32193	5.24793	4.80735	5.67243	5.85798	5.20945	5.12928	5.49185	6.24793	6.02237	5.75489	5.64386
ENSG00000005249	7.47573	7.96	7.9542	8.12928	8.08746	8.14975	8.11894	7.35755	8.31288	8.43463	8.45533	8.3443	8.03342	8.26209	8.94837	9.20212	9.3837	9.30606	9.29462	9.2738	8.93369	8.87652	9.04439	9.24793	9.0954	8.97441	8.95128	9.33539	9.32643	9.3837	9.15228	9.15735	9.15482	9.45327	9.54496
ENSG00000005302	7.22882	7.34873	8.13443	7.8009	7.94837	7.97154	7.92481	6.75489	7.19967	7.55459	7.45121	7.71425	7.26679	7.47573	8.224	8.33539	8.35315	8.33539	8.77479	8.57365	8.15987	8.10852	8.15482	8.32643	8.3837	8.16993	7.70736	7.30378	8.21432	8.37938	8.16491	7.7211	7.65821	7.3837	7.16993
ENSG00000005339	8.38802	8.83605	9.09276	8.98014	9.00282	8.98014	9.0607	8.01681	8.51964	8.66888	8.5157	8.66534	8.33985	8.86728	9.33316	9.63118	9.52748	9.56605	9.64024	9.67066	9.7211	9.10066	9.32643	9.48784	9.42417	9.53333	9.20212	9.24793	9.49185	9.59991	9.70908	9.2854	9.39446	9.28771	9.29462
ENSG00000005379	7.37504	7.57743	7.52356	7.58496	7.77479	7.62205	7.71425	6.89482	7.48382	7.40088	7.34873	7.26679	7.39232	7.64386	8.17991	8.48382	8.10852	8.01123	8.33092	8.58871	8.46761	8.31741	8.49185	8.57365	8.27146	8.6865	8.84549	8.90689	8.19967	8.25267	8.45533	8.79442	8.69	8.49185	8.62205											0
ENSG00000005381	2.80735	2.80735	3.70044	1.58496	2.32193	2.58496	3.32193	2.32193	2.58496	2.58496	2.32193	2.32193	1.58496	2.32193	2.32193	3.45943	2.80735	4.08746	2	3.32193	3	3.16993	2.80735	2.80735	2.80735	2	3.32193	3.45943	2.80735	3.16993	3.32193	3.70044	3.58496	2.80735	3.70044
ENSG00000005436	3.45943	2.80735	4.16993	2.80735	4.64386	3.45943	4.70044	2.58496	3.16993	3.70044	3.58496	3.58496	3.90689	3.80735	4.08746	3.90689	3.90689	4.45943	4.64386	5.16993	4.16993	3.58496	4.16993	4.58496	4	4.32193	4.32193	5.16993	3.90689	4.24793	3.70044	4.32193	4.32193	4.75489	4.45943
ENSG00000005448	5.45943	6.22882	6.47573	6.44294	5.85798	6	5.93074	5.39232	6	6.14975	6.56986	6.44294	5.90689	7.19967	6.79442	6.49185	7.03342	6.97728	7.33092	7.09803	7.59246	6.56986	6.64386	7.14975	6.97728	7.58496	6.75489	7.37504	6.59991	7.03342	7.53138	6.94251	6.74147	7.53916	7.43463
ENSG00000005469	5.24793	5.35755	6.22882	6.04439	5.80735	5.83289	6	5.35755	6.02237	6.04439	5.80735	5.70044	5.39232	5.85798	6.16993	6.50779	6.72792	6.70044	6.65821	7.01123	6.88264	6.22882	6.71425	6.53916	6.74147	6.49185	6.97728	6.94251	6.83289	6.72792	6.80735	7.03342	7.07682	7.2854	7.41785
ENSG00000005483	8.30834	8.55842	8.67596	8.49185	8.91289	8.97441	8.97154	7.76818	8.09803	8.32643	8.33092	8.15482	7.94837	8.05528	9.13955	9.31741	9.33316	9.27612	9.20945	9.17991	8.96578	8.92778	9.2503	8.99718	9.04166	8.82655	8.98299	8.07146	9.11894	9.21675	8.86728	9.01959	9.00843	8.11374	7.97154
ENSG00000005486	7.64386	8.02791	7.85175	7.84549	7.94837	7.64386	7.88264	7.78136	8.19476	8.18488	8.22882	8.08746	7.98299	7.73471	8.70736	8.93958	8.96867	8.91588	8.8857	8.77149	8.47168	8.63662	8.84862	8.7211	8.65821	8.48382	9.66356	10.1033	8.76487	9.01123	8.43879	9.7039	9.6987	10.1331	10.0954
ENSG00000005513	7.11894	7.22882	7.99435	7.91289	7.76155	7.98868	7.97728	6.59991	7.19967	7.50779	7.30378	7.34873	6.91886	7.40088	8.05528	8.35755	8.48784	8.46761	8.10329	8.12412	8.27146	8.03342	8.10329	7.8009	8.01123	8.14466	7.36632	7.39232	8.27612	8.37938	7.99435	7.44294	7.59991	7.57743	7.40939
ENSG00000005700	4.75489	5.04439	5.49185	5.45943	5.12928	5.2854	5.49185	4.80735	5.35755	5.67243	5.78136	4.75489	4.39232	5	6.24793	6.97728	6.65821	6.50779	5.97728	6.08746	6.06609	6.2854	6.62936	5.97728	5.83289	6.10852	5.39232	4.9542	6.24793	6.61471	6.02237	5.55459	5.67243	4.32193	4.24793
ENSG00000005810	8.69697	9.11894	9.17991	9.23362	9.32867	9.25739	9.37938	8.58496	9.18239	9.2738	9.34651	9.29462	8.97728	9.01402	9.82496	9.89785	9.96	10.032	10.1059	9.92333	9.61655	9.74315	9.90839	9.84392	9.91289	9.49985	10.0661	9.27845	9.79766	10.0512	9.61839	10.0512	10.1111	9.25267	9.22641
ENSG00000005812	7.92481	8.36194	8.50779	8.49185	8.7211	8.80735	8.66534	7.67948	8.18982	8.14975	8.32193	8.224	7.82018	8.61839	9.08215	9.19476	9.26679	9.13699	9.16239	9.26679	9.32418	8.91289	9.04166	9.09803	9.11374	9.25974	9.11374	9.35094	9.10066	9.15482	9.36413	9.2854	9.31061	9.42206	9.33316
ENSG00000005882	8	8.20457	8.54689	8.65464	8.31741	8.38802	8.17991	8.45533	8.96578	9.19476	9.11634	8.65464	8.50383	8.56605	9.81538	10.0279	9.94983	10.007	9.74819	9.65284	9.32193	9.66	9.87958	9.58308	9.50383	9.17991	9.79766	9.25503	9.9542	9.92778	9.3443	9.83131	9.85798	9.25267	9.32867
ENSG00000005884	6.10852	6.55459	6.52356	6.64386	6.89482	6.85798	6.83289	5.08746	6.02237	5.97728	6.40939	6.33985	5.83289	6.40939	6.52356	6.64386	6.88264	7.12928	6.89482	6.91886	7.04439	6.70044	6.6865	6.83289	6.93074	6.75489	7.53138	7.35755	7.2384	6.93074	7.09803	7.65105	7.73471	7.56986	7.52356
ENSG00000005889	4.64386	5.35755	5.49185	5.04439	5.75489	5.39232	5.78136	5.2854	5.80735	5.58496	5.78136	5.72792	4.64386	4.9542	6.50779	6.53916	6.56986	6.32193	6.20945	6.10852	6.24793	6.24793	6.52356	6.10852	6.22882	6.26679	6.9542	6.75489	6.37504	6.35755	6.24793	6.82018	6.72792	6.70044	6.78136
ENSG00000005893	10.218	10.3934	10.7723	10.7313	10.703	10.7245	10.6996	10.0042	10.544	10.6193	10.6952	10.5255	10.2562	10.5018	11.3359	11.6595	11.6027	11.5948	11.4126	11.4221	11.23	11.2866	11.4273	11.2473	11.1824	11.2372	11.5755	11.8572	11.4046	11.4747	11.1611	11.6627	11.6506	11.7826	11.8017
ENSG00000005955	7.3837	7.81378	8.21432	8.33092	8.18982	8.13955	8.24317	7.26679	7.91289	8.33539	8.14975	8.34873	8.10852	8.81057	8.60733	8.92778	8.90689	8.90989	9.12412	9.12153	9.55459	8.61839	8.90989	9.05528	8.93369	9.39446	8.60363	9.60548	8.90989	8.84235	9.63481	8.81378	8.74483	9.90388	9.88874
ENSG00000005961	3.80735	4.9542	4.85798	4.85798	4.64386	4.58496	4.45943	4.32193	4.45943	4.58496	4.75489	4.16993	4.58496	3.16993	5.08746	5.20945	5.42626	5.35755	5.45943	4.70044	5.45943	5	5	5.16993	5.20945	4.64386	5.80735	5.70044	5.24793	5.12928	5.67243	5.97728	5.90689	6	5.9542
ENSG00000006007	6.08746	6.06609	6.55459	6.56986	6.52356	6.44294	6.45943	6.39232	7.14975	7.2854	7.01123	6.98868	6.67243	6.37504	7.65105	8.07146	8.16993	7.99435	7.85175	7.89482	7.13955	7.73471	7.90689	7.6865	7.59991	6.74147	7.35755	6.47573	7.90689	8.20457	7.14975	7.60733	7.34873	6.59991	6.35755
ENSG00000006015	8.92184	9.07948	9.55651	9.51373	9.18488	9.32418	9.19229	8.64386	9.04439	9.09011	9.03617	9.06609	9.17742	9.31741	9.48784	9.64205	9.82655	9.76155	9.71081	9.7039	9.90388	9.47776	9.57554	9.59059	9.7364	9.81057	10.0808	10.7591	9.75822	9.7039	9.9629	10.3476	10.2384	10.9181	10.9651
ENSG00000006016	5.42626	5.83289	5.93074	6.20945	6.16993	6.12928	6.10852	5.12928	5.72792	5.72792	5.67243	5.93074	6.24793	6.39232	6.24793	5.93074	5.85798	6.30378	6.45943	6.26679	6.2854	6.37504	6.10852	6.50779	6.26679	6.72792	6.74147	6.97728	6.33985	6.06609	6.75489	6.50779	6.74147	6.75489	6.70044
ENSG00000006025	6.08746	6.32193	6.42626	6.62936	6.59991	6.47573	6.44294	5.20945	5.97728	6.06609	6.04439	6.50779	5.97728	6.84549	5.9542	5.70044	6.42626	6.89482	6.61471	6.42626	7.24793	6.53916	6.2854	7.05528	6.76818	7.10852	7.39232	7.69349	6.76818	6.85798	7.44294	7.63662	7.72792	7.63662	7.92481
ENSG00000006042	7.10852	7.31288	7.41785	7.53138	7.77479	7.97728	7.77479	6.52356	7.13955	7.49185	7.29462	7.18982	6.84549	7.24793	8.19476	8.20457	8.37504	8.31741	8.25739	8.07146	8.11894	8.01681	8.10852	7.98868	8.08215	7.98299	8.18488	8.48382	8.26209	8.2384	8.04985	8.55075	8.65821	8.57365	8.50779
ENSG00000006047	2.58496	1	2.58496	2.58496	1	2.32193	2.32193	2.32193	2	3.32193	1	2.58496	2.32193	3.16993	3.45943	2.80735	3.70044	3.16993	3.45943	2.80735	3.58496	3.58496	3.70044	3.90689	3.45943	3.90689	3.58496	4.08746	3.58496	4	4.16993	3.58496	2.80735	4.39232	3.32193
ENSG00000006062	4.08746	4.16993	3.80735	4.39232	4.24793	4.24793	4.75489	4	4.58496	4.70044	5.12928	4.70044	4.32193	4.80735	5.58496	5.75489	5.80735	5.55459	5.55459	5.83289	5	5.58496	5.35755	5.61471	5.20945	5.12928	5.08746	5.08746	5.16993	5.80735	5.42626	5.35755	5.58496	5.16993	5.39232
ENSG00000006071	7.75489	8.23362	8.69	8.67948	8.58496	8.52748	8.65821	7.44294	7.98299	7.76155	7.98299	7.98868	7.78136	8.24793	8.3443	8.44708	8.44708	8.61839	8.5157	8.40514	8.93958	8.27612	8.44294	8.40514	8.51175	8.80413	8.95128	9.25267	8.53528	8.74819	9.16742	9.04439	9.18239	9.50383	9.57554
ENSG00000006114	4.08746	4.08746	4.75489	4.75489	3.80735	4.08746	4.45943	4.64386	4.75489	4.90689	5	4.58496	4.90689	4.90689	5.93074	5.72792	5.42626	5.67243	6.08746	6.14975	5.52356	5.61471	5.70044	5.61471	5.78136	5.55459	6.08746	5.2854	5.72792	5.78136	5.2854	6.53916	6.47573	5.04439	5.35755
ENSG00000006116	7.98868	8.20457	8.3443	8.37069	8.5157	8.53528	8.49985	7.47573	8.15987	8.15482	8.20945	8.16993	7.80735	8.45121	8.56986	8.74147	8.58871	8.61839	8.72451	8.74147	9.04985	8.60363	8.57365	8.81378	8.55842	8.91289	8.65105	9.43463	8.80413	8.81057	8.98299	8.85798	8.79116	9.45533	9.64926
ENSG00000006118	8.48382	8.69349	9.04166	9.05257	9.1267	9.15228	9.19229	8.55842	8.77808	8.87036	8.7879	9.17991	8.96	9.47168	9.29692	9.26444	9.29692	9.24079	9.73978	9.68825	9.99577	9.40939	9.36851	9.80735	9.69697	10.1762	9.93517	10.2784	9.37504	9.32193	10.098	9.81858	9.89633	10.2467	10.268
ENSG00000006125	8.66178	8.98868	9.3966	9.14466	9.12153	9.11114	9.21675	9.17493	9.54303	9.61839	9.69	9.49185	9.3443	9.39874	10.0566	10.2515	10.1447	10.2131	10.218	10.1408	10.0307	10.0084	10.1749	10.0888	10.1111	9.95855	10.4686	10.5575	10.2761	10.29	10.1306	10.6564	10.7228	10.544	10.6055
ENSG00000006128	3.90689	4.52356	4.58496	5.04439	4.16993	4.32193	4.52356	4	4.9542	4.80735	5.24793	3.70044	4.39232	4.52356	5.61471	5.97728	5.78136	6.02237	5.42626	5.2854	5.12928	5.61471	5.78136	5.32193	5.04439	5.35755	5.32193	4.45943	5.67243	5.88264	5.16993	5.58496	5.49185	4.45943	4.08746
ENSG00000006194	5.39232	5.88264	6.2854	6.33985	6.55459	6.52356	6.72792	5.97728	6.22882	6.40939	5.90689	6.52356	6.20945	6.44294	6.61471	6.98868	7	6.93074	7.16993	7.01123	6.97728	6.6865	7.01123	6.6865	7.02237	7.32193	7	7.45943	7.09803	6.88264	7.43463	7.11894	7.15987	7.54689	7.6865
ENSG00000006210	7.48382	7.85798	8.10852	8.02791	8.21432	8.07146	8.10852	7.16993	7.50779	7.62936	7.67948	7.50779	7.60733	7.2854	8.35315	8.5812	8.59246	8.50779	8.43463	8.24317	8.21432	8.26679	8.61102	8.19967	8.31288	8.11374	7.61471	6.76818	8.52356	8.49586	8.09276	7.91886	7.99435	6.76818	6.67243
ENSG00000006282	5.9542	5.58496	6.45943	6.47573	6.24793	6.18982	6.20945	5.90689	6.16993	5.93074	6.16993	6.06609	5.64386	6.37504	6.70044	6.84549	6.98868	7.04439	7.05528	6.91886	7.09803	6.75489	6.71425	6.85798	6.53916	7.16993	6.88264	7.18982	6.72792	6.96578	7.21917	6.94251	7.01123	7.33092	7.3837
ENSG00000006283	7.57743	7.60733	7.93074	7.90689	7.6865	7.82655	7.86419	7.46761	7.40939	7.34873	7.47573	8.10329	8.10329	8.29002	7.49985	7.66534	7.70736	7.85798	8.45121	8.34873	8.633	7.83289	7.78136	8.65464	8.29002	8.87036	8.88874	8.69697	7.83289	7.8009	8.70736	8.67948	8.91886	8.56986	8.49985
ENSG00000006327	3.90689	3.70044	3.45943	2.80735	4.24793	4.58496	4.52356	2.58496	4	3.80735	3.45943	3.58496	3.45943	4.16993	4.52356	4.45943	4.52356	4.58496	4.58496	4.24793	4.64386	4.90689	4.64386	5.08746	4.39232	4.45943	5.78136	5.12928	4.52356	5.08746	4.52356	5.2854	5.08746	5.24793	5.2854
ENSG00000006377	0	2	1	3.58496	2.58496	3	2.58496	0	2.80735	1	2.32193	1.58496	1.58496	1.58496	2.80735	2	2	2	3.80735	3.45943	3.45943	3.32193	2.58496	3.70044	3.58496	3.32193	3.16993	3.70044	2	3.16993	3	4.08746	3	3.58496	4.24793
ENSG00000006432	1.58496	3	1	0	2.80735	2.58496	1.58496	1	2.32193	0	1.58496	1	1.58496	2	0	2.58496	1.58496	2	3.32193	2.58496	2.58496	2.58496	2.32193	2.32193	2.32193	2.58496	3.32193	0	2.32193	2	3.16993	3.58496	2.80735	2.32193	2.80735
ENSG00000006451	7.27612	7.21917	8	7.87652	7.64386	7.87036	7.84549	7.47573	8.13955	8.07682	8.07146	7.56986	7.21917	7.65821	8.72451	9.1472	9.17991	8.97154	8.50383	8.55459	8.41363	8.61471	8.90388	8.11894	8.30834	8.23362	8.37069	8.18982	8.98584	9.03892	8.224	8.75154	8.63662	8.19967	8.13443
ENSG00000006459	6.08746	6.30378	6.44294	6.06609	6.32193	6.53916	6.30378	6.30378	6.62936	6.59991	6.65821	6.45943	6.44294	6.50779	7.13955	7.44294	7.33985	7.54689	7.35755	7.33092	6.82018	7.27612	7.08746	7.07682	7.36632	6.64386	7.10852	7.02237	7.16993	7.42626	7	7.18982	7.17991	7.45943	7.12928
ENSG00000006468	7.6865	7.98868	8.16491	8.25739	8.26209	8.01123	8.20945	8.13443	8.72451	8.78136	8.76818	8.48784	8.15482	8.3443	9.47776	9.86728	9.85643	9.78627	9.52943	9.49586	9.32193	9.52356	9.69	9.32867	9.36851	9.31061	9.18488	9.11114	9.66888	9.69174	9.19229	9.12928	9.29921	9.07682	9.16993
ENSG00000006530	5.75489	5.61471	5.97728	5.90689	5.24793	5.32193	5.70044	5.42626	6.2854	6.75489	6.37504	6.12928	5.88264	5.93074	7.19967	7.35755	7.12928	7.32193	6.85798	6.80735	6.50779	7.06609	7.26679	6.62936	6.71425	6.62936	7.41785	6.61471	7.12928	7.36632	6.42626	7.41785	7.73471	6.72792	6.67243
ENSG00000006534	3.45943	3.80735	4.64386	3.45943	4.70044	4.39232	4.90689	3.70044	4.64386	4.85798	4.16993	4.58496	4.24793	4.39232	5.08746	5.52356	5.32193	5.75489	5.80735	5.20945	5.16993	5.39232	5.39232	5.45943	5.67243	5.35755	5.32193	6.18982	5.72792	5.80735	5.61471	5.35755	5.42626	5.97728	5.9542
ENSG00000006576	5.04439	4.90689	5.2854	5.08746	5.08746	5.12928	5	4.75489	5.67243	5.16993	5.45943	5.72792	4.75489	6.02237	6.22882	6.32193	6.30378	6.37504	6.50779	6.32193	6.85798	5.83289	6.39232	6.42626	6.10852	6.58496	6.08746	7.13955	6.33985	6.62936	6.62936	6.22882	6.16993	7.07682	7.04439
ENSG00000006607	4.64386	4.64386	5.20945	5.32193	5.55459	4.85798	4.85798	4.70044	5.2854	5.16993	4.16993	5.16993	5.12928	5.75489	5.12928	5.32193	4.9542	5.52356	6.10852	5.42626	6.10852	5.2854	4.85798	6.10852	5.78136	6.52356	5.58496	6.32193	5.45943	5.80735	6.50779	5	5.58496	6.12928	6.50779
ENSG00000006611	3.32193	3.58496	3.32193	3.58496	3.80735	3.58496	3.70044	3.16993	3.32193	3.80735	3.80735	3.80735	3.45943	2.58496	4.58496	4.64386	4.58496	4.16993	5.16993	5.16993	4.58496	4.16993	4.39232	4.64386	4.45943	4.32193	4.24793	5.32193	4.39232	4.70044	4.45943	4.58496	4.08746	5.08746	4.9542
ENSG00000006625	7.90087	8.01123	8.2384	8.19476	8.57743	8.48784	8.47168	7.25739	7.90689	8.18488	7.87652	7.7211	7.75489	7.42626	8.48784	8.71768	8.74819	8.64024	8.78463	8.78463	8.34873	8.40939	8.61102	8.70736	8.45121	8.21432	8.91289	7.70736	8.60733	8.55459	8.22882	9.04439	9.13186	7.59246	7.44294
ENSG00000006634	3.58496	3.45943	4.16993	3.70044	3.70044	2.58496	3.32193	2.80735	3.90689	3.90689	4.70044	4.16993	2.32193	3.45943	4.9542	5.16993	5.35755	5.35755	4.58496	4.39232	4.58496	4.90689	5.04439	4.64386	4.24793	4.90689	3.58496	3.32193	4.80735	4.80735	4	3	3.32193	3.90689	3.16993
ENSG00000006652	6.14975	6.40939	6.14975	6.16993	6.62936	6.70044	6.72792	5.9542	6.56986	6.58496	6.44294	6.16993	6.08746	6.37504	6.72792	7.20945	7.20945	7	7.08746	6.82018	6.91886	6.84549	7.03342	6.91886	6.97728	6.87036	7.55459	7.70736	7.22882	7.22882	6.94251	7.79442	7.94251	7.8392	7.88874
ENSG00000006695	3.70044	4.39232	5.04439	4.39232	4.45943	3.90689	4.39232	3.58496	4.45943	4.58496	5.04439	4.75489	4.52356	4.9542	5.2854	5.2854	5.72792	5.35755	5.88264	5.16993	5.78136	5.55459	5.52356	5.20945	5.61471	5.39232	5.45943	5.16993	5.67243	5.58496	5.49185	5.67243	5.67243	4.9542	4.9542
ENSG00000006704	4.75489	5.12928	5.24793	4.75489	5.52356	5.58496	5.49185	4.45943	4.80735	5.39232	4.45943	4.52356	4	5.08746	5.55459	5.35755	5.80735	5.45943	5.80735	5.2854	5.45943	5.52356	5.75489	5.52356	5.72792	5.2854	6.22882	5.2854	5.70044	5.49185	5.42626	6.16993	6.18982	5.39232	5.2854
ENSG00000006712	5.49185	5.80735	6.08746	5.9542	6.32193	6.12928	6.26679	5.90689	6.30378	6.20945	6.40939	6.08746	5.88264	6.26679	6.78136	7.11894	6.91886	7.10852	6.97728	6.61471	6.97728	6.70044	7	6.58496	6.71425	6.72792	6.75489	7.02237	7.13955	7.16993	7.16993	7.14975	6.96578	7.15987	7.35755
ENSG00000006715	7.34873	7.78136	8.01123	8	8.04439	7.87036	8.12412	7.26679	7.66534	7.9542	7.7211	7.87652	7.65105	7.86419	8.39232	8.75154	8.66534	8.62205	8.87652	8.79116	8.61102	8.38802	8.44294	8.7879	8.48784	8.74483	9.0634	9.29462	8.69349	8.73809	8.61471	9.10852	9.0954	9.24555	9.20945
ENSG00000006740	7.7211	8.02237	8.39232	8.38802	8.18982	8.05528	8.21917	7.97728	8.37504	8.56605	8.48382	8.04985	7.88874	8.29002	9.13955	9.21675	9.224	9.24079	8.99152	8.93369	8.97728	8.85798	9.1267	8.87958	8.59246	9.01402	8.47978	9.20457	9.15482	9.224	9.0954	8.96	8.8392	9.27146	9.33762
ENSG00000006744	7.98299	8.29002	8.14975	8.41785	8.02237	8.10852	7.91886	7.26679	7.6865	7.92481	7.76155	7.45121	7.19967	6.72792	8.36194	8.61102	8.50383	8.70044	8.13443	8.08746	7.17991	8.11374	8.44708	7.9542	7.97728	7.45943	8.27146	7.16993	8.58496	8.53138	7.39232	8.5812	8.60363	7.03342	7.37504
ENSG00000006747	3.32193	4.45943	3.45943	3.70044	3.45943	3.80735	4.24793	4.45943	3.80735	3.58496	4.64386	4.75489	4.16993	3.80735	4.90689	4.75489	4.75489	4.64386	5.2854	5.08746	4.70044	4.24793	4.24793	5.24793	4.9542	4.58496	4.52356	5	4.52356	4.64386	4.9542	5.67243	5.64386	5.58496	5.32193
ENSG00000006756	4.08746	4.32193	4.70044	4.70044	5.24793	5.61471	5.08746	4.24793	4.52356	4.52356	4.70044	4.39232	4.08746	4.80735	4.80735	4.9542	5.58496	5.52356	5.55459	5.32193	5.80735	5.12928	5.32193	5.42626	5.32193	5.49185	5.08746	5.16993	5.32193	5.04439	5.52356	5.58496	5.42626	5.55459	5.80735
ENSG00000006757	6.35755	6.53916	7.02237	7.12928	6.72792	6.6865	6.88264	6.47573	6.72792	7.03342	6.88264	6.10852	6.18982	6.49185	7.62205	7.8392	7.85798	7.7879	7.11894	7.31288	7.31288	7.41785	7.42626	7.15987	6.94251	7.40939	7.05528	6.42626	7.58496	7.49185	6.98868	7.19967	7.09803	6.26679	6.65821
ENSG00000006831	8.53138	8.91886	9.10591	8.98868	9.16742	9.20701	9.19722	8.04439	8.59246	8.60363	8.49586	8.53528	8.31741	8.33985	8.90989	9.08215	9.30378	9.20701	9.19229	9.00282	9.12412	8.94837	8.99152	8.91886	8.94251	8.95128	9.02514	8.87344	9.22882	9.26913	9.16239	9.31288	9.3443	9.18982	9.04439
ENSG00000006837	3.70044	3.58496	2	3.32193	3.32193	3.32193	2.80735	2.58496	2.58496	3.16993	3.90689	4.08746	3.32193	3.80735	4.08746	4.24793	4.58496	3.80735	4.9542	4.85798	4.32193	4.32193	3.90689	4.9542	4.85798	4.85798	3.90689	4	3.90689	3.90689	4.08746	4.52356	4.9542	3.58496	4.16993
ENSG00000007001	3.90689	4.16993	4.45943	4	2.80735	3.58496	3.45943	3.16993	3.58496	4	3.80735	4.08746	2.80735	3.16993	4.24793	4.80735	5.24793	4.58496	4.9542	4.52356	4.58496	3.80735	4.64386	3.80735	3.90689	4.80735	4.16993	5.35755	4.58496	4.39232	5.04439	3.90689	4.85798	5.42626	4.90689
ENSG00000007047	7.56224	7.85798	8.25739	8.29921	8.29921	8.18982	8.37069	7.18982	8.06609	8.28077	8.11894	7.7879	7.58496	8.50383	8.65821	8.81057	8.82972	8.61102	8.7039	8.49586	9.08215	8.50383	8.73471	8.51175	8.16993	9.06609	9.27612	9.6865	8.6865	8.81378	9.07682	9.46352	9.44087	9.89785	9.81378
ENSG00000007080	7.33092	7.6865	8.29002	8.30378	7.65821	7.49985	7.70044	7.74147	8	8.26209	8.20457	7.93074	7.88264	8.28077	8.52748	8.70044	8.71425	8.75154	8.59246	8.57365	8.633	8.50779	8.74483	8.53528	8.44294	8.60733	8.82337	9.19722	8.73471	8.78136	8.65464	8.99718	8.83289	9.18735	9.31061
ENSG00000007168	10.1649	10.3685	10.4574	10.4838	10.7773	10.8376	10.7406	9.78627	10.4168	10.6101	10.5661	10.4858	10.2527	10.668	11.0348	11.3315	11.3576	11.2825	11.3493	11.3247	11.3652	11.1	11.1984	11.1849	11.2318	11.3021	10.9031	10.9418	11.2473	11.2923	11.2586	10.9513	11.0647	10.8788	10.9189
ENSG00000007171	4.16993	3.70044	4	4.70044	4.39232	3.90689	4.32193	3.90689	4.90689	4.9542	4.39232	5.42626	4.90689	4.90689	5.35755	5.58496	5.08746	5.64386	5.90689	5.70044	5.49185	5.52356	5.24793	5.64386	5.49185	5.61471	4.08746	5.83289	5.2854	5.55459	5.78136	4.80735	4.52356	5.42626	5.16993
ENSG00000007202	6.18982	6.26679	6.44294	6.16993	6.18982	6.26679	6.49185	5.70044	6.35755	6.61471	6.50779	6.55459	6.50779	6.72792	7.33092	7.53138	7.15987	7.29462	7.48382	7.37504	7.2384	7.19967	7.12928	7.37504	7.53138	7.39232	6.64386	7.16993	7.21917	7.42626	7.21917	6.72792	6.89482	6.9542	6.98868
ENSG00000007237	9.80735	10.0126	10.3038	10.352	10.4868	10.4707	10.4625	9.66888	10.1812	10.3298	10.3185	10.4481	10.2842	10.6795	10.8234	11.0307	11.1085	11.1293	11.3264	11.2738	11.5216	10.865	10.8978	11.1611	11.2697	11.3647	10.8941	11.2503	11.1312	11.1743	11.6312	11.1	11.1447	11.3652	11.4798
ENSG00000007264	6.52356	7.17991	7.86419	7.75489	7.56224	7.53138	7.47573	6.47573	7.04439	7.25739	7.27612	6.9542	6.61471	6.97728	7.74147	8.12412	8.29002	8.23362	7.81378	7.8009	7.69349	7.80735	8.01123	7.74819	7.71425	7.45943	7.79442	7.88874	8.21432	8.13955	7.77479	7.92481	7.97154	8.12928	8.25739
ENSG00000007341	4.58496	5	4.75489	4.85798	4.9542	4.85798	5.20945	4	4.32193	4.32193	5	4.32193	4.24793	4.90689	5.2854	5.64386	5.20945	4.80735	4.80735	4.64386	5.35755	5.12928	5.20945	5.24793	5.2854	5.93074	5.93074	5.90689	5.24793	5.45943	6.22882	5.78136	5.75489	5.2854	5.85798
ENSG00000007372	7.59246	7.7879	7.81378	8.09803	8.44294	8.5812	8.51175	7.10852	7.60733	7.71425	7.90087	7.7879	7.66534	8.08746	8.54689	8.74819	8.77149	8.84862	8.88264	8.91886	9.0954	8.57743	8.59246	8.65105	8.66888	8.84235	7.78136	8.19967	8.7211	8.83289	8.85798	8.15987	8.17991	8.26679	8.33092
ENSG00000007376	5.75489	5.90689	6.33985	6.35755	6.39232	6.12928	6.32193	5.64386	6.10852	6.30378	5.72792	6.02237	5.52356	5.80735	6.35755	6.83289	6.47573	6.67243	7.02237	6.6865	6.88264	6.45943	6.40939	7.06609	6.80735	6.59991	6.91886	7	6.74147	6.6865	6.94251	6.98868	6.89482	7.11894	7.20945
ENSG00000007384	4.75489	4.9542	5.52356	5.2854	4.90689	5.32193	5.49185	4.39232	4.9542	5.04439	4.85798	3.70044	4.64386	4.9542	5.75489	5.93074	6.08746	5.64386	5.12928	5.67243	5.16993	5.55459	6.12928	5.2854	5.2854	5.20945	6.10852	5.49185	5.67243	6.12928	5.24793	5.64386	5.83289	5.97728	5.72792
ENSG00000007392	7.93074	8.04439	8.23362	8.24793	8.08746	8.30378	8.23362	7.54689	7.99435	7.93074	7.91289	8.18488	8.09803	8.91588	8.28077	8.59619	8.55459	8.60363	8.96	8.88874	9.48784	8.57365	8.55842	8.83605	8.71768	9.52356	9.60363	10.388	8.6865	8.49185	9.58684	9.69174	9.78463	10.2538	10.3163
ENSG00000007402	7.56224	7.72792	8.17991	8.32193	7.74147	7.98299	7.97154	7.30378	7.82018	8.12412	8.01123	7.33985	7.13955	7.13955	8.7879	8.87344	8.98868	8.85798	8.15987	8.29462	8.0607	8.43463	8.72792	8.11894	7.96	8.07682	7.40939	6.88264	8.84549	8.90689	7.87652	7.32193	7.54689	6.94251	6.80735
ENSG00000007516	7.16993	7.29462	7.96	8.21432	7.54689	7.76818	7.70736	7.13955	7.73471	7.90087	7.94837	7.90087	7.66534	8.44708	8.03342	8.23362	8.29921	8.61102	8.49586	8.40088	8.97154	7.96	8.29921	8.03892	8.51175	8.99435	8.78136	9.06609	8.5812	8.53916	9.23601	9.0607	9.07414	9.33092	9.34207
ENSG00000007520	6.91886	7.19967	7.2854	7.63662	7.45943	7.52356	7.39232	6.70044	7.01123	7.10852	6.83289	6.78136	6.74147	6.35755	7.3837	7.64386	7.91886	7.82018	7.70044	7.52356	7	7.63662	7.7211	7.53916	7.3837	7.02237	7.80735	7.71425	7.64386	7.90689	6.97728	7.94837	8.09276	7.86419	7.91289
ENSG00000007541	5.78136	6.08746	6.61471	6.62936	6.50779	6.20945	6.64386	6.22882	6.83289	6.9542	6.82018	7.01123	6.93074	7.47573	7.19967	7.54689	7.25739	7.22882	7.75489	7.77479	8.17991	7.2384	7.47573	7.73471	7.65821	8.12412	8.01123	8.43463	7.48382	7.46761	8.17493	8.0607	7.98868	8.16491	8.32643
ENSG00000007923	5.9542	6.2854	6.64386	6.61471	7.01123	7.02237	6.72792	6.52356	7.25739	7.29462	7.11894	7.62205	7.43463	7.85798	7.32193	7.65105	7.65105	7.62205	8.12412	8.06609	8.35315	7.62205	7.89482	8.17991	8.08746	8.51964	7.54689	7.88264	7.65105	7.79442	8.47978	7.6865	7.40088	7.84549	7.8392
ENSG00000007944	5.72792	5.75489	6.56986	6.04439	6.47573	6.64386	6.64386	5.80735	6.2854	6.22882	6.2854	6.72792	6.44294	7.04439	7.08746	6.82018	7	6.91886	7.33092	7.2384	7.46761	6.98868	7.12928	7.20945	7.3837	7.56986	7.08746	7.41785	7.12928	6.98868	7.54689	7.09803	7.09803	7.11894	7.45121
ENSG00000008018	8.8392	9.03892	9.16742	9.0954	9.17742	8.99152	9.18488	8.43879	8.78463	8.85798	8.81378	8.56605	8.53138	8.23362	9.5216	9.82018	9.77808	9.75154	9.44501	9.48784	8.91886	9.60177	9.74483	9.37287	9.19722	8.82655	9.10591	8.02791	9.56796	9.66888	8.67596	9.33985	9.26679	7.75489	7.90689
ENSG00000008056	10.3129	10.585	10.8781	10.8826	11.2697	11.279	11.2402	10.2288	10.8361	11.0458	11.0914	10.7271	10.4419	10.7591	11.6729	11.9443	11.9151	11.8692	11.7224	11.6839	11.567	11.7013	11.7723	11.69	11.5167	11.5953	12.2291	11.4393	11.8001	11.8357	11.5594	12.2723	12.2411	11.3253	11.3592
ENSG00000008083	7.70044	7.90689	7.91289	8.07146	8.37504	8.58496	8.44708	7.10852	7.69349	7.65821	7.67243	7.82018	8.05528	8.14975	7.96	8.15987	8.27146	8.0607	8.65464	8.47573	8.82337	8.04985	8.13443	8.48382	8.49185	8.49985	8.09803	8.7039	8.03342	8.11374	8.81378	8.13955	8.43045	8.82972	8.74819
ENSG00000008118	6.39232	6.58496	7.07682	6.65821	6.47573	6.88264	6.96578	6.61471	7.19967	7.59991	7.53916	6.9542	6.96578	7.18982	7.91886	8.23362	8.30834	8.37504	8.01681	8.14975	7.75489	8.07146	8.15987	7.74147	7.82018	7.87652	8.02237	8.59991	8.18982	8.37938	7.9542	8.15987	8.26679	8.62571	8.61102
ENSG00000008128	1.58496	2.32193	1	1	2.32193	2.80735	2.58496	2	1.58496	2.58496	1.58496	3	2.58496	2.32193	2.58496	3	3.58496	3.32193	2.32193	3.45943	2.58496	2.80735	2.80735	2	3.45943	2.80735	2.32193	2.32193	2.32193	3.16993	2.80735	2.80735	2	3.16993	3.45943
ENSG00000008130	8.89178	9.16491	9.55267	9.53138	9.59619	9.61287	9.64205	8.53528	9.23362	9.38154	9.31515	8.98299	8.86109	9.2384	10.0084	10.2969	10.2444	10.1662	9.92035	10.007	9.99152	9.97728	10.0688	9.88722	9.76984	10.0293	9.75154	9.46761	9.96	10.1241	9.89482	9.87036	9.74651	9.2503	9.33092
ENSG00000008196	3.16993	3.70044	4.16993	3.45943	4.08746	3.45943	3.58496	4.16993	4.32193	4.08746	4.45943	3.80735	2.80735	3.16993	4.32193	5.12928	4.80735	4.75489	4.58496	4.58496	4.32193	4.80735	4.85798	5	4.9542	4.24793	4.9542	5.20945	4.85798	4.80735	4.45943	5.12928	4.80735	5.35755	5.32193
ENSG00000008226	3.45943	3	1.58496	1	2.58496	3.45943	2.58496	0	1.58496	2.80735	1.58496	2	2.32193	1.58496	3.58496	2.32193	4.08746	3.32193	4	3.58496	2.32193	3.58496	3.70044	3.45943	3.16993	1.58496	2.32193	2	3.45943	3.70044	2.32193	3.90689	3.90689	2.80735	2.32193
ENSG00000008256	7.74147	7.86419	8.05528	8.15987	8.20457	8.04985	8.08746	7.33985	7.85175	7.93664	8.00562	7.94837	8	8.51175	7.78136	7.77479	7.99435	7.97728	8.29921	8.21917	8.66534	8.11374	8.18982	8.3837	8.45943	8.71768	8.49185	8.65105	8.2854	8.36632	9.03617	8.56605	8.69	8.60733	8.85175
ENSG00000008277	8.0607	8.37069	8.69	8.64746	8.62571	8.48784	8.62205	8.58496	8.82337	9.1267	8.98868	8.86419	8.75489	8.66888	9.62571	9.85487	9.87958	9.83763	9.79442	9.6987	9.43671	9.66888	9.80252	9.64566	9.67772	9.30606	9.8933	9.51767	9.60918	9.73978	9.47168	10.043	10.1111	9.31515	9.32643
ENSG00000008282	6.32193	6.30378	6.6865	6.55459	6.37504	6.24793	6.32193	6.58496	6.85798	7.01123	6.84549	6.79442	6.67243	6.06609	7.36632	7.64386	7.56986	7.65821	7.6865	7.56986	6.93074	7.33985	7.32193	7.40939	7.55459	7.12928	6.88264	5.83289	7.53916	7.59246	7.02237	6.44294	6.9542	5.97728	5.85798
ENSG00000008283	7.02237	7.17991	7.13955	7.07682	6.79442	6.82018	7.08746	6.94251	7.10852	7.24793	7.33985	6.71425	6.35755	6.35755	7.59991	7.97728	7.90689	7.82018	7.59991	7.33092	6.93074	7.53916	7.76155	7.26679	7.21917	6.93074	8.41363	7.93074	7.7879	7.96	6.74147	8.32643	8.50383	8.20457	7.92481
ENSG00000008294	6.04439	6.59991	6.93074	6.94251	7.15987	7.07682	7.03342	5.9542	6.67243	7.05528	6.82018	6.72792	6.72792	6.6865	7.67243	8.04985	7.87036	7.93664	8.10852	8.09803	7.76155	7.81378	7.93664	7.90689	7.93074	7.66534	8.33985	8.57743	7.70044	7.75489	7.46761	8.46761	8.21917	8.36632	8.5157
ENSG00000008300	6.16993	6.53916	6.76818	6.78136	6.58496	6.59991	6.32193	6.58496	6.88264	7.13955	6.93074	6.94251	6.44294	7.02237	7.59246	7.91886	7.8392	7.80735	7.96	7.86419	8.01123	7.45121	7.57743	7.69349	7.6865	7.79442	8.02791	7.98868	7.70044	7.65105	7.94251	8.07146	8.10852	8.04439	8.0607
ENSG00000008311	2.32193	2.58496	2.58496	2.80735	2.80735	2.80735	2.80735	3	3.45943	3.70044	3.16993	2.58496	2.58496	3.16993	4.9542	4.52356	4.45943	4.32193	4.58496	4.39232	3.16993	3.90689	4.24793	4	4	3.16993	3	3	3.70044	4.45943	4	4.32193	3.45943	3.32193	2
ENSG00000008324	5.2854	5.35755	5.70044	6.2854	5.70044	5.78136	5.55459	5.83289	6.10852	6.24793	6.26679	6.02237	6.04439	6.26679	6.18982	6.45943	6.52356	6.42626	6.49185	6.40939	6.45943	6.50779	6.42626	6.2854	6.37504	5.75489	6.14975	6.20945	6.53916	6.62936	6.55459	6.16993	6.26679	6.26679	6.2854
ENSG00000008382	6.26679	6.42626	6.72792	6.74147	6.72792	6.72792	6.59991	5.61471	6.30378	6.42626	6.55459	6.33985	6.44294	6.94251	7.14975	7	7.16993	7.25739	7.10852	7.2384	7.62205	7.21917	7.30378	7.32193	7.25739	7.61471	7.8009	8.22882	7.09803	7.29462	7.82018	7.82018	8.02237	8.3966	8.3837
ENSG00000008394	9.50978	9.66534	9.6865	9.66534	9.70736	9.67066	9.70563	9.00282	9.45121	9.57365	9.45533	9.32193	9.20701	9.63481	10.1911	10.4481	10.4533	10.3674	10.1396	10.0861	10.3815	10.102	10.2854	9.8933	9.8857	10.2336	9.87036	9.90839	10.2527	10.2784	10.1561	9.94837	9.95274	9.96	9.86882
ENSG00000008405	6.26679	6.80735	6.71425	6.64386	7.02237	6.96578	6.84549	5.67243	6.47573	6.49185	6.30378	6.61471	6.10852	6.89482	7.03342	7.41785	7.42626	7.35755	7.39232	7.53138	7.58496	6.9542	7.02237	7.36632	7.05528	7.59991	7.29462	7.45121	7.01123	7.12928	7.43463	7.30378	7.30378	7.34873	7.16993
ENSG00000008441	10.3805	10.7065	11.06	11.0708	11.0231	11.0105	11.0056	10.1215	10.6008	10.6466	10.6457	10.7091	10.4808	11.2715	10.6546	10.7134	10.6221	10.6821	10.9136	10.8673	11.4848	10.9263	10.9084	11.1118	11.0861	11.6564	11.3799	10.9972	10.9794	10.8895	11.6891	11.3026	11.3009	10.9359	11.0526
ENSG00000008517	3.58496	4.16993	5.20945	4.85798	5.39232	5.35755	4.64386	3.45943	4.24793	4.45943	4.08746	4.80735	4.32193	5.16993	4.64386	4.52356	5.20945	4.85798	5	5.08746	5.39232	4.64386	5.39232	5.32193	5.42626	6	5.78136	6.20945	4.90689	4.80735	5.90689	5.52356	5.85798	6.32193	5.9542
ENSG00000008710	9.88722	10.1383	10.7599	10.6944	10.3641	10.4157	10.3987	10.2155	10.6698	10.623	10.5925	10.6484	10.5098	11.1818	10.973	11.1312	11.1434	11.1724	11.3354	11.3168	11.8021	11.1059	11.2058	11.3376	11.1749	11.8337	12.1886	12.4898	11.1241	11.1818	11.8206	12.2515	12.2641	12.3362	12.3815
ENSG00000008735	9.79928	9.89026	10.2538	10.2276	10.1241	10.1421	10.151	9.57175	9.99435	10.115	10.0674	9.84392	9.64926	10.1085	10.6321	10.865	10.7936	10.769	10.769	10.7632	10.7764	10.5793	10.7074	10.6248	10.4757	10.7977	10.6707	11.5741	10.6874	10.7048	10.7682	10.8234	10.8711	11.5236	11.5531
ENSG00000008838	7.3837	7.34873	7.82655	7.84549	7.48382	7.73471	7.63662	7.14975	7.66534	7.81378	7.86419	8.11374	7.77479	8.11374	8.26209	8.55459	8.49985	8.56605	8.86419	8.76818	8.89482	8.21917	8.48784	8.81378	8.78136	8.89482	8.81378	8.7039	8.44294	8.53138	8.85175	8.77479	8.79442	8.59246	8.5812
ENSG00000008853	5.67243	5.78136	6.62936	6.71425	6.33985	6.35755	6.20945	6	6.56986	6.64386	6.30378	6.67243	6.89482	7.59246	6.59991	6.79442	7.01123	6.9542	7.04439	7.30378	8.03892	6.75489	6.94251	7.50779	7.14975	8.03342	8.15987	8.36632	7.05528	6.64386	7.81378	8.36632	8.26209	8.17493	8.30834
ENSG00000008869	6.22882	6.39232	6.56986	6.96578	6.94251	6.84549	6.62936	6.39232	6.59991	6.70044	6.49185	6.93074	6.59991	6.62936	7.33092	7.39232	7.54689	7.19967	7.80735	7.69349	7.48382	6.89482	7.36632	7.2384	7.36632	7.49985	7.40088	7.76155	7.45121	7.2854	7.56986	7.73471	7.8009	7.8392	7.7879
ENSG00000008952	9.00843	9.2384	9.42206	9.40301	9.74819	9.73978	9.74315	9.12153	9.65642	9.66711	9.64926	9.41574	9.24079	9.57743	10.2866	10.5078	10.5584	10.5147	10.4263	10.3966	10.3902	10.2444	10.341	10.2033	10.2095	10.4429	9.65105	9.85019	10.3859	10.5294	10.3674	9.74987	9.82814	9.77479	9.81538
ENSG00000009307	10.5897	10.8925	11.1066	11.1402	11.178	11.2408	11.1812	10.058	10.6339	10.7168	10.7082	10.4898	10.2396	10.2276	11.1415	11.3129	11.4367	11.4383	11.3504	11.2633	10.9359	11.1376	11.2929	11.1624	11.1408	10.7707	11.3382	11.1105	11.4131	11.4305	10.8994	11.6202	11.617	11.2491	11.2003
ENSG00000009335	6.90689	6.71425	7.18982	7.27612	7.29462	7.22882	7.37504	7.16993	7.44294	7.71425	7.50779	7.3837	7.53138	7.26679	8.43463	8.73809	8.77479	8.52356	8.65105	8.56986	8.12928	8.24317	8.52356	8.44294	8.21917	8.10329	8.13443	7.50779	8.52356	8.52356	7.9542	8.20945	8.2384	7.37504	7.35755
ENSG00000009413	6.24793	6.39232	6.39232	6.65821	6.97728	7.12928	6.94251	6.56986	6.89482	7.01123	7.02237	6.88264	6.9542	7.43463	7.49985	7.76818	8.02791	7.86419	7.97154	8.02791	8.224	7.54689	7.8009	7.78136	7.63662	8.15987	7.09803	7.36632	7.54689	7.8392	8.21432	7.14975	7.39232	7.69349	7.62936
ENSG00000009780	4.16993	4	3.90689	4.08746	4	4	4.58496	4.32193	4.16993	4.16993	4.52356	4.90689	4.32193	3.70044	4.85798	5.52356	5.32193	4.9542	5.39232	5.32193	4.90689	5.08746	5.32193	4.39232	5.16993	4.64386	5.70044	4.70044	4.75489	5	5	5.39232	5.08746	4.32193	5.04439
ENSG00000009830	4.70044	5.04439	4.64386	5	5.20945	4.58496	4.52356	5.04439	5.12928	5.45943	5.04439	6	5.32193	6.16993	5.64386	6.20945	5.55459	5.75489	6.26679	6.26679	6.85798	5.55459	5.9542	6.10852	6.53916	6.70044	6.44294	6.35755	5.88264	5.55459	6.79442	6.47573	6.52356	6.16993	6.06609
ENSG00000009844	5.88264	6.55459	6.56986	6.67243	6.58496	6.70044	6.56986	6.58496	7	7.12928	7.40088	6.90689	6.80735	6.93074	8.29002	8.31288	8.30378	8.36194	8.39232	7.90689	8.01123	7.92481	8.26209	7.87652	7.78136	7.78136	8.14466	8.15987	8.08215	8.42206	8.02237	8.33092	8.38802	8.18488	8.19476
ENSG00000009950	6.79442	7.36632	7.76818	7.7879	7.59991	7.67243	7.65821	6.32193	6.85798	7.19967	7.29462	7.08746	6.79442	7.42626	7.85175	7.74147	8.01681	8.16993	8.12928	8.19967	8.14975	7.97154	7.76155	8.07146	8.31288	8.20457	8.98584	8.80735	7.99435	8.16491	8.27612	9.04985	9.15735	8.98014	8.97728
ENSG00000009954	6.50779	6.62936	7.16993	6.84549	7.02237	6.97728	7.16993	6.56986	6.91886	7.29462	7.25739	7.57743	7.22882	7.7879	7.66534	7.76818	7.8392	7.58496	8.41785	8.08746	8.71425	7.55459	7.66534	8.01123	8.2854	8.31741	7.91886	8.77479	7.9542	7.81378	8.73809	8.17991	8.13955	8.82337	8.94837
ENSG00000010017	7.33092	7.50779	7.85798	7.70044	7.6865	7.8009	7.82655	7.33092	7.78136	7.88874	7.91289	7.93664	7.62205	7.9542	8.65464	8.96578	8.87958	8.8392	8.9571	9.00282	8.81698	8.67948	8.7879	8.71425	8.70736	8.82655	7.97154	8.40939	8.91289	8.72792	8.76155	8.19476	8.224	8.35755	8.40514
ENSG00000010030	1	2.32193	2.58496	1.58496	1.58496	2.32193	1.58496	1	2.58496	2	2.32193	1.58496	0	2.32193	1.58496	3.16993	3.45943	2.32193	0	3.16993	3.45943	2.80735	3.45943	2	2	2.58496	3.90689	2.58496	2.80735	1.58496	2.58496	2.80735	4	1	2.32193
ENSG00000010072	3.32193	3.45943	3.70044	3.70044	3	4	4.39232	3.45943	4.08746	4	4.70044	4.08746	4.16993	4.24793	5.08746	5.2854	4.80735	5.16993	5	5.16993	5.24793	5.39232	4.24793	5.24793	5.04439	5.12928	4.70044	4.52356	5.20945	4.9542	5.35755	4.45943	4.39232	4.64386	3.80735
ENSG00000010165	4.9542	5.2854	5.70044	5.72792	5.12928	5.2854	5.32193	4.90689	5.49185	6.04439	5.80735	5.49185	5	5.42626	6.40939	6.06609	6.14975	6.39232	6.08746	5.85798	6.33985	5.93074	6.10852	6.16993	6.16993	6.2854	6.06609	6.35755	6.33985	6.50779	6.49185	6.14975	6.33985	6.02237	6.18982
ENSG00000010219	5.49185	5.2854	5.35755	5.67243	6.18982	5.83289	6.22882	5.42626	5.64386	6.06609	5.78136	5.88264	5.70044	5.64386	6.49185	6.87036	6.9542	6.59991	6.64386	6.67243	6.64386	6.45943	6.62936	6.50779	6.26679	6.24793	6.80735	6.91886	6.62936	6.44294	6.76818	6.87036	6.78136	7.09803	7.01123
ENSG00000010244	7.62936	7.87652	8.17493	8.23362	8.21917	8.28077	8.39232	7.82018	8.42206	8.61471	8.3837	8.52748	8.24317	8.31288	9.04712	9.44294	9.41151	9.24317	9.44294	9.39874	9.19229	9.03617	9.14466	9.18488	9.17243	9.16239	9.15735	8.67596	9.21917	9.15987	9.09803	9.14466	9.16742	8.52356	8.58871
ENSG00000010256	8.82655	9.17493	9.26679	9.28771	9.18982	9.19967	9.20701	8.62205	8.97728	9.15987	9.16742	8.88874	8.7211	8.82018	9.36851	9.46148	9.45327	9.57743	9.41785	9.42626	9.24793	9.5812	9.65105	9.52356	9.39446	9.2384	10.3443	10.137	9.65642	9.70217	9.43879	10.332	10.3365	10.1997	10.3432
ENSG00000010270	7.25739	7.45121	8.03342	7.76155	7.75489	7.79442	7.65821	6.79442	7.42626	7.79442	7.56986	7.2384	7.01123	6.83289	8.35755	8.50383	8.46761	8.5812	8.08215	8.09276	7.69349	8.11894	8.27146	7.87652	7.8392	7.65105	8.02791	7.2854	8.41363	8.43045	7.65105	8.36194	8.33985	7.41785	7.25739
ENSG00000010278	9.00562	9.07948	9.21189	9.25267	9.2384	9.25974	9.31515	8.87652	9.35315	9.40939	9.33985	9.0634	9.08746	8.48382	9.55267	9.79604	9.83131	9.82972	9.70736	9.72281	9.03617	9.62022	9.75489	9.60733	9.57932	9.00843	9.62571	8.92184	9.67948	9.84235	9.17742	9.76984	9.81378	8.77479	8.86728
ENSG00000010282	7.37504	7.7211	8.02791	8.05528	8.27612	8.22882	8.34873	7.26679	7.99435	8.03892	8.07146	8.20457	7.88874	8.65464	8.47573	8.59991	8.64746	8.62936	9.01681	8.94837	9.20457	8.60733	8.70044	9.06609	9.03067	9.20945	9.01681	9.04985	8.84862	8.74483	9.40088	9.03342	9.01402	8.93369	9.03067
ENSG00000010292	5.9542	6.16993	6.10852	6.06609	6.02237	6.37504	6.06609	6.06609	6.14975	6.45943	6.44294	5.72792	5.35755	5.24793	6.90689	7.09803	7.02237	7.08746	6.74147	6.64386	5.72792	6.85798	7	6.52356	6.39232	5.64386	6.97728	5.97728	6.83289	7.06609	6.06609	7.06609	6.71425	6.02237	6.20945
ENSG00000010295	7.12928	6.89482	7.61471	7.71425	7.24793	7.30378	7.52356	7.13955	7.77479	7.82018	7.94251	7.55459	7.40088	7.59246	8.53528	8.77808	8.8392	8.76818	8.66534	8.39232	8.33539	8.46352	8.72792	8.3966	8.29921	8.35755	9.07948	9.21917	8.65464	8.77149	8.35755	9.24555	9.20945	9.31288	9.26209
ENSG00000010319	6.04439	5.9542	6.42626	6.18982	6.83289	6.75489	6.79442	5.55459	6.16993	6.20945	6.12928	6.40939	6.24793	6.40939	6.76818	7.14975	7.21917	7.08746	7.06609	7.07682	7.05528	6.52356	6.89482	7.19967	6.90689	7.2854	7.6865	7.70736	6.93074	7.24793	7.43463	7.76818	7.74819	7.60733	7.69349
ENSG00000010322	8.85487	9.33762	9.63118	9.57932	9.44501	9.58871	9.45121	8.65821	9.19476	9.32867	9.35975	9.0607	8.84235	9.15228	9.50581	9.70736	9.77149	9.86264	9.58496	9.56986	9.74651	9.52356	9.59805	9.64566	9.64566	9.67948	10.3106	10.0928	9.84078	9.93958	9.84235	10.4221	10.4471	10.3072	10.374
ENSG00000010327	4.90689	5.49185	5.97728	5.61471	5.78136	6	5.9542	4.45943	5.83289	5.64386	5.93074	5.80735	5.45943	5.70044	6.50779	6.70044	6.61471	6.47573	6.56986	6.47573	6.22882	6.16993	6.59991	6.70044	6.26679	6.47573	7.37504	6	6.90689	6.70044	6.42626	7.49985	7.33985	6.18982	6.30378
ENSG00000010379	2	2.32193	3	2	2.32193	1.58496	3	2.80735	3.16993	3.45943	3.80735	2.80735	2.58496	2.32193	3.90689	4.16993	3.90689	3.32193	4.16993	4.32193	3.45943	3.45943	3.45943	3.58496	4.32193	3.58496	3.70044	3.58496	3.58496	4.45943	3.45943	3.90689	3	4.16993	3.70044
ENSG00000010404	12.5774	12.6768	12.5539	12.5649	12.6898	12.6957	12.666	12.116	12.4362	12.3794	12.3443	12.4215	12.3606	12.2122	12.8504	13.137	13.1524	13.0741	13.1688	13.1383	12.8853	12.8051	12.9555	12.9587	12.9498	12.8451	12.891	12.7793	12.9379	13.0367	12.813	13.0025	13.0112	12.703	12.6893
ENSG00000010438	6.88264	7.05528	7.25739	7.13955	7.17991	6.88264	7.16993	6.30378	6.65821	7.04439	6.85798	6.9542	6.94251	7.17991	7.84549	8.08215	8.14975	8.04439	8.02791	7.9542	8.16491	7.77479	8.04985	8.08215	7.98299	8.07146	8.37504	9.22882	8.04439	7.80735	8.13955	8.51175	8.55075	9.23122	9.26679
ENSG00000010539	4.45943	4.85798	5.16993	5	4.70044	3.70044	4.64386	3.80735	4.58496	4.70044	5.12928	4.08746	4.08746	5.35755	5.35755	5.70044	6.12928	5.64386	5.42626	5.2854	5.67243	5.20945	5.93074	5.16993	5.16993	5.35755	5	4.80735	5.52356	5.72792	5.49185	5.12928	5.20945	4.70044	5.55459
ENSG00000010610	5.35755	5.42626	5.9542	5.88264	6.02237	6.2854	6.18982	4.58496	4.58496	5.16993	5.20945	5.24793	5.20945	5.35755	5.35755	4.90689	4.58496	4.80735	5.75489	5.49185	5.9542	5.2854	5.39232	5.90689	5.83289	5.88264	6.02237	6.08746	4.32193	4.80735	5.32193	5.42626	5.88264	4.52356	4.85798
ENSG00000010626	6.14975	5.88264	6.26679	6.70044	6.30378	6.44294	6.26679	6.16993	6.20945	6.18982	5.80735	5.83289	5.85798	6.56986	6.72792	6.53916	6.24793	6.42626	6.18982	6.37504	7.11894	6.37504	6.44294	6.45943	6.56986	7.19967	6.87036	7.37504	6.6865	6.62936	7.09803	6.97728	6.84549	7.31288	7.29462
ENSG00000010671	2	1	3	2.32193	2.32193	2	3	2	1.58496	2	2	2.58496	2.58496	2	1.58496	2.80735	3.58496	2.80735	3	2	2.32193	1.58496	2.58496	1.58496	2.80735	2	2	1	1.58496	3.45943	1.58496	1	2.58496	2	2.58496
ENSG00000010803	6.35755	6.42626	6.59991	6.45943	6.18982	6.71425	6.59991	5.72792	6.06609	6.14975	6.26679	6.12928	6.06609	5.32193	6.71425	6.93074	6.76818	6.70044	6.87036	6.94251	6.30378	6.80735	6.87036	6.93074	6.62936	6.59991	7.47573	7.3837	6.85798	7.06609	6.12928	7.24793	7.44294	6.93074	7.16993
ENSG00000010810	8.61839	8.84235	9.18488	9.00282	9.03892	9.01123	9.12153	8.47573	9.04166	8.96	8.89785	8.77808	8.53916	8.73809	9.59805	9.90839	9.82496	9.85953	9.54496	9.53138	9.54303	9.55459	9.72281	9.33762	9.3837	9.46964	9.7039	10.3095	9.76984	9.78136	9.5411	9.86882	9.74483	10.3783	10.3287
ENSG00000010818	6	6.08746	6.80735	6.53916	6.96578	7	6.87036	6.91886	7.36632	7.70044	7.40088	7.31288	6.94251	6.71425	8.26209	8.46352	8.41363	8.40514	8.21432	8.15482	7.72792	8.11894	8.15987	8.14466	7.79442	7.63662	7.45943	6.39232	8.18488	8.35755	7.41785	7.62205	7.56224	6.47573	6.37504
ENSG00000011007	4.16993	4.75489	3.90689	4.45943	4.85798	4.85798	4.32193	4.32193	4.70044	4.24793	4.39232	5.32193	4.90689	4.90689	4.52356	4.32193	4.70044	4.45943	5.72792	5.32193	5.35755	4.64386	5.24793	5.70044	5.42626	5.80735	5.83289	6.20945	4.85798	4.45943	4.90689	6.10852	5.64386	5.78136	5.85798
ENSG00000011009	5.49185	6.10852	6.65821	6.70044	6.52356	6.2854	6.53916	5.9542	6.18982	6.50779	6.22882	6.22882	6.64386	7.16993	6.56986	6.82018	6.88264	6.6865	7.11894	6.76818	7.58496	6.53916	6.79442	7.14975	6.94251	7.60733	7.25739	7.85798	6.78136	6.97728	7.67948	7.62936	7.62205	7.67243	7.85175
ENSG00000011021	6.16993	6.75489	6.75489	7.07682	7	6.84549	7.03342	6.76818	6.85798	7	6.9542	7.18982	6.97728	7.52356	7.06609	7.11894	7.27612	7.45121	7.62936	7.40939	8.16491	6.87036	7.05528	7.42626	7.77479	7.98868	6.89482	7.83289	7.47573	7.33985	8.40514	7.18982	7.08746	8.06609	7.99435
ENSG00000011028	4.24793	4.39232	4.39232	4.75489	5.2854	5.04439	5.20945	3.80735	4.52356	4.9542	4.24793	5	4.32193	5.12928	5	5.20945	5.04439	5.49185	5.83289	5.35755	5.67243	5.45943	5.04439	5.80735	5.78136	5.80735	6.16993	5.80735	5.42626	5.08746	5.9542	6.04439	6.24793	6.04439	6.35755
ENSG00000011052	7.7879	7.97154	8.45121	8.29002	8.45121	8.24317	8.36632	7.56986	8.16491	8.21432	8.18488	7.78136	7.41785	7.13955	8.90087	8.86109	8.92778	9.03342	8.3966	8.36632	7.90689	8.67243	8.80735	8.10329	8.15987	7.78136	8.82655	7.06609	8.94251	9.05799	7.94251	8.96867	9.15228	7.32193	7.21917
ENSG00000011083	7.61471	7.67243	8.35315	8.36632	8.00562	7.8009	7.88264	7.56224	8	8.13955	8.16491	8.3443	8.25267	8.93958	8.49586	8.61839	8.82655	9.03892	8.85175	8.87344	9.37287	8.45943	8.61102	8.60733	8.97441	9.42206	9.22159	9.62753	8.99152	9.04985	9.62571	9.55651	9.70908	9.99294	10.0607
ENSG00000011105	6.61471	7.07682	7.63662	7.47573	7.25739	7.32193	7.33985	7.09803	7.88264	7.8009	7.98868	7.77479	7.31288	7.77479	8.47573	8.633	8.8392	8.82972	8.47573	8.44708	8.43045	8.44294	8.5812	8.33985	8.40939	8.30378	8.68299	8.224	8.63662	8.75822	8.2854	8.81698	8.62205	8.22882	8.11894
ENSG00000011114	5.49185	5.88264	5.88264	5.72792	5.83289	5.45943	5.35755	5.08746	5.9542	6	6.06609	6	5.70044	5.08746	6.52356	6.70044	6.56986	6.6865	6.64386	6.39232	5.80735	6.50779	6.58496	6.37504	6.49185	6.22882	6.78136	6.10852	6.80735	6.52356	6.12928	6.67243	6.71425	6.24793	6.02237
ENSG00000011132	4.85798	5.39232	5.52356	5.67243	5.55459	6.12928	5.85798	5.04439	5.49185	5.42626	5.80735	5.70044	5	4.9542	6.04439	6.45943	6.47573	6.08746	6.30378	6.24793	6.26679	6.04439	5.80735	6.24793	5.97728	5.85798	7.04439	7.05528	6.47573	6.20945	6.14975	7.17991	7.25739	6.80735	7.08746
ENSG00000011143	3	2.32193	2.58496	3.90689	2.58496	4	3.70044	3	3.90689	4.39232	4.24793	3.90689	3.80735	3.80735	4.58496	4.52356	5.08746	4.85798	4.80735	4.24793	4.58496	4.64386	4.80735	4.85798	4.52356	4.24793	4.64386	5.58496	4.85798	4.52356	4.58496	4.75489	4.24793	5.52356	5.78136
ENSG00000011198	1	2	3	3.32193	3.32193	3.45943	3.45943	2.80735	3.32193	3.32193	3.58496	3	2	3	3.80735	3.90689	3.16993	4.24793	3	3.16993	4.16993	3.90689	3.90689	3.70044	3.32193	3.16993	2.80735	3.80735	4.16993	3.90689	2.80735	4.08746	2.58496	3.16993	3.45943
ENSG00000011201	5.35755	5.42626	5.70044	5.80735	5.83289	5.97728	6.42626	5.85798	5.93074	6.59991	6.71425	6.24793	6.20945	6.20945	7.05528	7.54689	7.35755	7.45121	7.19967	7.27612	6.83289	6.88264	7.13955	7.02237	6.74147	6.55459	7.10852	6.80735	7.12928	7.21917	6.75489	7.31288	7.15987	6.65821	6.30378
ENSG00000011243	6.89482	7.11894	7.63662	7.57743	7.63662	7.55459	7.42626	7.05528	7.39232	7.52356	7.39232	7.25739	7.21917	8.21432	7.17991	7.02237	7.03342	7.17991	7.29462	7.29462	8.13443	7.5157	7.50779	7.64386	7.48382	8.15987	7.53138	7.98868	7.65821	7.62936	8.33539	7.61471	7.70736	7.78136	8.17493
ENSG00000011260	8.37938	8.65821	8.90689	8.85798	8.79442	8.79116	8.81057	7.70736	8.36194	8.3837	8.49985	8.33092	8.05528	8.27612	8.71768	8.82018	8.90388	8.87036	8.92184	8.80413	8.72451	8.81698	9.02514	8.84235	8.8857	8.68299	8.91289	8.40514	9.08746	8.98868	8.83605	9.04166	8.94544	8.33985	8.42626
ENSG00000011275	6.85798	6.94251	7.2384	7.31288	7.6865	7.33985	7.60733	6.67243	7.44294	7.31288	7.33092	7.2854	6.70044	7.32193	8.10852	8.25267	8.25739	8.16993	7.90689	7.88264	7.8392	7.98299	7.98868	8.00562	7.78136	7.97154	7.05528	6.56986	8.01681	8.15987	8.01681	6.94251	6.97728	6.45943	6.55459
ENSG00000011295	6.85798	6.88264	7.18982	6.96578	7.26679	7.12928	7.29462	6.49185	7.03342	7.03342	7.30378	7.27612	6.6865	7.05528	7.97728	7.83289	7.96578	7.83289	8.02791	8.14975	7.67243	7.83289	7.88264	7.91886	8.09803	7.60733	7.70736	7.87652	7.81378	7.8392	7.48382	7.85175	7.8009	7.72792	7.44294
ENSG00000011304	6.37504	6.47573	6.37504	6.37504	6.79442	6.65821	6.88264	5.9542	6.47573	6.6865	6.93074	6.78136	6.62936	7.03342	7.25739	7.5157	7.59246	7.18982	7.73471	7.7211	7.5157	7.40088	7.26679	7.41785	7.37504	7.57743	7.45943	8.10329	7.49985	7.37504	7.67243	7.87652	7.71425	7.74147	7.8392
ENSG00000011332	6.50779	6.91886	6.91886	6.94251	6.94251	7.11894	6.70044	6.61471	7.11894	7.41785	7.17991	6.65821	6.24793	6.37504	7.91289	8.03342	8.12412	8.20457	7.41785	7.44294	7.27612	7.81378	7.97154	7.29462	7.17991	7.17991	7.98868	7.59246	8.11374	8.3837	7.15987	8.18982	8.17991	8.17991	8.0607
ENSG00000011347	6.14975	6.08746	5.9542	6	6.40939	6.47573	6.33985	5.20945	6.16993	6.59991	5.85798	6.12928	5.70044	6.84549	6.65821	7.08746	7.14975	7	7.21917	7.11894	7.40088	6.84549	7.04439	7.04439	6.91886	7.20945	7.21917	7.34873	6.78136	7.08746	7.53138	7.21917	7.03342	7.06609	7.35755
ENSG00000011376	4.9542	5.42626	5.75489	6.10852	5.49185	5.75489	5.55459	5.08746	5.49185	5.16993	5.52356	6.04439	5.39232	6.04439	6.18982	6.06609	5.80735	6.14975	6.72792	6.72792	6.70044	6.30378	6.08746	6.52356	6.53916	6.75489	6.30378	6.30378	6.42626	6.2854	6.97728	6.62936	6.58496	6.20945	6.56986
ENSG00000011405	0	1.58496	2.32193	2.32193	3.58496	3.45943	3.45943	2.58496	2	3.45943	2.58496	3.80735	3	2	4.24793	3.58496	4.64386	4.24793	3.80735	4.45943	4	3.80735	4.32193	4.45943	3.45943	4.39232	3.90689	4.24793	3.70044	4.32193	3.90689	3.80735	4.16993	4	4.16993
ENSG00000011422	4.45943	4.16993	5.32193	5.32193	5.04439	4	5.20945	4	4.75489	4.90689	4.52356	4.70044	5.12928	5.12928	4.80735	5	4.64386	4.75489	5.16993	5.64386	5.42626	5.08746	4.85798	5.58496	5.55459	5.67243	5.64386	5.64386	4.75489	4.9542	5.67243	5.32193	6.04439	5.58496	5.70044
ENSG00000011426	7.26679	7.62205	7.97728	7.86419	7.78136	7.55459	7.73471	7.2384	7.90689	7.93664	7.82018	7.9542	7.5157	7.92481	8.27612	8.65105	8.70044	8.64746	8.65464	8.75822	8.86419	8.14466	8.47168	8.59619	8.41363	8.55075	7.45943	7.90087	8.43463	8.55075	8.64746	7.59991	7.41785	7.77479	7.85798
ENSG00000011451	7.91886	7.99435	8.24793	8.40088	8.54689	8.37504	8.51175	7.48382	7.96578	8.01681	8.08215	7.91886	7.8392	8.09276	8.56224	9.04439	8.94544	8.86728	8.90989	8.92778	8.96	8.8392	8.82972	8.76487	8.83605	8.89178	8.56224	8.5812	8.64746	8.73132	8.73471	8.62936	8.56986	8.40088	8.24317
ENSG00000011454	6.90689	7.09803	7.25739	7.47573	7.52356	7.52356	7.45943	7.07682	7.65105	7.87036	7.73471	7.59246	7.47573	7.72792	8.37069	8.81378	8.7211	8.65105	8.88264	8.8009	8.59991	8.27146	8.53528	8.50779	8.31741	8.57365	8.00562	8.03342	8.52356	8.46352	8.44294	8.04439	8.14975	8.11894	8.19967
ENSG00000011465	7.09803	7.39232	7.48382	7.56224	7.46761	7.41785	7.49985	7.02237	7.56224	7.54689	7.45943	7.15987	7.25739	7.15987	8.07682	8.33985	8.40514	8.21432	8.29002	8.08746	8.14975	8.10852	8.37504	8.21917	8.14466	7.90689	8.41785	9.07948	8.03892	8.25739	8.14975	8.62936	8.66178	9.15987	9.10852
ENSG00000011478	2.32193	2.32193	2.80735	2.32193	2	1.58496	2	2.58496	2.58496	3	3	3	3.90689	4	3.90689	3.58496	4	3.16993	4.08746	3.90689	4.64386	3.58496	4.08746	4.24793	3.16993	4.45943	3.80735	3.90689	3.32193	3.58496	4.39232	3.45943	3.70044	4.08746	4.70044
ENSG00000011485	7.66534	7.89482	8.36632	8.224	8.17493	8.08746	7.93664	7.65105	8.11894	8.21432	8.14466	8.10329	8.04985	8.49185	8.15987	8.28077	8.45943	8.51175	8.66534	8.52748	8.94544	8.25267	8.37938	8.49185	8.51175	8.73809	8.66178	9.12928	8.7039	8.61471	9.03892	9.03067	8.96578	9.37287	9.56224
ENSG00000011523	7.19967	7.27612	7.5157	7.47573	7.82655	7.7879	7.60733	7.01123	7.37504	7.58496	7.48382	7.67243	7.33092	8.11374	7.99435	8.05528	8.17493	8.14975	8.29002	8.30378	8.70736	8.03892	7.90087	8.54689	8.30834	8.73132	7.62205	8.49586	8.07682	8.18982	8.81698	7.65105	7.66534	8.50779	8.40939
ENSG00000011566	7.19967	7.18982	7.31288	7.3837	8.04439	7.96578	7.90689	7.16993	7.62936	7.69349	7.56986	7.34873	7.2384	7.96578	8.40939	8.67243	8.87036	8.62205	8.24317	8.34873	8.76818	8.56605	8.43045	8.14975	8.23362	8.61102	8.75154	8.77149	8.47978	8.49586	8.58496	8.7039	8.75489	8.48784	8.62571
ENSG00000011600	6.47573	6.44294	6.94251	7.02237	6.75489	6.94251	7.04439	5.55459	6.40939	6.39232	6.40939	6.56986	6.35755	6.56986	6.94251	7.01123	7.33092	7.09803	7.26679	7.26679	7.09803	7	7.2854	7.24793	7.2384	6.83289	7.90689	8.12928	6.94251	7.03342	7.19967	7.98299	8.03342	7.9542	8.04439
ENSG00000011638	2.32193	3.32193	3.90689	3.70044	2.80735	4	4.08746	2.80735	3.90689	3.45943	4.08746	4.39232	3.16993	5.08746	4.32193	5	4.58496	4.39232	4.85798	4.80735	5.55459	4.58496	4.9542	4.70044	4.64386	5.24793	5.12928	5.04439	4.90689	4.16993	5.61471	4.75489	4.32193	5.42626	5.49185
ENSG00000012048	3.16993	4.24793	4.64386	4.64386	5.2854	5.42626	4.75489	4.08746	3.80735	4.45943	4.16993	4.08746	4	4.64386	3.90689	4.90689	5.16993	5.04439	5.2854	5.04439	5.35755	4.70044	4.90689	4.64386	4.80735	5	5.12928	6.12928	4.70044	5	5.45943	5.39232	5.72792	5.97728	5.97728
ENSG00000012061	6.6865	7	7.05528	7.16993	6.89482	6.84549	6.56986	6.08746	6.18982	6.44294	6.59991	6.6865	6.6865	6.65821	7.08746	7.2384	7.17991	7.34873	7.60733	7.35755	7.15987	7.20945	7.2384	7.3837	7.25739	7.55459	7.74147	8.27146	7.12928	7.22882	7.21917	7.91886	8.03342	8.04439	8.12928
ENSG00000012124	5.52356	6	6.06609	5.2854	5.83289	5.85798	5.90689	5.61471	6.14975	6.08746	6.2854	5.78136	5.49185	5.70044	7.04439	7.02237	7.2854	6.82018	6.87036	6.85798	6.82018	6.87036	7.11894	6.58496	6.37504	6.44294	7.49985	7.67243	6.9542	7.02237	6.20945	7.55459	7.56224	7.62936	7.67243
ENSG00000012171	8.31741	8.40514	9.01959	8.9571	8.64024	8.70044	8.60363	8.85487	9.31288	9.18735	9.20945	9.02237	8.86109	9.19229	9.43671	9.63481	9.63481	9.70736	9.41574	9.53722	9.66356	9.51373	9.55651	9.40939	9.41785	9.71768	9.2854	9.59432	9.70908	9.7879	9.75822	9.49985	9.41574	9.72792	9.783
ENSG00000012174	2	1	1.58496	3	3.16993	3	3.16993	2	2	2.80735	3	2.80735	2	1	3.90689	3.80735	3.45943	4	3.32193	3.32193	2.58496	4.24793	3.32193	3	3.90689	2.58496	3.16993	3.16993	4	3.70044	3	3	3.16993	1.58496	1
ENSG00000012232	6.75489	6.90689	7.29462	7.32193	7.18982	7.40939	7.34873	6.71425	6.97728	7.09803	7.12928	7.12928	6.72792	7.15987	7.53138	7.56986	7.65821	7.64386	7.60733	7.45121	7.76155	7.3837	7.42626	7.59991	7.33985	7.7211	7.99435	8.45533	7.56986	7.8009	7.83289	8.17991	8.15987	8.47168	8.59991
ENSG00000012660	7.14975	7.62936	7.98299	7.74819	7.64386	7.49985	7.47573	7.96578	8.35755	8.50383	8.58496	8.22882	8.07682	8.44294	9.30378	9.56605	9.59059	9.4818	9.26444	9.32418	9.22159	9.24079	9.34651	9.18982	9.0607	9.3015	8.95128	9.06878	9.31288	9.36194	9.09011	9.07414	9.05257	8.87958	8.98584
ENSG00000012779	3.90689	3.58496	4.70044	4.32193	4.16993	4	4.70044	4.08746	5.16993	4.58496	5.08746	4.80735	4.85798	4.58496	5.52356	6.37504	5.85798	5.83289	5.55459	5.45943	5.64386	6.06609	5.67243	5.78136	5.12928	5.9542	4.80735	4.85798	5.93074	5.67243	5.97728	4.45943	4.9542	4.90689	5.16993
ENSG00000012817	6.06609	5.90689	6.70044	6.32193	6.12928	6.16993	5.88264	6.08746	6.59991	6.91886	6.88264	6.85798	6.04439	5.72792	7.33092	7.49985	7.54689	7.56986	7.19967	7.25739	6.80735	7.10852	7.44294	7.12928	7.02237	6.53916	6.83289	6.04439	7.62936	7.60733	6.42626	7.11894	7.37504	6.20945	6.39232
ENSG00000012822	5.93074	6.33985	6.39232	5.97728	6.16993	6.32193	6.10852	6.83289	7.15987	7.21917	7.42626	7.10852	7.06609	7.04439	7.91289	8.17991	8.2384	8.02791	7.82018	8	7.54689	7.71425	7.98868	7.69349	7.74147	7.66534	7.57743	6.9542	7.96	8.02791	7.58496	7.7879	7.70736	6.67243	6.71425
ENSG00000012963	7.37504	7.40939	7.96578	8.15987	8.09276	8.07146	7.9542	6.98868	7.62205	7.8392	7.67948	7.48382	7.45943	7.75489	8.22882	8.56224	8.50383	8.56224	8.49185	8.52748	8.47978	8.27612	8.33539	8.21917	8.43045	8.47978	6.85798	7.45121	8.53916	8.42626	8.59991	7.25739	7.16993	7.54689	7.40088
ENSG00000012983	7.40939	7.3837	7.66534	7.61471	7.92481	7.82655	7.76818	7.25739	7.71425	8.07146	7.98299	7.85175	7.53916	7.97728	8.7039	9.00843	9.08215	8.90989	8.66888	8.73471	8.5812	8.57743	8.89178	8.633	8.39232	8.41785	8.44294	7.61471	8.89785	8.88874	8.49185	8.54689	8.41785	7.53138	7.60733
ENSG00000013016	7.58496	7.70736	8.09276	8.15482	7.9542	8.14466	8.04439	8.00562	8.48382	8.63662	8.66534	8.15482	8.13443	8.30834	9.1267	9.39017	9.40727	9.38586	9.16993	9.04985	9.29462	9.36413	9.39017	9.04439	8.96	9.09276	9.09011	9.47776	9.33985	9.38586	9.07682	9.16239	9.01123	9.46148	9.47573
ENSG00000013275	5.93074	6.10852	6.22882	6.61471	6.82018	6.52356	6.9542	4.52356	5.35755	5.24793	5.42626	4.85798	5.12928	5.64386	5.39232	6.04439	5.64386	5.97728	5.67243	5.93074	5.80735	5.97728	5.83289	5.9542	5.70044	6.30378	5.16993	6	6	5.90689	6	5.58496	5.67243	5.67243	5.83289
ENSG00000013288	6.26679	6.24793	6.90689	6.82018	6.79442	6.72792	6.62936	6.50779	6.52356	6.16993	6.72792	6.83289	6.44294	6.85798	6.90689	7.17991	6.93074	6.79442	7.13955	7.33985	7.2854	7.09803	7.35755	7.14975	7.33985	7.53138	7.12928	7.63662	7.03342	7.07682	7.31288	7.12928	7.07682	7.04439	7.2854
ENSG00000013293	3.32193	3.32193	4.08746	3	4.24793	3.58496	4.45943	4.08746	4.24793	4.16993	4	4.08746	4	3.80735	3.32193	3.70044	3.80735	3.70044	3.90689	4.24793	3.80735	4	4.08746	4.45943	4.75489	4.58496	4.58496	4.80735	4.32193	4.32193	4.80735	4.08746	4.64386	5.04439	4.85798
ENSG00000013297	11.0855	11.3214	11.3939	11.2709	11.5362	11.6064	11.5732	10.6847	11.2192	11.3696	11.2975	11.0573	10.7574	11.4252	11.9535	12.2387	12.2101	12.2095	11.9741	11.9567	12.265	11.8384	11.9922	11.7469	11.6693	12.2095	11.9263	12.3009	12.0738	12.0964	12.128	12.0904	12.0658	12.3231	12.3163
ENSG00000013306	7.36632	7.71425	7.99435	7.97154	7.98299	7.90689	7.88264	6.67243	7.25739	7.24793	7.31288	7.33092	6.94251	7.3837	8	8.21432	7.77479	7.76818	8.04439	8.07146	8	8.05528	8.24317	8.29462	7.86419	7.96578	8.79116	8.21917	7.96	7.93664	7.84549	8.50779	8.55459	7.94837	7.92481
ENSG00000013364	6.30378	6.79442	7.17991	7.2384	7.22882	7.44294	7.26679	6.16993	6.78136	6.91886	7.05528	6.72792	6.61471	7.30378	7.30378	7.43463	7.55459	7.70044	7.52356	7.48382	8.07682	7.56224	7.43463	7.43463	7.60733	7.74147	7.65821	8.13955	7.41785	7.66534	7.76818	7.45943	7.59246	8.08215	7.9542
ENSG00000013374	5.61471	6.04439	6.56986	6.74147	6.6865	6.37504	6.42626	5.93074	6.35755	6.53916	6.33985	6.35755	6.52356	7.34873	6.93074	6.78136	7.07682	7.33092	7.37504	7.20945	7.77479	6.72792	6.84549	7.43463	7.40939	7.69349	7.01123	7.07682	7.26679	7.03342	8.01681	7.07682	6.89482	7.30378	7.49185
ENSG00000013375	4.75489	5.12928	5.20945	5.39232	5.67243	5.58496	5.20945	4.90689	5.32193	5.61471	5.45943	4.45943	4.39232	5.16993	6.22882	6.49185	6.52356	6.12928	5.64386	5.78136	5.83289	5.58496	6.42626	5.78136	5.16993	5.39232	6.12928	5.64386	6.22882	5.75489	5.58496	5.85798	5.88264	5.58496	5.55459
ENSG00000013392	3.58496	2.80735	4.08746	3.70044	3.16993	3.45943	3.70044	4.08746	4.80735	4.80735	4.85798	4.45943	4.08746	3.90689	5.45943	6.08746	5.32193	5.55459	4.45943	5.04439	4.80735	5.55459	5.88264	4.9542	5.08746	4.45943	3.90689	3.80735	5.35755	5.78136	4.9542	4.24793	4.80735	3.80735	4.08746
ENSG00000013441	8.48784	8.82018	9.07146	9.01681	9.00843	9.05257	9.07146	8.79442	9.50184	9.48985	9.52356	9.31288	9.0954	9.05528	10.2491	10.4656	10.4325	10.4512	10.3987	10.2981	10.0458	10.1523	10.3004	10.1046	10.1033	9.90689	9.2384	8.42206	10.3219	10.2586	9.82972	9.33762	9.41996	8.30834	8.38802
ENSG00000013455	1	1	2.58496	1	1	1	1	1	1	2.58496	1	2	0	2.80735	2.80735	2.32193	2.32193	3.16993	2.58496	2	2.80735	2.58496	3.45943	2.58496	2.32193	2	2	2.80735	2.32193	2.32193	2.80735	2.80735	1.58496	3	2.58496
ENSG00000013503	3.32193	3.32193	3.58496	3.58496	3.80735	3.32193	4.16993	3.32193	4	3.32193	4	4	3	3.90689	4.39232	5.20945	4.64386	4.64386	4.32193	4.58496	4.58496	4.39232	4.64386	4	4.58496	4.90689	4.45943	3.80735	4.45943	4.52356	4.64386	4.24793	4.80735	4.08746	4.45943
ENSG00000013523	5	5.52356	5.9542	5.61471	5.49185	6.12928	5.72792	5.24793	5.2854	5.83289	5.58496	5.85798	5.67243	5.75489	6	6.08746	5.78136	5.88264	6.2854	6.2854	6.37504	6.16993	6.20945	6.47573	6.40939	6.61471	6.47573	6.26679	5.75489	5.93074	6.35755	6.45943	6.22882	5.85798	6.08746
ENSG00000013561	6.89482	7.16993	7.25739	7.33092	7.76818	7.56986	7.20945	6.9542	7.33985	7.52356	7.48382	7.54689	7.25739	7.74147	8.26209	8.60733	8.43463	8.5812	8.49586	8.45533	8.53528	8.08746	8.16993	8.26679	8.224	8.36632	7.60733	7.97154	8.3443	8.33985	8.3966	7.96578	7.99435	7.99435	7.91289
ENSG00000013563	4.70044	5.42626	5.80735	5.64386	5.20945	5.2854	5.32193	4.52356	5.58496	5.67243	5.55459	5.61471	5.61471	5.93074	5.93074	6.06609	6.10852	5.61471	5.75489	6.14975	6.32193	6.08746	6.12928	6.22882	6.22882	6.50779	6.2854	6.53916	6.47573	6.2854	6.52356	6.33985	6.32193	6.58496	6.55459
ENSG00000013583	6.32193	7.01123	7.35755	6.9542	7.39232	7.42626	7.37504	6.47573	7.13955	7.13955	7.27612	6.98868	6.87036	7.03342	7.82655	8.10852	8.10852	8.08746	7.75489	8	7.76818	7.82018	7.81378	7.85175	7.83289	7.72792	7.64386	7.24793	7.8392	7.66534	7.69349	7.67948	7.73471	6.97728	7.10852
ENSG00000013588	1.58496	0	2.32193	2.58496	2	2.32193	2.32193	2.32193	3	2.58496	3.58496	2.58496	2.80735	3.16993	3.70044	3.80735	3.80735	3	3.90689	3.58496	3.90689	3.45943	4.52356	4.45943	3.16993	3.70044	3.80735	3.90689	3.32193	3.58496	3.80735	3.58496	3.16993	3.58496	3.90689
ENSG00000013619	5.16993	5.78136	5.64386	5.42626	5.32193	5.42626	5.67243	4.75489	5.61471	5.75489	5.93074	5.78136	5.12928	5.58496	6.32193	6.45943	6.53916	6.30378	6.14975	6.52356	6.12928	6.33985	6.56986	6.82018	6.18982	6.26679	6.78136	6.78136	6.33985	6.37504	5.9542	6.82018	6.96578	6.45943	6.44294
ENSG00000013810	3.32193	3.80735	3.16993	3.90689	3	3.32193	3.32193	2.80735	2.58496	3.16993	2.80735	2.58496	3	3.45943	3.70044	2.80735	4	3.90689	4.39232	3.32193	4.70044	4.08746	3.45943	3.16993	2	4.52356	4.64386	4.90689	3.90689	4.45943	4.58496	4.90689	4.64386	5.20945	4.9542
ENSG00000014123	7.55459	7.74147	7.82018	7.69349	7.76818	7.98299	8.05528	7.24793	7.92481	7.85175	8.04985	7.83289	7.59991	7.91289	8.48382	8.72451	8.8392	8.62205	8.55842	8.38802	8.61471	8.28077	8.59246	8.39232	8.42206	8.46761	8.26679	8.64386	8.55842	8.66888	8.60363	8.45943	8.59619	8.86728	8.68299
ENSG00000014138	3.58496	3	2	3.58496	3.58496	2.32193	2.80735	2.58496	3.32193	3.58496	3	3.45943	3.70044	4	4.39232	4	4.16993	4.08746	4.58496	4.24793	5.24793	3.70044	3.90689	4.9542	4.85798	5.16993	3.58496	4.85798	4.75489	4.39232	5	4.64386	3.80735	4	4.45943
ENSG00000014164	3.32193	4	4.52356	4.52356	4.16993	3.45943	3	4.39232	4.32193	5	4.70044	4.80735	4.52356	5.55459	4.45943	5.04439	4.75489	4.90689	4.70044	4.75489	6.02237	5	4.52356	5	5.12928	5.75489	5	4.90689	5.2854	5.16993	6.20945	5	4.85798	5.2854	5.55459
ENSG00000014216	7.83289	8.19967	8.3966	8.23362	8.02237	8.04439	8.24793	7.84549	8.43879	8.33092	8.47978	8.24317	7.96	7.90689	8.79442	9.03617	9.08481	9.17742	8.98299	8.87036	8.77149	8.93664	8.78136	8.69697	8.6865	8.57365	9.44294	9.59059	9.01681	9.18488	8.67243	9.60733	9.56224	9.79604	9.73809
ENSG00000014257	5.35755	5.20945	5.39232	5.20945	4.90689	5.49185	5.2854	4.58496	4.16993	4.52356	4.52356	4.32193	4.24793	3.58496	4.85798	5.35755	4.9542	5.20945	5.39232	5.39232	5.08746	5.04439	5.20945	5.08746	5.24793	4.45943	5.2854	5.04439	5.24793	5.24793	4.70044	5.55459	5.55459	5.32193	5.20945
ENSG00000014641	10.6073	10.9751	11.056	10.9858	11.2998	11.3242	11.2703	10.1874	10.8572	11.0293	10.9851	10.9061	10.6421	10.6944	11.6935	11.9304	11.9858	11.9578	11.9348	11.9106	11.5454	11.5522	11.7275	11.6961	11.7052	11.5348	11.5929	10.6092	11.8297	11.8711	11.4979	11.7495	11.7607	10.7082	10.6537
ENSG00000014824	7.62205	7.73471	7.89482	8.02237	8.04985	8.18982	8.14975	7.31288	7.71425	7.80735	7.89482	7.48382	7.27612	6.6865	8.45533	8.8009	8.85175	8.73471	8.58496	8.55459	7.74819	8.40939	8.69697	8.36194	8.28077	7.6865	7.87652	7.07682	8.64024	8.70736	7.7211	8.03342	7.96	6.65821	7.01123
ENSG00000014914	4.80735	4.90689	5.45943	4.70044	4.80735	5.16993	5	3.70044	4.24793	4.75489	4.75489	4.80735	5.16993	4.80735	5.16993	5.24793	5.42626	5.32193	5.52356	5.93074	4.58496	4.80735	4.75489	5.67243	5.42626	5.75489	5.32193	5.20945	4.9542	5.61471	4.9542	5.2854	5.55459	5.16993	5.80735
ENSG00000014919	4.32193	5.32193	4.90689	4.80735	4.80735	4.9542	5	4.32193	4.70044	4.9542	4.70044	4.85798	4.75489	4.70044	5.08746	5.32193	5.58496	5.32193	5.75489	5.39232	5.52356	5.12928	5.08746	5.80735	5.80735	5.78136	5	4.9542	5.52356	5.42626	5.75489	5.12928	5.16993	5.04439	5.42626
ENSG00000015133	4.75489	5.42626	5.24793	5.70044	5.78136	5.32193	5.55459	4.39232	4.32193	4.52356	4.64386	4.16993	4.39232	5	5.32193	5.49185	5.67243	5.67243	5.2854	5.55459	5.70044	5.12928	5.08746	5.49185	5.88264	5.55459	5.16993	5.04439	5.35755	5.45943	5.67243	5.39232	5.64386	5.2854	5.12928
ENSG00000015153	5.20945	5.39232	6.30378	6.45943	6.26679	6.47573	6.32193	5.97728	6.24793	6.61471	6.53916	6.58496	6.22882	6.74147	7.48382	7.76818	7.69349	7.63662	7.67948	7.56224	7.7879	7.5157	7.52356	7.3837	7.47573	7.47573	7.30378	7.44294	7.5157	7.62936	7.49985	7.46761	7.46761	7.45943	7.52356
ENSG00000015171	6.37504	6.42626	7	7.10852	6.9542	7.16993	7.32193	6.62936	7.43463	7.45943	7.50779	7.29462	6.58496	7.72792	7.90689	8.10329	8.08746	8.13955	8.23362	8.11894	8.73471	8.08746	8.06609	8.17493	8.0607	8.57365	7.29462	7.91289	8.26679	8	8.63662	7.33985	7.25739	7.88874	7.96578
ENSG00000015285	3.90689	3.16993	1.58496	4.32193	3.90689	3.80735	3.90689	2.80735	2.80735	3.45943	3.58496	4.08746	3.16993	4.64386	4.45943	4.52356	4.08746	4.80735	3.80735	4.08746	5.16993	4.52356	4.45943	4.16993	4.16993	5.42626	3.80735	5.12928	5	4.90689	5.52356	3.32193	4.24793	5.35755	5.20945
ENSG00000015475	2.80735	3.16993	2.80735	3	2	2.80735	3	3.45943	3.70044	3.70044	4.58496	3.80735	3.16993	3.45943	3.32193	3.58496	3.16993	3.45943	3.80735	3.16993	4	3.70044	3.70044	3.58496	4.08746	4.32193	3.70044	3.80735	3.45943	3.58496	4.24793	2.80735	3.45943	4.08746	4.32193
ENSG00000015479	9.06878	9.29921	9.49586	9.50978	9.53333	9.62205	9.63662	9.02237	9.52943	9.62571	9.43254	9.55267	9.21675	9.18982	10.0861	10.2935	10.3454	10.275	10.3343	10.3049	9.93369	10.0403	10.0835	10.1824	10.1357	10.0444	9.69523	9.16993	10.1189	10.2515	10.0251	9.67948	9.73302	9.15987	9.00843
ENSG00000015520	2.32193	0	3.32193	2.80735	2.32193	2.32193	2.32193	1	2.80735	3	2.80735	0	2.58496	1.58496	1	2.32193	2.32193	1	2.32193	1	1.58496	0	2	2	2.32193	3	2.58496	3	2.58496	3.32193	3.70044	2.80735	2.58496	3.32193	2.32193
ENSG00000015532	4.24793	4.58496	4.64386	5.16993	4.85798	4.70044	4.90689	5.04439	5.61471	5.52356	5.52356	5.16993	5	5.83289	5.83289	5.70044	6.04439	6.40939	5.61471	5.72792	6.16993	5.78136	5.75489	5.78136	5.88264	5.83289	5.45943	5.80735	6.14975	6.18982	6.08746	5.78136	5.9542	5.97728	5.90689
ENSG00000015592	10.9527	11.286	11.5807	11.6506	11.5699	11.5377	11.5746	10.7682	11.4025	11.5665	11.4858	11.0265	10.7557	10.927	12.1975	12.4582	12.4896	12.4848	12.0314	11.9726	11.7052	12.0468	12.1963	11.7838	11.7826	11.6511	11.3745	10.3608	12.2949	12.3821	11.6751	11.5613	11.5211	10.3197	10.3718
ENSG00000015676	7	7.25739	7.58496	7.40088	7.62936	7.32193	7.57743	7.26679	7.84549	7.91886	7.82655	7.94251	7.60733	8.29002	8.03342	8.19476	8.22882	8.47573	8.29462	8.40939	8.81378	8.23362	8.26679	8.16993	8.34873	8.57743	8.3966	8.91886	8.39232	8.32193	8.86728	8.56986	8.67596	8.85487	9.03342
ENSG00000016391	2.32193	2.80735	2.80735	2.58496	3	2.32193	3.58496	2.32193	2.80735	3.45943	2.58496	3.80735	3.16993	3.90689	3.58496	3.70044	3.70044	4	3.58496	3.45943	4.64386	3.80735	3.58496	3.32193	3.45943	3.80735	3.90689	4.75489	4	3.70044	4.64386	3.45943	3.80735	4.85798	4.08746
ENSG00000016402	4.08746	3.70044	4	4.45943	4.58496	4.52356	4.70044	3	4.32193	4	4.16993	4.52356	4	3.90689	4.80735	4.24793	5.45943	4.80735	5.42626	4.9542	4.80735	4.9542	4.16993	5.39232	5.2854	4.24793	4.9542	4.58496	4.85798	4.80735	4.16993	5.32193	5.04439	4.64386	4.58496
ENSG00000016602	4.32193	5.24793	5.08746	5.24793	5.93074	5.35755	5.32193	3.90689	5.24793	5.55459	4.9542	4.90689	4.80735	5.12928	5.80735	5.83289	5.85798	5.83289	6.10852	6.02237	6.40939	5.93074	6	5.39232	5.67243	6.20945	6.16993	6.26679	5.80735	5.55459	5.61471	6.24793	6.16993	5.67243	5.80735
ENSG00000016864	8.45943	8.82655	8.98299	8.92184	8.70044	8.8009	8.73809	8.17991	8.85487	8.81378	8.84235	8.23362	7.90087	7.55459	9.65821	9.88264	9.81378	9.82972	9.26209	9.15228	8.5157	9.5411	9.70908	9.0607	8.7879	8.49586	8.75154	7.33092	9.60918	9.88264	8.20457	8.73809	8.7039	7.35755	7.37504
ENSG00000017260	9.94983	10.1241	10.0607	10.0014	10.2889	10.3476	10.2503	9.47371	9.70563	9.65105	9.61655	9.75154	9.66356	9.37504	10.2633	10.4019	10.544	10.4564	10.5613	10.4305	10.268	10.236	10.3376	10.3219	10.4126	10.1972	10.3387	9.80896	10.2703	10.2831	10.0954	10.4676	10.3783	9.85953	9.79442
ENSG00000017373	9.71081	9.97585	10.0593	10.1007	10.4378	10.4625	10.5517	9.54303	10.1085	10.1674	10.1344	10.1254	9.9263	10.4512	10.7474	10.9233	10.9278	10.891	11.0314	10.9723	11.196	10.6211	10.7665	10.8049	10.7142	11.1163	10.7279	10.8933	10.8948	10.9527	11.1163	10.8281	10.8049	10.9454	10.9679
ENSG00000017483	4.52356	5.20945	5.39232	5.24793	5.12928	5.32193	5.20945	4.45943	4.80735	5.24793	4.80735	4.90689	4.64386	5.70044	5.70044	6.2854	6.30378	5.90689	5.9542	5.9542	6.18982	5.75489	5.64386	5.93074	5.83289	6.2854	5.88264	6.70044	5.80735	6.24793	6.10852	6.10852	6.2854	6.45943	6.76818
ENSG00000017621	4.58496	4.39232	4.52356	4.85798	5.75489	5.45943	5.64386	3	4.08746	4.80735	3.58496	4.9542	4.64386	4.75489	5.20945	5.04439	5.12928	5.16993	5.55459	5.2854	5.67243	4.52356	5.16993	5.45943	5.49185	5.90689	5.49185	5.16993	5.67243	5.61471	5.32193	5.32193	5.97728	5.67243	5.39232
ENSG00000017797	7.11894	6.59991	7.5157	7.43463	7.50779	7.42626	7.54689	6.97728	7.53138	7.63662	7.40088	7.54689	7.18982	7.65821	8.18982	8.54303	8.44708	8.50383	8.23362	8.46352	8.36632	8.08215	8.12928	8.32643	8.01681	8.35755	7.40088	7.62936	8.34873	8.37069	8.3443	7.57743	7.62936	7.90087	7.96578
ENSG00000018189	9.03617	9.29692	9.56033	9.55075	9.78953	9.76653	9.80252	9.17742	9.74483	9.83605	9.86728	9.6987	9.55075	10.0526	10.5661	10.9121	10.8719	10.7871	10.8361	10.7632	10.9476	10.3934	10.6411	10.6627	10.4939	10.8803	10.4635	10.9009	10.683	10.7347	10.891	10.5546	10.6083	10.8626	10.9285
ENSG00000018236	4.85798	4.70044	5.16993	5.08746	5.2854	5	5	5.20945	5.20945	5.45943	5.2854	6.02237	5.78136	6.04439	6.37504	6.32193	6.45943	6.33985	6.85798	6.83289	6.37504	6.24793	6.22882	6.6865	6.56986	6.47573	5.88264	6.10852	6.12928	6.30378	6.45943	6.20945	6.16993	5.80735	6.02237
ENSG00000018280	4.52356	4.16993	4.90689	5.12928	4	4.64386	3.16993	4.24793	4.16993	5.16993	4.45943	5.2854	4.16993	5.12928	4.80735	5.08746	5.35755	5.32193	5.35755	5.45943	5.78136	5.04439	5.39232	5.12928	5.08746	5.45943	5.80735	6.50779	5	5.55459	5.32193	5.61471	5.70044	6.33985	6.45943
ENSG00000018408	6.06609	6.42626	7.01123	6.78136	7.05528	6.74147	6.97728	5.85798	6.32193	6.71425	6.40939	6.50779	6.53916	6.94251	7.36632	7.44294	7.65821	7.46761	7.69349	7.47573	7.65105	7.35755	7.33092	7.40088	7.34873	7.7879	7.53916	7.7211	7.33985	7.52356	7.65105	7.67948	7.70736	7.57743	7.73471
ENSG00000018510	2.32193	2.80735	1	1.58496	3.16993	2.80735	2.58496	3.45943	4	3.80735	3.80735	3.32193	3	3	4.80735	4.75489	4.80735	4.58496	4.58496	4.32193	3.70044	4.45943	4.80735	4.32193	4.39232	4.24793	3.58496	2.32193	4.80735	5.04439	3.70044	2.80735	2.58496	2.80735	2.32193
ENSG00000018610	5	5.32193	5	5.2854	5.04439	4.9542	5	4.75489	5.61471	5.78136	5.83289	5.49185	5.2854	5.55459	5.72792	6.33985	6.35755	6.30378	6.32193	6.2854	6.22882	5.67243	6.22882	6.35755	6.14975	5.61471	6.59991	5.72792	6.08746	6.39232	5.72792	6.44294	6.42626	6.12928	5.90689
ENSG00000018625	10.7091	11.0098	11.2767	11.2131	11.3619	11.4419	11.3832	10.4073	11.0042	11.0182	10.9506	11.0403	10.7674	11.0835	11.668	11.952	11.8967	11.8887	11.9929	12.0018	11.9741	11.6152	11.7436	11.7457	11.8588	11.908	10.9744	11.0369	11.7134	11.8357	11.8823	11.1389	11.1053	11.0293	10.9476
ENSG00000018699	4.64386	4.39232	4.85798	4.9542	4.52356	4.70044	4.85798	3.58496	4.70044	4.70044	4.08746	4.45943	3.45943	3.70044	5.04439	5.42626	5.75489	5.78136	5.2854	4.64386	4.16993	5.20945	5.16993	4.85798	4.75489	4.45943	4.80735	4.16993	5.49185	5.39232	4.39232	5.12928	5.97728	4.08746	4.90689
ENSG00000018869	3.45943	3.58496	4.08746	4.08746	3.45943	3.16993	3.32193	2.32193	3.80735	3.90689	2	3.80735	3.45943	3.32193	3.80735	4.39232	4.75489	4	4.32193	4.85798	3.16993	4.52356	4.45943	4.45943	4.08746	4.16993	4.58496	3.45943	4.70044	4.32193	3.80735	3.45943	4.39232	4	3.32193
ENSG00000019144	8.54689	8.65464	8.97728	8.95128	8.82018	8.84549	8.79766	8.53916	9.07948	9.21675	9.21432	8.44294	8.2384	8.03342	9.60177	9.88874	9.95274	10.0485	9.33092	9.21917	8.78463	9.51175	9.78627	9.05528	9.00562	8.71768	9.75154	8.3966	9.86419	9.88874	8.77808	10.0014	10.0444	8.43463	8.53138
ENSG00000019169	1.58496	2.80735	2.32193	2.80735	2.32193	2.32193	3	3	2.58496	2.80735	3.70044	2.58496	2.58496	1	3.90689	3.45943	3.58496	3.45943	2	3.70044	2.80735	2.80735	3.32193	2	3.45943	2.80735	3.80735	4.24793	3.45943	3.70044	2	4.39232	4.24793	4.52356	4.52356
ENSG00000019505	7.87652	8.07682	8.34873	8.2854	8.19967	8.16491	8.19476	8.03892	8.35755	8.5157	8.46761	7.94251	7.88264	7.61471	9.03342	9.21675	9.29921	9.14466	8.87652	8.97728	8.33092	8.9542	8.9571	8.66178	8.72451	8.37938	9	7.76818	9.01681	9.15482	8.24317	9.16742	9.09276	7.90689	7.98868
ENSG00000019549	2.58496	3.90689	4.45943	3.90689	4.32193	4.08746	4.64386	2.80735	3.70044	3.80735	4.58496	4.32193	3.90689	4.58496	4.39232	3.90689	4.08746	4.75489	4.80735	4.45943	5.24793	4.16993	4.32193	5.04439	4.39232	5.2854	3.70044	5.16993	4.39232	4.16993	4.80735	4.9542	4	5.45943	5.24793
ENSG00000019582	9.26444	9.67948	9.77808	9.90087	10.0042	9.97154	9.93369	8.9542	9.46148	9.63118	9.50383	9.633	9.45533	9.93369	10.0728	10.1459	10.0928	10.1874	10.3761	10.2854	10.4543	10.0901	10.242	10.3923	10.3151	10.4645	10.3163	10.8525	9.99577	10.1774	10.4584	10.2288	10.2703	10.7117	10.8065
ENSG00000019995	7.52356	7.75489	7.84549	7.8392	7.92481	7.8392	7.85175	7.52356	7.89482	8.09276	8.04439	7.86419	7.32193	7.53138	8.63662	8.84862	8.87652	8.74483	8.52748	8.57743	8.08746	8.40939	8.61839	8.55842	8.32193	8.19476	8.55842	7.74147	8.73132	8.73809	8.29002	8.64386	8.64746	7.71425	7.92481
ENSG00000020129	11.6782	11.9647	12.5145	12.5543	12.3815	12.4099	12.3856	11.3821	11.9633	12.145	12.1069	11.8834	11.5536	12.4051	12.8166	13.0403	13.1133	13.1244	12.9052	12.8828	13.2612	12.7501	12.8863	12.7474	12.6332	13.235	12.0708	12.8084	13.0896	13.141	13.3412	12.2494	12.2479	13.0156	12.9864
ENSG00000020181	4	4.70044	4.85798	4.80735	4.52356	4.85798	4.80735	4.58496	5.08746	5.16993	5.16993	5.24793	4.39232	5.52356	6.04439	6.40939	6.42626	6.30378	6.44294	6.22882	6.22882	6.08746	6.04439	6.18982	5.90689	6.32193	5.85798	6.37504	6.08746	6.32193	5.72792	5.58496	6.20945	6.44294	6.49185
ENSG00000020256	2.80735	3	4.24793	4.52356	3.70044	4.24793	4.08746	2.80735	2.58496	3.90689	3.90689	2.80735	3.45943	3	3.80735	4.24793	4.45943	3.58496	3.58496	3.80735	3.80735	3.16993	4	3.58496	4.64386	3.45943	4.64386	3.80735	4.08746	3.80735	2.80735	4.80735	4.64386	3.45943	3.90689
ENSG00000020426	5.52356	5.83289	5.75489	5.78136	6.10852	6.10852	5.70044	5.80735	6.18982	6.53916	6.52356	6.04439	5.52356	6.10852	7.11894	7.39232	7.35755	7.2384	7.05528	6.84549	6.82018	7	7.04439	7.01123	6.78136	6.62936	7.24793	7.32193	7.24793	7.42626	6.87036	7.27612	7.46761	7.25739	7.18982
ENSG00000020922	2.80735	3.45943	3.90689	2.80735	2.32193	2.32193	3	3.32193	3.45943	4	3	3.32193	1.58496	3	3.80735	4.08746	4.80735	4.32193	4.52356	4.64386	4.32193	3.32193	4.85798	4	3.70044	4.75489	3.70044	4	4.58496	4.64386	4.52356	4.24793	4.24793	3.70044	3.70044
ENSG00000021300	9.99718	10.2597	10.6064	10.5915	10.7764	10.817	10.7855	9.54882	10.0279	10.2155	10.2562	10.1383	9.97871	10.1561	10.6724	10.9374	10.8329	10.764	10.9469	11.0077	10.8416	10.8849	10.8788	11.0934	10.8903	10.9241	11.3174	11.3993	10.8041	10.8226	10.7541	11.2192	11.2755	11.1948	11.2674
ENSG00000021355	5.32193	5.20945	5.80735	5.61471	5.61471	5.70044	5.78136	5.08746	5.72792	5.75489	6.02237	5.72792	5.67243	4.9542	6.37504	6.37504	6.37504	6.80735	6.44294	6.33985	6.20945	6.20945	6.42626	6.02237	6.45943	5.9542	6.6865	6.9542	6.70044	6.58496	5.90689	6.9542	7.10852	7.10852	7.05528
ENSG00000021574	6.84549	7.01123	6.98868	6.96578	7.16993	7.19967	6.90689	6.52356	6.90689	7.32193	7.12928	7.01123	6.52356	6.87036	7.96	8.05528	8.20457	7.99435	8.03342	7.88264	7.94251	7.72792	8.01681	7.80735	7.75489	7.57743	8.09803	8.06609	8.04985	8.22882	8.03342	8.20945	8.32643	8.04439	8.19967
ENSG00000021602	2.58496	3.16993	3.45943	3	3.32193	3.58496	3.80735	4.08746	4.24793	3.80735	4.75489	4.32193	3.58496	4	5.16993	5.83289	5.49185	5.67243	4.45943	4.80735	4.9542	5.20945	5.2854	4.32193	4.70044	4.58496	4.52356	4.32193	5.12928	5.16993	4.64386	5.16993	4.32193	4.45943	4.24793
ENSG00000021645	7.07682	7.40088	7.37504	7.42626	7.53138	7.3837	7.39232	8.02237	8.37504	8.57743	8.42626	8.20945	8.12412	7.92481	9.15228	9.41785	9.41996	9.41363	9.07682	9.09803	8.60363	9.02791	9.15987	8.98868	8.90388	8.54303	8.50779	7.73471	9.16239	9.38586	8.52356	8.62936	8.64024	7.92481	7.77479
ENSG00000021762	5.32193	5.75489	5.58496	5.78136	5.2854	5.39232	4.85798	5.83289	5.78136	5.97728	6.02237	5.80735	5.90689	5.85798	5.97728	6.22882	6.24793	6.14975	6.30378	6.12928	6.52356	6.40939	6.2854	6.50779	6.37504	6.47573	6.6865	7.12928	6.50779	6.40939	6.30378	6.97728	6.91886	6.87036	7
ENSG00000021776	5.39232	5.72792	6.10852	5.78136	5.83289	5.67243	5.78136	5.2854	5.90689	5.49185	5.93074	5.61471	5.49185	5.42626	6.53916	6.72792	6.47573	6.70044	6.6865	6.33985	6.18982	6.37504	6.45943	5.64386	6.26679	5.88264	5.9542	5.2854	6.47573	6.71425	6.39232	5.58496	5.78136	5	5.08746
ENSG00000021826	2.32193	3	3.16993	3.32193	3	3.70044	2.58496	3	3	3.16993	3.45943	4.16993	3.58496	3.32193	4.45943	3.45943	3.16993	3.90689	3.90689	3.32193	3.45943	3.90689	3.16993	3.70044	3.70044	3.90689	2.80735	3.90689	4.08746	3.16993	2.32193	3	2.58496	3.58496	4.45943
ENSG00000022267	10.2444	10.4346	10.6119	10.5177	10.6618	10.6312	10.6978	9.59059	10.1485	10.3242	10.2216	10.3696	10.0553	10.2155	11.0105	11.2143	11.2143	11.1183	11.3049	11.3376	11.0307	10.9396	11.0861	11.0928	11.043	10.9694	10.973	10.4909	11.0217	11.1805	10.8994	11.1039	11.0444	10.4615	10.5314
ENSG00000022277	6.2854	6.2854	6.78136	6.85798	6.62936	6.90689	6.61471	6.98868	7.2854	7.36632	7.37504	7.06609	6.91886	7.16993	7.56986	7.70044	7.82655	7.91886	7.55459	7.58496	7.86419	7.63662	7.80735	7.56986	7.56986	7.8392	7.04439	7.24793	7.8009	7.97154	7.85798	7.10852	6.94251	7.32193	7.50779
ENSG00000022355	8.79766	8.86109	9.18488	9.04985	9.40727	9.46352	9.45327	8.68299	9.35975	9.5157	9.56415	9.45327	9.20701	9.86573	10.2372	10.4378	10.5167	10.4696	10.5878	10.6211	10.8017	10.3038	10.3826	10.5187	10.4645	10.7532	10.7117	11.3387	10.4553	10.403	10.6768	10.7134	10.8186	11.2732	11.3437
ENSG00000022556	2	2.80735	3.16993	2.80735	3.16993	3.16993	2	1.58496	1.58496	2.32193	2.32193	3.45943	3.32193	2.80735	3.45943	3.32193	3.58496	3.58496	4	3.32193	4.45943	3.80735	3.16993	4.08746	3.80735	4	5.08746	5.24793	3.16993	3.80735	3.90689	5.70044	5.45943	5.45943	5.24793
ENSG00000022567	4.08746	4.08746	3.80735	3.80735	3.90689	4.08746	4.70044	3.45943	3	3.80735	3.80735	3.58496	2.58496	3.70044	4.24793	4.24793	4.64386	4.08746	4.45943	4.64386	4.75489	4.16993	4.08746	4.52356	4.75489	4.39232	4.75489	5.04439	4	4.52356	4.70044	5.2854	4.85798	5.35755	5.32193
ENSG00000022840	7.97154	8.42206	8.9629	8.62571	8.88264	9.03342	8.87344	7.50779	8.08746	8.33092	8.14975	8.45943	8.22882	8.49586	8.90689	9.20945	9.21432	9.18488	9.35535	9.35094	9.42836	8.85175	8.99435	9.20212	9.15482	9.3443	9.41363	9.42417	9.18488	9.19229	9.28077	9.49985	9.52552	9.53333	9.51964
ENSG00000022976	3	3.80735	5	4.75489	4.39232	4.75489	4.45943	4.70044	5.04439	5.08746	4.70044	5	4.80735	4.85798	5.58496	5.64386	5.70044	5.83289	5.78136	5.67243	5.72792	5.88264	5.75489	5.42626	5.42626	5.08746	5.32193	5.32193	5.45943	5.72792	5.61471	5.2854	4.75489	4.32193	5.04439
ENSG00000023041	4	4.39232	4.85798	4.52356	4.58496	4.90689	4.58496	4.45943	5	4.16993	4.52356	4.52356	3.70044	4.16993	5.16993	5.39232	5.70044	5.04439	5.08746	5.16993	5.04439	5.16993	5.04439	4.85798	4.45943	4.80735	5	5.39232	5.52356	5.45943	4.52356	5.52356	5.55459	5.32193	5.08746
ENSG00000023191	7.90087	8.21432	8.59619	8.54303	8.27612	8.25739	8.44708	7.69349	8.19476	8.42626	8.42206	8.21917	8.0607	8.53528	8.58871	8.82337	8.79442	8.80735	8.84549	8.67948	9.15228	8.70044	8.8009	8.88264	8.77479	9.15228	8.57743	9.13699	8.78136	8.87958	9.16993	8.43463	8.70736	9.07146	8.94837
ENSG00000023228	6.44294	6.6865	6.52356	6.64386	6.62936	6.93074	6.70044	6.16993	6.65821	6.72792	6.42626	6.06609	5.61471	6.71425	7.26679	7.33092	7.19967	7.36632	7.20945	7.2854	7.18982	7.13955	7.20945	7.12928	7.06609	7.13955	7	6.89482	7.40939	7.52356	7.04439	6.94251	6.74147	6.53916	6.56986
ENSG00000023287	8.16993	8.44708	8.84549	8.64746	8.81698	8.75154	8.89482	7.73471	8.67948	8.79442	8.73471	8.85487	8.56986	8.57365	9.37721	9.62753	9.65642	9.66888	9.74483	9.6987	9.3966	9.31061	9.42417	9.53138	9.37504	9.39232	9.3966	9.04166	9.47371	9.53138	9.42206	9.57554	9.60548	9.30834	9.18488
ENSG00000023318	6.26679	6.12928	7.05528	7	6.59991	6.75489	6.55459	5.88264	6.67243	6.71425	6.75489	6.72792	6.39232	6.49185	7.45943	7.56986	7.55459	7.80735	7.40939	7.63662	7.60733	7.13955	7.45121	7.35755	7.49185	7.66534	7.11894	7.07682	7.53138	7.75489	7.54689	7.25739	6.98868	7.32193	7.26679
ENSG00000023330	6.89482	7.15987	7.41785	7.55459	7.55459	7.82018	7.53138	7.14975	7.35755	7.33092	7.44294	7.34873	7.2384	7.55459	7.58496	7.57743	7.67948	7.71425	7.82018	7.42626	8.00562	7.62936	7.63662	7.8392	7.79442	7.73471	8.18982	8.44294	7.92481	7.8009	8.14975	8.32193	8.33985	8.49586	8.45121
ENSG00000023445	1.58496	1.58496	3.45943	3.80735	3.32193	3.70044	3.80735	3	2	2.58496	3.16993	3	2.32193	3.16993	4	4.32193	3.58496	4.08746	3.70044	3.32193	2.32193	3.58496	4.52356	2.32193	3.16993	3.70044	3	3.70044	4	4	3.80735	3	2.32193	3.70044	3
ENSG00000023516	8.07682	8.20945	8.77479	8.73471	8.85798	8.8857	8.76818	7.93664	8.633	8.81057	8.85487	8.45121	8.13443	8.75822	9.54303	9.79116	9.72962	9.82655	9.54303	9.53528	9.74819	9.51767	9.633	9.3015	9.16742	9.73809	8.57743	8.94837	9.57932	9.48784	9.58684	8.7039	8.633	8.79442	8.61471
ENSG00000023572	3.32193	4	4.45943	4.52356	4.85798	4.39232	4	4.08746	4.39232	4.58496	4.70044	4.80735	4	4.16993	5.55459	5.75489	5.39232	5.97728	5.80735	5.49185	5.2854	5.42626	5.49185	5.61471	5.2854	5.52356	5.35755	4.58496	5.61471	5.45943	5.16993	5.08746	5.32193	4.58496	4.90689
ENSG00000023608	5.80735	6.02237	6.20945	5.78136	5.88264	6.50779	6.10852	5.67243	6	5.88264	6.40939	6.24793	5.97728	6.16993	6.74147	7.01123	7.16993	7.02237	7	6.96578	7.11894	6.80735	7.04439	6.87036	6.75489	7.05528	6.53916	6.96578	6.67243	6.9542	6.9542	6.93074	6.75489	7.15987	7
ENSG00000023697	5.12928	5.72792	6	5.97728	5.90689	6.10852	6	5.32193	5.9542	6.08746	5.97728	5.80735	5.80735	5.85798	7	7.07682	6.84549	7.05528	7.07682	6.96578	6.98868	6.65821	6.91886	6.96578	6.74147	7.10852	6.49185	6.64386	7.04439	6.98868	6.76818	6.52356	6.61471	6.6865	6.53916
ENSG00000023734	8.73809	9.29462	9.30606	9.33092	9.51767	9.52552	9.47371	8.46352	9.01123	9.26679	9.22882	9.01959	8.69349	8.77808	10.1898	10.3912	10.3376	10.3354	10.2204	10.2143	9.85953	9.93811	10.0901	9.95274	9.95128	9.78136	9.98868	8.73132	10.1523	10.2033	9.7211	10.2155	10.1611	8.82972	8.88874
ENSG00000023892	2.80735	3.58496	3.80735	4	3.70044	3.58496	3.58496	1.58496	2.80735	2.80735	3	3.32193	2.58496	3.32193	3.16993	3.70044	4.45943	3.90689	3.58496	3.45943	3.80735	4.08746	3.45943	3	4.16993	3.16993	4.24793	4.85798	4	3.90689	3.90689	3.70044	4.90689	4.75489	5.12928
ENSG00000023902	6.26679	6.37504	6.59991	6.52356	6.85798	6.61471	6.97728	6.39232	6.67243	6.89482	6.65821	6.62936	6.72792	7.30378	7.16993	7	7.07682	7.06609	7.60733	7.53916	7.85175	7.22882	7.13955	7.46761	7.45121	7.71425	6.85798	7.66534	7.55459	7.36632	7.9542	7.17991	7.10852	7.70736	7.57743
ENSG00000023909	6.83289	7.14975	7.12928	7.27612	7.25739	7.36632	7.14975	6.90689	7.39232	7.26679	7.26679	7.48382	7.13955	7.24793	8.10329	8.31288	8.49985	8.28077	8.3443	8.35315	8.10852	8.0607	8.3443	8.23362	8.08746	7.83289	8.37069	8.62571	8.24793	8.24793	7.9542	8.61102	8.59246	8.58871	8.59619
ENSG00000024048	5.64386	5.90689	5.72792	5.90689	6.12928	6.04439	5.97728	5.80735	5.93074	5.93074	6.24793	6.39232	6.12928	6.50779	6.91886	6.94251	7.15987	6.80735	7.19967	7.21917	7.22882	6.83289	7.05528	6.89482	7.09803	7.06609	6.82018	7.19967	7.08746	7.21917	7.06609	7.04439	6.96578	7.13955	7.39232
ENSG00000024422	3.70044	4.39232	3.90689	4.58496	4	4.24793	4	4.08746	4.75489	3.90689	5	4.9542	4.24793	5.32193	4.85798	5.49185	5.16993	5.80735	5.61471	5.70044	6.06609	4.9542	5.16993	5.83289	5.35755	6.06609	5	5.24793	5.58496	5.75489	6.40939	4.75489	5.45943	5.75489	5.55459
ENSG00000024862	7.2384	7.48382	7.65821	7.81378	7.56986	7.7879	7.7211	6.56986	7.10852	7.25739	7.36632	7.12928	7.12928	7.18982	8.07146	8.16491	8.25267	8.24317	8.12928	7.98299	7.75489	7.8009	8.30834	7.97154	8	7.79442	8.14975	8.37504	8.14975	8.17991	7.90689	8.33985	8.54303	8.52356	8.5157
ENSG00000025039	5.58496	5.93074	6.33985	6.12928	6.12928	5.9542	6.18982	6.08746	7	6.89482	7	6.65821	6.24793	6.37504	7.57743	7.79442	7.70044	7.7211	7.56986	7.53916	7.62936	7.25739	7.29462	7.25739	7.52356	7.46761	7.33985	7.49185	7.67948	7.49985	7.21917	7.14975	7.45121	7.19967	7.29462
ENSG00000025156	6.50779	6.6865	6.83289	6.90689	7.06609	7.36632	7.18982	5.88264	6.2854	6.58496	6.49185	6.96578	6.88264	7.56986	6.72792	6.6865	6.96578	6.93074	7.59246	7.20945	7.70736	6.82018	6.78136	7.21917	7.56986	7.43463	7.42626	7.93664	7.02237	7.12928	8.13955	7.90087	7.99435	8.49185	8.48784
ENSG00000025293	5.52356	5.97728	5.67243	5.88264	6.18982	6.12928	5.97728	5.49185	6	5.93074	6.35755	6.10852	5.70044	6.39232	6.62936	6.88264	6.24793	6.75489	6.65821	6.65821	6.76818	6.65821	6.55459	6.72792	6.56986	6.62936	6.33985	6.53916	6.65821	6.42626	6.79442	6.35755	6.24793	6.78136	6.55459
ENSG00000025423	4.58496	4.90689	5.12928	5.24793	5.39232	5.45943	5.49185	4.39232	5.24793	5.04439	5.08746	4	4.52356	5.35755	5.20945	5.45943	5.64386	6.06609	6.08746	6.20945	6.47573	5.64386	5.88264	5.9542	5.85798	6.26679	6.45943	6.62936	5.45943	5.39232	6.35755	6.2854	6.47573	6.44294	6.58496
ENSG00000025434	3.32193	4	3.70044	4.08746	3.70044	3.70044	4.52356	3	4.08746	4.24793	3.90689	3.58496	3.32193	4.80735	4.52356	4.39232	4.39232	4.90689	4.70044	4.32193	5.12928	4.16993	4.75489	4.64386	4.39232	5.24793	3.90689	4.90689	4.85798	5.20945	4.9542	3.90689	3.45943	5.2854	5
ENSG00000025708	6.04439	5.97728	6.70044	6	6.33985	6.18982	6.2854	5.35755	5.55459	5.85798	5.97728	5.85798	5.97728	6.50779	5.64386	5.75489	5.72792	5.75489	6.24793	6.32193	6.50779	6.06609	6.10852	6.22882	6.47573	6.9542	6.74147	6.83289	6.33985	6.04439	6.61471	6.64386	6.59991	6.75489	6.89482
ENSG00000025770	5.45943	5.24793	6.16993	5.90689	5.70044	5.61471	5.70044	5.42626	6.24793	6.20945	6.26679	6.02237	5.78136	6.18982	6.90689	6.80735	6.89482	7.17991	6.91886	6.45943	6.78136	6.78136	6.65821	6.87036	6.42626	6.9542	7.21917	7.37504	7.04439	6.79442	6.87036	7.5157	7.32193	7.66534	7.63662
ENSG00000025772	6.50779	6.75489	7.16993	6.97728	7.03342	6.82018	6.91886	6.55459	7.07682	6.79442	7.02237	6.79442	6.83289	7.06609	7.46761	7.5157	7.6865	7.69349	7.62205	7.49985	7.79442	7.33092	7.45121	7.61471	7.49185	7.71425	7.70736	8.07146	7.46761	7.67243	7.65105	7.91886	7.98868	8.14466	8.29462
ENSG00000025796	6.39232	6.96578	7.10852	7.13955	7.08746	7.26679	7.31288	7.02237	7.42626	7.56224	7.39232	7.03342	7.18982	7.11894	8.11374	8.46761	8.46761	8.55459	8.10852	8.20945	7.74819	8.15482	8.21432	8	8.05528	7.7879	7.88874	7.26679	8.14466	8.32643	7.8009	8.03342	7.94837	7.16993	6.93074
ENSG00000025800	7.61471	7.84549	7.94251	7.76818	8.26679	8.31288	8.26209	7.45121	8	8.21432	7.94837	8.16993	7.94837	7.9542	8.44708	8.47978	8.55842	8.73809	8.67243	8.71425	8.65105	8.33092	8.55459	8.57743	8.63662	8.35315	8.78463	9.05257	8.61839	8.7211	8.62936	9.14466	9.20701	9.11374	9.17243
ENSG00000026025	8.32643	8.50779	9.1472	9.04439	8.62571	8.62936	8.90689	8.69697	9.22882	9.31061	9.31061	9.49586	9.36194	9.50978	9.40301	9.47776	9.48583	9.59619	9.91737	9.81057	10.0056	9.69523	9.72451	10.1331	10.0444	10.007	9.53333	9.69174	9.68475	9.73132	10.1649	9.50978	9.52356	9.65821	9.70736
ENSG00000026036	6.67243	6.47573	7.14975	7.02237	6.80735	7.07682	7.04439	6.40939	6.75489	7.07682	6.65821	7.2384	6.87036	7.67243	7.47573	7.55459	7.54689	7.50779	7.70736	7.62205	8.27612	7.3837	7.45943	7.83289	7.86419	8.224	7.58496	8.45943	7.40088	7.60733	8.27612	7.67243	7.5157	8.21432	8.2384
ENSG00000026103	5.32193	5.64386	5.20945	5.58496	5.39232	5.61471	5.49185	5.08746	5.61471	5.90689	5.90689	5.12928	5.16993	5.97728	6.39232	6.85798	6.87036	6.91886	6.04439	5.90689	6.52356	6.45943	6.62936	5.80735	6	6.52356	5.9542	6.12928	6.53916	6.74147	6.50779	6.18982	6.30378	6.26679	6.16993
ENSG00000026297	6.72792	6.75489	7.03342	7.16993	6.98868	7.24793	7.14975	6.18982	6.65821	6.87036	7.11894	6.55459	6.30378	6.55459	7.44294	7.82655	7.75489	7.96578	7.72792	7.49185	7.44294	7.60733	7.82018	7.55459	7.49185	7.42626	8.18488	7.34873	7.69349	7.75489	7.45943	8.37069	8.26209	7.35755	7.59246
ENSG00000026508	7.94837	8.10329	8.31741	8.43045	8.58871	8.49185	8.55842	7.7879	8.21917	8.40939	8.23362	8.17493	7.8392	8.64024	8.96867	9.13186	9.04712	9.10329	8.98299	8.96867	9.38802	8.75822	8.93958	8.77808	8.7879	9.19722	8.77479	9	9.03617	8.97728	9.2738	9.08481	8.97154	9.09803	9.16239
ENSG00000026559	4.70044	5.42626	5.72792	5.90689	5.16993	5.49185	4.64386	5.39232	5.20945	5.75489	5.78136	5.61471	4.9542	6.18982	5.78136	6	6.06609	6.52356	5.88264	5.88264	6.32193	6	6.18982	6.02237	5.83289	6.30378	6.18982	6.58496	6.39232	6.50779	6.32193	6.37504	6.14975	6.85798	6.87036
ENSG00000026652	6.94251	6.79442	7.33985	7.35755	7.16993	7.11894	7.05528	6.62936	7.26679	7.20945	7.32193	6.94251	6.6865	6.96578	7.88874	8.09276	8.14975	8.14466	7.8392	7.80735	7.50779	7.72792	7.99435	7.65105	7.71425	7.44294	7.82018	7.11894	8.02791	7.9542	7.7211	8.14975	7.81378	7.2384	7.44294
ENSG00000027001	4.52356	5.04439	5.20945	5.32193	5.20945	4.80735	5.45943	3.70044	3.58496	4.52356	4.39232	4.16993	4	4.39232	5.04439	5.70044	5.49185	5.85798	5.72792	5.61471	6.04439	5.55459	5.12928	5.16993	5.61471	5.12928	5.85798	6.06609	5.45943	5.72792	5.67243	6.20945	6.16993	6.10852	6.30378
ENSG00000027075	4.75489	4.58496	5.04439	5.52356	5.16993	5.12928	5.39232	4.52356	5.35755	5.08746	5.08746	5.04439	4.70044	5.24793	5.75489	5.97728	5.93074	5.83289	5.97728	6	6.06609	5.61471	6.14975	5.78136	5.75489	6.10852	5.35755	4.64386	6.02237	6.14975	6.2854	5.24793	5.49185	5.16993	5.16993
ENSG00000027697	5.83289	6.40939	6.72792	6.83289	6.72792	6.49185	6.79442	6.22882	6.55459	6.65821	6.58496	6.14975	6.22882	6.37504	7.34873	7.33985	7.70736	7.48382	7.31288	7.3837	7.37504	7.26679	7.33092	7.29462	7.45943	7.53138	6.08746	6.47573	7.48382	7.45121	7.09803	6.45943	6.35755	6.58496	6.61471
ENSG00000027847	3.32193	3.70044	4.45943	4.45943	4.45943	5.04439	4.16993	3.80735	4.52356	4.32193	4.58496	3.32193	4.45943	4.16993	4.9542	5.67243	5.24793	5.12928	5.16993	4.58496	4.90689	4.90689	5.39232	4.85798	5.20945	5.35755	4.16993	4.39232	4.75489	4.64386	5.04439	5.20945	5.08746	4.9542	5.04439
ENSG00000028116	5.04439	4.90689	4.64386	4.75489	4.90689	5.12928	4.80735	4.16993	4.52356	5.35755	4.90689	4.9542	4.52356	4.80735	5.88264	5.75489	6	5.72792	5.42626	5.58496	5.2854	5.39232	5	5.32193	5.42626	5.32193	5.08746	5.58496	6	5.72792	5.90689	5.08746	5.42626	5.39232	5.61471
ENSG00000028137	5.45943	5.24793	5.2854	5.67243	5.88264	5.72792	5.90689	4.58496	5.16993	5	4.9542	5.12928	4.58496	5.04439	6	5.78136	6.22882	6.12928	5.90689	6.16993	5.85798	5.72792	6	5.97728	5.70044	5.52356	5.32193	4.64386	6.35755	6.32193	5.78136	5.52356	5.75489	4.32193	5.12928
ENSG00000028203	7.36632	7.31288	7.83289	7.80735	7.80735	7.90087	7.71425	6.90689	7.56224	7.87036	7.76155	7.5157	7.45121	7.97154	8.3966	8.62936	8.52748	8.40939	8.53916	8.33985	8.56605	8.36194	8.40939	8.37938	8.35755	8.61102	7.47573	7.75489	8.40088	8.3966	8.66178	7.25739	7.3837	7.76818	7.71425
ENSG00000028277	2.80735	3.32193	3.32193	3.70044	3.58496	3.45943	4.32193	4.08746	3.80735	4.08746	3.90689	4.45943	4.16993	2.80735	4.45943	4.75489	5.08746	4.9542	4.32193	4.90689	4.52356	4.39232	5.12928	4.9542	4.52356	4.70044	4.32193	3.45943	5.08746	4.75489	4.16993	4.39232	4.90689	4.08746	3.70044
ENSG00000028310	4.58496	3.70044	4.64386	4.39232	5.12928	4.58496	4.08746	5.32193	5.39232	5.49185	5.45943	5	5	5.55459	5.70044	5.20945	6.02237	5.90689	6	5.75489	6.53916	5.80735	5.90689	5.97728	6.18982	6.2854	5.58496	5.55459	6.2854	5.80735	6.50779	5.42626	5.85798	6	6.04439
ENSG00000028528	6.90689	7.17991	7.47573	7.55459	7.45943	7.59991	7.56224	7	7.61471	7.94837	7.72792	7.52356	7.56224	7.67243	8.23362	8.69	8.57365	8.64386	8.56224	8.42626	8.44294	8.43879	8.64024	8.2854	8.27612	8.35315	8.32643	8.56605	8.47978	8.50779	8.45121	8.35315	8.40088	8.38802	8.28077
ENSG00000028839	5.52356	5.85798	6.26679	6	5.88264	5.75489	5.80735	5.45943	6.10852	6.24793	6.33985	6.16993	5.88264	5.88264	6.37504	7.02237	6.74147	7.02237	6.79442	6.94251	6.90689	6.65821	6.75489	6.83289	6.83289	6.39232	7.22882	6.84549	6.76818	6.71425	6.82018	7.33092	7.47573	6.93074	6.70044
ENSG00000029363	8.16993	8.33092	8.45121	8.51175	8.50383	8.64746	8.633	8.34873	8.93664	9.00843	8.98014	8.84549	8.56986	8.75822	9.57554	9.80252	9.79279	9.83289	9.74987	9.76818	9.58684	9.59246	9.68124	9.50978	9.57365	9.56415	9.66711	8.79442	9.74147	9.82972	9.35094	9.74147	9.62753	8.76818	8.60733
ENSG00000029364	4.16993	3.80735	4.32193	4	4.58496	5.24793	4.64386	3.16993	4.24793	4.32193	4	4.16993	3.70044	4.80735	5.08746	5.24793	5.20945	5.61471	4.52356	5.12928	5.61471	4.64386	5.39232	4.9542	4.58496	5.70044	5.2854	5	5.42626	5.24793	5.39232	5.04439	5.49185	5	5.2854
ENSG00000029534	8.73809	8.87652	8.90989	9.09803	9.2384	9.39017	9.39446	8.27612	8.69	8.82337	8.79442	8.92481	8.73471	9.05528	9.46964	9.67596	9.65821	9.63481	9.76984	9.74147	9.86728	9.49386	9.66711	9.56986	9.54689	9.85019	9.98584	9.95128	9.46761	9.54496	9.79604	10.0279	10.0154	9.77808	9.85487
ENSG00000029639	3.45943	3.80735	4.24793	4	2.32193	3.90689	3.80735	4	3.58496	3.90689	3.70044	4.32193	4	4.24793	4.64386	5.24793	5.32193	4.9542	4.85798	4.70044	5.24793	4.58496	4.58496	4.70044	4.75489	4.52356	4.45943	4.75489	4.9542	5.12928	4.16993	4.58496	4.85798	4.32193	5.04439
ENSG00000029725	6.04439	6.14975	6.45943	6.10852	6.62936	6.82018	6.62936	5	6.20945	6.04439	6.30378	6.24793	6.12928	5.85798	6.67243	7	7.04439	7.03342	6.88264	6.56986	6.87036	6.39232	6.71425	6.79442	6.79442	6.61471	6.61471	6.96578	6.6865	6.85798	6.84549	6.9542	6.82018	7.10852	7.17991
ENSG00000029993	5.16993	5.75489	5.9542	6.04439	5.52356	5.35755	5.39232	5.04439	5.55459	6.14975	6.02237	5.61471	5.08746	5.08746	6.62936	6.72792	7.10852	6.55459	6.45943	6.6865	6.20945	6.32193	6.49185	6.49185	6.42626	5.85798	6.10852	5.80735	6.44294	6.67243	5.85798	6.02237	6.14975	5.67243	5.67243
ENSG00000030066	6.47573	6.67243	6.6865	6.6865	6.71425	6.89482	6.88264	6.08746	6.37504	6.32193	6.52356	6.26679	6.22882	6.47573	7.24793	7.72792	7.59246	7.41785	7.56224	7.30378	7.31288	7.22882	7.45121	7.09803	7.21917	7.22882	6.71425	6.16993	7.46761	7.37504	7.16993	6.72792	6.78136	6.40939	6.14975
ENSG00000030110	5.04439	5.16993	5.58496	6.14975	5.78136	5.97728	5.64386	4	4.85798	5.2854	5.04439	5.24793	5	5.42626	5.49185	5.52356	5.42626	5.24793	5.42626	5.16993	6.04439	5	5	5.12928	5.85798	5.9542	6.22882	6.61471	4.90689	5.20945	6.02237	6.42626	6.18982	5.9542	6
ENSG00000030419	2.80735	2.58496	3.80735	4	3.16993	1.58496	3.45943	3.32193	4.08746	4.70044	4.08746	4.16993	3.90689	3.70044	5.08746	4.80735	4.85798	4.90689	5.04439	4.58496	4.52356	4.9542	4.64386	4.52356	5	4.80735	4.45943	3.70044	5	5.08746	4.24793	3.90689	4	3.16993	3.32193
ENSG00000030582	7.12928	7.56224	8.14975	8.03892	7.74819	8.10329	7.74147	7.12928	7.5157	7.67948	7.5157	7.59246	7.65105	7.73471	7.89482	8.07146	8.37938	8.17493	8.18488	8.01681	8.20457	8.06609	8.03892	8.26679	8.17991	8.34873	8.01123	8.69	8.09276	8.30378	8.28077	8.14466	8.27146	8.60733	8.71768
ENSG00000031003	3.16993	3.16993	3.32193	2.58496	3.45943	2.80735	1	2.80735	2.80735	2.58496	2.58496	3.16993	2.80735	2.80735	3.32193	3.90689	4.08746	3.80735	3.90689	3.70044	4.32193	3.16993	4.16993	3.45943	4.16993	4.08746	3.58496	4.08746	3.80735	4.08746	3.90689	4.16993	4.85798	4	4.64386
ENSG00000031081	5	5.35755	5.24793	5.75489	5.39232	5	5.42626	5.83289	6.59991	6.55459	6.56986	6	5.67243	5.72792	7.05528	7.25739	7.26679	7.07682	7.02237	6.70044	6.53916	6.91886	6.9542	6.47573	6.64386	6.22882	6.37504	5.88264	6.91886	7.24793	6.30378	6.83289	6.58496	6.33985	6.08746
ENSG00000031698	7.40088	7.94251	8.37069	8.24793	8.12928	8.25267	8.21917	7.32193	8.08746	8.06609	8.10329	8.49985	8.30378	8.64386	8.72451	8.92778	8.86419	8.7039	9.37287	9.18239	9.41785	8.71081	8.75154	9.25503	9.20457	9.36194	9.03892	9.56796	8.89178	8.81378	9.41363	9.12153	9.07682	9.49586	9.45533
ENSG00000031823	5.78136	6.35755	6.59991	6.62936	7.02237	6.82018	6.72792	6.59991	7.17991	7.2854	6.98868	7.12928	6.89482	7.65821	7.45943	7.7211	7.86419	8.04985	8.02237	7.91886	8.47573	7.67243	7.8392	7.84549	7.74819	8.42206	8.00562	8.56605	7.96	8.01123	8.73471	8.0607	8.09803	8.66534	8.61471
ENSG00000032219	5.64386	5.85798	6.44294	6.20945	6.16993	6.42626	6.40939	5.75489	6.22882	6.42626	6.22882	6.18982	6.2854	6.20945	6.98868	7.31288	7.39232	7.2384	7.40939	7.18982	7.2854	7.24793	7.07682	7.06609	6.96578	6.83289	6.52356	6.24793	7.13955	7.15987	6.98868	6.76818	6.56986	6.42626	6.44294
ENSG00000032389	7.13955	7.33092	7.57743	7.55459	7.77479	7.62205	7.65105	6.18982	6.82018	6.98868	7	6.98868	6.82018	7.18982	7.40939	7.3837	7.56986	7.49985	7.60733	7.65821	7.93664	7.39232	7.53916	7.63662	7.45943	7.79442	8.33985	8.49985	7.59246	7.75489	7.86419	8.50383	8.47168	8.3966	8.59619
ENSG00000032444	7.70736	7.93664	8.23362	8.2384	8.00562	7.93664	8.03342	7.85798	8.37069	8.56224	8.47978	8.02791	7.91289	7.53138	8.94251	9.12412	9.18239	9.14466	8.68299	8.66888	8.23362	8.77808	8.92184	8.55842	8.64024	8.01123	8.92481	8.02237	9.03067	9.04166	8.12412	9.20945	9.15482	8.08215	7.90689
ENSG00000032514	3.45943	3.45943	4.16993	3	2.58496	3.32193	3.45943	2.32193	3.70044	2.80735	3.80735	3.45943	3.58496	3.58496	3.90689	4	4.58496	4.9542	4.39232	4.64386	3.32193	4.16993	4.52356	4.08746	4.39232	3.58496	4.32193	3.16993	4.08746	3.58496	4.16993	4.24793	4.32193	3.70044	3.70044
ENSG00000032742	6.93074	6.79442	7.31288	7.35755	7.48382	7.53138	7.5157	6.59991	6.83289	6.87036	7.10852	7.2854	6.79442	7.06609	7.52356	7.74819	7.88264	7.65105	7.98299	7.7879	7.84549	7.45121	7.71425	7.71425	7.85798	7.82655	7.47573	7.85175	7.59991	7.59991	7.6865	7.49985	7.8392	7.69349	7.76818
ENSG00000033011	4.70044	5.32193	5.24793	5.78136	5.49185	5.72792	5.49185	3.70044	4.52356	5.04439	5.04439	4.45943	4.90689	5.88264	5.35755	5.64386	5.61471	5.24793	5.12928	5.80735	6.20945	5.61471	5.64386	5.75489	5.58496	5.9542	6.33985	6.49185	5.45943	5.75489	6.39232	6	6.08746	6.71425	6.35755
ENSG00000033030	5.24793	5.42626	5.90689	5.49185	5.04439	5.24793	5.55459	5.39232	5.80735	5.93074	5.90689	5.88264	6.02237	5.83289	5.64386	6.24793	6.30378	6.2854	6.32193	6.56986	6.44294	6.16993	5.90689	6.45943	6.52356	6.32193	7.29462	7.33092	6.22882	6.44294	6.49185	7.70736	7.30378	7.2384	7.25739
ENSG00000033050	7.25739	7.59991	7.72792	7.60733	7.7879	7.72792	7.64386	6.72792	7.34873	7.33985	7.45943	7.19967	7.2854	7.76155	7.75489	8.15482	8.05528	8.14975	8.00562	8.07682	8.16491	7.98868	7.87036	7.88264	8.09803	8.13955	7.94251	8.04439	7.83289	8.09276	8.18488	7.94837	8.12412	8.03892	8.14975
ENSG00000033100	5.24793	5.20945	5.97728	5.80735	5.70044	5.35755	5.16993	4.75489	5.04439	4.85798	5.24793	5.24793	5.20945	5.16993	5.04439	5.67243	5.20945	5.42626	5.72792	5.93074	6.06609	5.49185	5.52356	6	6.04439	5.78136	6.16993	6.22882	5.90689	5.83289	6.2854	6.65821	6.39232	6.55459	6.58496
ENSG00000033122	3.58496	4.39232	4.9542	4.9542	4.58496	4.45943	4.90689	4.24793	4.45943	4.24793	4.45943	4.58496	3.70044	5.52356	5.58496	5.45943	5.88264	5.42626	5.64386	5.08746	5.67243	5.32193	5.55459	5.52356	5.24793	5.52356	4.70044	5.67243	5.70044	5.61471	5.64386	5.12928	5	5.93074	5.52356
ENSG00000033170	6.83289	7.10852	7.24793	7.05528	6.9542	6.93074	7.01123	6.52356	7.06609	7.15987	7.05528	6.75489	6.64386	6.84549	7.60733	8.08215	7.98868	8.00562	7.62936	7.66534	7.48382	7.72792	7.8392	7.65105	7.33092	7.33092	8.07146	8.59991	7.88874	8.16993	7.5157	8.24317	8.38802	8.61471	8.64386
ENSG00000033178	5.97728	6.24793	6.39232	6.24793	6.52356	6.40939	6.55459	6	6.55459	6.58496	6.61471	6.47573	6.44294	6.84549	7.18982	7.56224	7.62205	7.47573	7.53138	7.53916	7.56224	7.15987	7.41785	6.96578	7.14975	7.41785	7.24793	6.83289	7.33092	7.40939	7.48382	7.25739	7.81378	6.64386	6.90689
ENSG00000033327	4.75489	5.42626	5.55459	5.55459	5.97728	5.67243	6.06609	5.20945	5.42626	5.78136	5.78136	5.72792	5.52356	5.64386	6.49185	6.79442	6.84549	6.79442	6.84549	6.56986	7.11894	6.22882	6.52356	6.62936	6.33985	7.05528	6.55459	6.82018	6.67243	6.87036	7.29462	7.09803	6.75489	7.18982	6.78136
ENSG00000033627	8.96867	9.19967	9.45121	9.48784	9.33539	9.44915	9.33316	8.92778	9.3966	9.45121	9.38802	9.40301	9.36194	9.31515	10.1046	10.3106	10.2796	10.2131	10.3242	10.2656	10.1636	10.0348	10.1611	10.1997	10.1072	10.0593	10.0279	9.75489	10.0553	10.1774	9.99859	10.0888	10.1434	9.73978	9.64566
ENSG00000033800	5.32193	5.2854	5.90689	6.08746	5.78136	5.64386	5.78136	5.58496	6.32193	6.08746	5.90689	6.04439	5.72792	6.37504	6.71425	6.89482	6.98868	6.72792	6.82018	6.87036	6.50779	6.55459	6.9542	6.61471	6.37504	6.67243	6.88264	6.93074	6.89482	7.16993	6.64386	6.83289	6.87036	7.14975	7.33985
ENSG00000033867	3.70044	4.16993	4.90689	4.58496	3.32193	4.39232	4.32193	4.52356	4.75489	4.9542	4.52356	4.58496	4.24793	4.52356	5.78136	5.78136	5.90689	5.85798	5.32193	5.04439	6.06609	5.58496	5.52356	5.58496	4.85798	5.35755	5	5.12928	5.58496	5.35755	5.49185	4.9542	4.64386	5.08746	5.39232
ENSG00000034053	9.24555	9.55075	9.60177	9.63844	9.83131	9.86728	9.84549	9.04439	9.46964	9.65821	9.57365	9.57743	9.35094	9.53138	10.1836	10.4242	10.4747	10.3772	10.5118	10.4888	10.1948	10.2527	10.3542	10.3955	10.42	10.1749	10.2866	9.62205	10.3387	10.3332	10.196	10.4157	10.4336	9.38586	9.48985
ENSG00000034063	1	2.80735	3.45943	3.16993	2.58496	2.80735	3.80735	2	0	3.16993	3.45943	1.58496	2.58496	2.58496	3.45943	3.70044	4	4.24793	3.32193	4.08746	4	3.16993	2.32193	3.58496	3	3	2.58496	2.58496	3.90689	3.16993	2.80735	3.16993	2	2.32193	3.45943
ENSG00000034152	5.16993	5.90689	6.42626	6.26679	6.35755	6.2854	6.44294	5.04439	6.02237	6.04439	5.85798	5.83289	5.2854	5.24793	6.90689	6.98868	6.97728	7.15987	6.88264	6.6865	6.40939	6.70044	6.93074	6.87036	6.56986	6.37504	7.53916	6.56986	7.05528	6.9542	6.14975	7.58496	7.7211	6.71425	6.74147
ENSG00000034510	10.4305	10.7237	10.9578	10.9403	10.8289	10.7895	10.8202	10.0375	10.5897	10.6466	10.668	10.4533	10.3129	10.4848	11.2837	11.5187	11.4599	11.4993	11.4466	11.3929	11.1978	11.2969	11.4067	11.3449	11.23	11.1787	12.2527	12.3974	11.3971	11.4696	11.1599	12.2267	12.3191	12.3628	12.3731
ENSG00000034677	6.70044	7.18982	7.57743	7.44294	7.34873	7.19967	7.29462	7.01123	7.46761	7.69349	7.78136	7.49985	7.29462	7.03342	8.02791	8.33092	8.25267	8.3443	8.33539	8.08215	7.69349	7.94837	8.25739	7.96	7.93074	7.67243	8.40939	8.10852	8.36632	8.31741	7.98868	8.76155	8.79442	8.50779	8.43463
ENSG00000034693	4.32193	4.90689	4.52356	5.20945	4.9542	4.58496	5.04439	4.39232	5.39232	5.39232	5	4.75489	4.24793	5	5.83289	6.04439	5.80735	6.06609	5.45943	5.39232	5.80735	5.78136	5.88264	5.32193	5.2854	5.39232	5.52356	5.35755	5.72792	6.18982	5.52356	5.64386	5.61471	5.45943	5.12928
ENSG00000034713	8.47978	8.64746	9.02514	8.98299	8.75822	8.62205	8.7879	8.99435	9.42417	9.45327	9.34651	9.24793	9.05528	9.13186	9.88264	10.1176	10.1997	10.1674	9.86728	9.91737	10.021	9.79604	10.014	9.50978	9.73302	9.85643	9.07682	9.13699	10.0014	10.0444	9.83131	9.14466	9.15735	9.11114	9.0607
ENSG00000035115	6.76818	6.93074	7.33985	7.34873	7.34873	7.45121	7.54689	6.62936	7.35755	7.41785	7.33092	7.21917	7.07682	7.02237	7.89482	8.02237	7.96	8.08215	8.02791	8.07682	7.81378	7.76155	7.91886	7.89482	7.7211	7.59991	8.05528	7.43463	7.93664	8.01681	7.59991	8.20945	8.16993	7.43463	7.25739
ENSG00000035141	4.90689	5.16993	5.24793	5.20945	5.2854	5.58496	5.70044	5.2854	5.39232	5.55459	5.49185	5.39232	4.90689	5.93074	5.90689	5.83289	6.42626	5.78136	6.08746	6.32193	6.20945	6.10852	5.90689	5.88264	6	6.52356	5.75489	6.74147	6.12928	6.33985	6.47573	5.58496	6.14975	6.75489	6.79442
ENSG00000035403	6.42626	6.78136	7.03342	6.64386	7.03342	7.19967	6.89482	6.53916	6.67243	6.78136	6.97728	6.83289	6.55459	6.76818	7.17991	7.65105	7.53138	7.44294	7.25739	7.56986	7.69349	7.46761	7.32193	7.20945	7.27612	7.39232	6.62936	7.06609	7.49185	7.2854	7.40088	6.85798	6.91886	6.74147	6.56986
ENSG00000035681	5.35755	5.93074	6.2854	6.35755	6.30378	6.2854	6.22882	5.08746	5.75489	5.75489	6.02237	5.78136	5.35755	5.88264	6.06609	6.52356	6.47573	6.58496	6.45943	6.61471	6.39232	6.14975	6.47573	6.64386	6.40939	6.26679	6.52356	6.47573	6.70044	6.6865	6.58496	6.65821	6.52356	6.52356	6.56986
ENSG00000035687	7.74819	7.82018	8.27146	8.30834	8.02791	7.98868	8.09803	7.73471	8.29002	8.33092	8.29002	7.93074	7.73471	7.94251	8.92184	9.13186	9.10852	9.07146	8.75154	8.58496	8.58496	8.71425	8.8857	8.54689	8.64024	8.61102	8.50779	7.67948	9.03067	9.04439	8.48784	8.73809	8.69697	7.78136	7.47573
ENSG00000035862	7.77479	7.84549	8.15482	8.23362	8.2384	8.30378	8.38802	7.47573	8.06609	8.27146	8.09276	8.38802	8.2384	8.80735	8.69	8.89178	8.86728	8.87652	9.14211	9.16239	9.26679	8.82018	8.84235	9.10852	9.01681	9.2384	8.49185	9.29462	8.85175	8.90989	9.31741	8.62205	8.66178	9.12153	9.03892
ENSG00000035928	6.80735	6.72792	7.14975	7.31288	7.07682	6.82018	6.90689	6.71425	7.2854	7.35755	7.06609	7.21917	6.78136	7.24793	7.87036	8.20457	8.16491	8.25267	8.07682	7.91289	7.92481	7.87652	7.9542	7.82655	7.66534	7.8009	7.88874	8.58496	8.07146	7.99435	7.90087	8.07682	7.96578	8.40939	8.2854
ENSG00000036054	6.52356	6.59991	6.65821	6.96578	6.56986	6.70044	6.74147	6.82018	7.22882	7.40939	7.30378	7.12928	7.02237	7.05528	7.89482	8.35315	8.15987	8.16993	8.03342	8.11374	8.11374	7.76155	7.96	7.93074	7.67243	7.87036	7.74147	8.21917	8.08215	8.36194	7.91886	8.02791	8.15482	8.45121	8.32193
ENSG00000036257	8.55075	8.69349	8.86728	8.87958	8.85487	8.69	8.86728	8.33092	8.7211	8.67596	8.79442	8.70044	8.43463	8.67243	9.39232	9.65464	9.56033	9.56415	9.64205	9.64386	9.47573	9.26679	9.39017	9.38802	9.35755	9.57743	9.20945	9.56224	9.36632	9.49985	9.42417	9.22882	9.39017	9.47776	9.51175
ENSG00000036448	5	5.32193	5.97728	5.58496	6.32193	6.12928	6.2854	5.42626	5.72792	5.9542	5.67243	5.67243	5.35755	4.80735	6.55459	7.07682	6.93074	6.93074	7.06609	6.76818	5.32193	6.72792	6.75489	6.58496	5.88264	5.88264	6.14975	4.85798	6.84549	6.88264	5.97728	6.37504	6.22882	4.90689	4.64386
ENSG00000036530	7.85175	7.98299	8.58871	8.56605	8.19967	8.10852	8.21432	8.00562	8.42206	8.62205	8.58871	8.59619	8.43045	8.85175	8.74147	8.81698	9.01123	9.13186	8.96867	8.93074	9.29232	8.62571	8.98299	8.90087	8.98014	9.2503	9.09011	9.63844	9.09011	9.01402	9.49785	9.22159	9.25267	9.81057	9.86419
ENSG00000036549	5.35755	5.2854	5.20945	4.90689	5.16993	5.52356	5.64386	4.58496	5.35755	5.67243	5.70044	5.35755	5	5.9542	6.02237	6.50779	6.33985	6.45943	6.35755	6.06609	6.37504	6.18982	6	6.30378	6.39232	5.85798	5.93074	5.70044	6.53916	6.40939	5.9542	5.64386	5.52356	5.75489	5.49185
ENSG00000036672	2	3.58496	4.24793	3.90689	2.58496	3.16993	3.70044	1.58496	3.70044	3.70044	3.58496	4.32193	4.08746	4.45943	3.58496	4.80735	4.08746	4.24793	4.70044	4.64386	4.75489	3.80735	3.80735	4.45943	4.08746	5	4.39232	5.20945	4.58496	4.39232	4.90689	5.2854	4.85798	5.04439	5.04439
ENSG00000037042	8.64024	8.82655	8.86728	9.13955	9.08746	8.98584	9.10329	8.15987	8.55075	8.69697	8.64386	8.76155	8.5812	9.15987	8.96578	8.85175	9.03342	9.25739	9.15735	9.07682	9.55651	9.00282	9.09803	9.19229	9.26679	9.35535	9.9263	10.2058	9.26444	9.35975	9.69523	9.98726	10.128	10.2503	10.4305
ENSG00000037280	3.90689	3.58496	3.70044	3.58496	4.45943	4.24793	3.90689	3.45943	4.16993	4.24793	4.39232	4.32193	3.45943	4.75489	4.75489	5.04439	5.32193	5.58496	5.16993	4.52356	5.55459	4.9542	5.32193	4.90689	4.64386	5.67243	4.75489	4.9542	4.9542	5.55459	5.49185	5.39232	5.08746	5.39232	5.49185
ENSG00000037474	5.24793	5.32193	5.83289	5.88264	5.61471	5.42626	6.04439	5.39232	5.78136	6.16993	5.83289	5.97728	5.52356	5.70044	6.75489	7.07682	7.17991	6.83289	6.79442	6.49185	6.62936	6.67243	6.76818	6.79442	6.44294	6.53916	6.14975	5.70044	6.53916	6.78136	6.58496	6.08746	5.75489	5.32193	5.12928
ENSG00000037637	5.70044	6.10852	6.56986	6.08746	6.35755	6.35755	6.33985	6.06609	6.2854	6.20945	6.42626	6.61471	6.37504	6.83289	7.11894	7.44294	7.62205	7.24793	7.41785	7.47573	7.47573	6.9542	7.06609	7.34873	7.36632	7.33985	7.17991	7.40939	7.10852	7.27612	7.46761	6.9542	6.9542	7.47573	7.61471
ENSG00000037749	3.16993	3.16993	2.58496	3.16993	3	3.58496	2.80735	2	2.58496	3.45943	3.32193	2.80735	3.16993	3.45943	3.80735	4.64386	4.08746	3.90689	4.45943	4.45943	4.16993	3.32193	3.90689	4	4.16993	4.39232	3.45943	2.58496	3.70044	4.16993	3.32193	4.52356	4.32193	2	2.58496
ENSG00000037757	8.03892	8.16491	8.47573	8.51964	8.40514	8.50383	8.45533	8.16993	8.7211	8.87958	8.6865	8.31288	8.33985	8.8392	9.20457	9.48784	9.54303	9.49785	9.3837	9.21189	9.41785	9.224	9.31061	9.04166	9.23362	9.33762	8.49985	8.81378	9.37069	9.42836	9.3443	8.64386	8.82018	8.84235	8.66178
ENSG00000037897	3.58496	3.90689	3.45943	3.90689	3.58496	4	2.32193	3.90689	4.08746	4.08746	4.08746	3	1.58496	3.70044	4.64386	4.85798	4.80735	4.75489	3.70044	4.70044	4.24793	4.64386	4.80735	3.58496	4.24793	4.08746	4.24793	4.32193	4.75489	5.16993	4.70044	3.90689	4.24793	3.90689	4.75489
ENSG00000038002	5.20945	5.45943	5.45943	5.2854	5.42626	5.58496	5.61471	4.08746	5.75489	5.20945	5.2854	5.20945	4.90689	4.80735	6.12928	6.50779	6.35755	5.90689	5.78136	6.14975	6.2854	6.12928	5.97728	6.10852	5.55459	5.90689	6.06609	5.45943	6.33985	6.08746	4.80735	5.97728	6.10852	5.16993	5.58496
ENSG00000038210	3.45943	3.58496	3.45943	2.80735	3.70044	4.16993	4	4.08746	4.08746	3.70044	3.80735	3.32193	3.70044	3	4.52356	5.35755	5.08746	5.20945	4.75489	4.70044	3.70044	4.52356	5.20945	4.16993	4.52356	3.80735	4.75489	3	4.70044	4.80735	3.16993	5.24793	4.80735	3.32193	4
ENSG00000038219	7.65821	7.62936	7.62205	7.6865	7.90087	7.9542	8.03342	7.48382	7.76818	7.90689	8.07146	8.10852	7.78136	8.32193	8.56986	8.93958	8.87958	8.78463	8.96867	8.98014	8.98299	8.58871	8.67596	8.74819	8.82655	8.89178	8.70736	9.10066	8.59619	8.8392	8.83289	8.79766	8.84549	9.10329	9.04985
ENSG00000038274	8.26209	8.46761	8.74147	8.82972	8.8392	8.92481	8.80735	8.17991	8.66178	8.89482	8.61471	8.82655	8.67243	9.29002	9.36851	9.58871	9.73471	9.60918	9.84862	9.84862	10.0539	9.25974	9.44708	9.47573	9.51373	9.9263	9.21917	9.66	9.5411	9.55651	9.94983	9.39017	9.34651	9.62936	9.63662
ENSG00000038295	2.58496	2	3.16993	3.32193	2	2	1	2.32193	3.80735	2.58496	3.32193	3.32193	3	3.16993	4.32193	4.24793	4.24793	4.58496	5.12928	3.90689	4	3.80735	4.32193	3.58496	3.16993	3.58496	2.58496	2	4.08746	3.45943	4	2.32193	3.80735	2.32193	1.58496
ENSG00000038358	7.45943	7.61471	8.08215	7.85798	7.9542	7.7879	7.93074	6.98868	7.85175	7.8392	7.88264	7.64386	7.61471	8.16491	8.29921	8.44708	8.5812	8.64024	8.45121	8.51964	8.82018	8.28077	8.45533	8.37938	8.37069	8.89785	7.60733	8.12928	8.31741	8.3837	8.58496	7.82655	7.87036	8.06609	7.88264
ENSG00000038382	7.8009	7.8009	8.3443	8.28077	8.03892	8.09803	8.25267	8.09276	8.53528	8.7039	8.59246	8.60733	8.28077	8.47573	9.0607	9.29692	9.40727	9.39232	9.28077	9.30606	9.39446	9.05528	9.31515	9.20701	9.20457	9.15482	9.16239	9.50581	9.33539	9.51175	9.35535	9.38154	9.40301	9.54689	9.57932
ENSG00000038427	1	2.58496	2.32193	1	2	2	0	2.58496	2.32193	2.32193	2	2.58496	1.58496	2.32193	3.32193	3	3.70044	2.80735	3.90689	3.16993	3.16993	3.16993	2.58496	2.32193	3	2	3.32193	2.58496	2.32193	3.58496	2	3.32193	2.58496	2.32193	2.58496
ENSG00000038532	6.33985	6.2854	6.74147	6.62936	6.9542	6.98868	7.12928	6.39232	7.11894	7.11894	6.78136	6.97728	6.94251	6.9542	7.62936	7.86419	7.66534	7.89482	7.66534	7.64386	7.48382	7.3837	7.57743	7.44294	7.62936	7.5157	7.2384	6.58496	7.59246	7.78136	7.18982	7.40939	7.35755	6.85798	6.53916
ENSG00000038945	4.70044	5.08746	4.9542	4.80735	5.39232	4.45943	4.9542	4.58496	5.16993	4.45943	4.39232	5	4.75489	4.45943	5.58496	4.9542	5.24793	5.78136	5.72792	4.90689	4.9542	4.90689	5.39232	4.75489	5.12928	5.2854	5.16993	5.08746	5.24793	5.72792	5.2854	5.35755	5.45943	5.35755	5.64386
ENSG00000039068	3.80735	4.58496	4.52356	4.08746	4.9542	4.24793	4.58496	4.32193	4.32193	4.75489	4.80735	5.08746	4.75489	4.9542	4.70044	5.61471	5.39232	5	5.90689	5.64386	6.14975	4.80735	5.04439	5.67243	6.06609	6.12928	5.39232	5.90689	5.12928	5.16993	5.88264	5.24793	5.39232	5.80735	5.61471
ENSG00000039123	6.56986	6.83289	7.07682	7.12928	7.26679	7.40939	7.40939	6.40939	7.16993	7.40939	7.35755	7.21917	6.71425	7.53916	7.7211	8.26209	8	8	8.18982	8.13443	8.2384	7.67243	7.93074	7.96	7.87036	8.29921	7.77479	8.14975	8.08746	8.08215	8.24793	7.85798	7.91289	8.04439	8.25739
ENSG00000039319	5.55459	6.12928	5.85798	5.90689	5.85798	5.78136	5.88264	5.70044	6.12928	6.58496	6.04439	6.44294	6.32193	6.20945	6.91886	7.20945	7.11894	7	7.07682	7.21917	7.11894	6.91886	7.14975	7.01123	7.14975	7.21917	7.82018	7.87652	7.29462	7.19967	7.03342	8.04985	8.14975	8	8.01681
ENSG00000039523	6.50779	6.50779	6.58496	6.70044	6.70044	6.76818	6.80735	5.83289	6.80735	6.83289	6.80735	6.32193	6.2854	6.32193	7.96578	8.17991	8.23362	8.59246	8.17991	8.08215	8.23362	8.14975	8.2384	7.65821	8.08746	8.08215	7.94251	8.64386	8.75822	8.70736	8.42206	8.52356	8.58871	9	9.18735
ENSG00000039560	5	5.70044	5.08746	5.2854	5.80735	5.52356	5.72792	5	5.58496	5.42626	5.55459	5.24793	4.58496	4.9542	5.97728	5.88264	6.2854	6.12928	5.88264	5.55459	5.78136	5.88264	6.16993	6.04439	5.83289	6	6.42626	5.67243	5.75489	6.37504	5.39232	6.49185	6.90689	5.72792	5.49185
ENSG00000039650	5.72792	6.20945	6.30378	6.06609	6.20945	5.88264	6.06609	5.24793	5.67243	6.33985	6.26679	5.78136	6	6.32193	5.88264	6.10852	6.14975	6.37504	6.53916	6.2854	6.74147	6.16993	6.32193	6.26679	6.16993	6.56986	7.02237	7.06609	6.24793	6.30378	6.79442	6.82018	7.15987	7.12928	7.42626
ENSG00000040199	5.49185	5.52356	6.04439	6	6.24793	5.97728	5.97728	5.93074	6.45943	6.16993	6.70044	5.67243	5.49185	6.12928	7.32193	7.42626	7.59246	7.54689	6.96578	6.79442	6.65821	7.10852	7.09803	6.65821	6.58496	6.45943	5.85798	6.04439	7.41785	7.21917	6.62936	6.2854	6.47573	5.61471	5.83289
ENSG00000040275	1	3	4	4.32193	3.45943	3.16993	3.32193	3.80735	4.32193	4.45943	4.58496	3.45943	3.90689	3.90689	4.75489	5.20945	5.20945	4.80735	5.2854	4.70044	5.04439	5.2854	5	5	4.64386	5.08746	5.61471	5.2854	5.42626	4.90689	5	5.93074	5.64386	5.52356	5.45943
ENSG00000040341	7.40088	7.87036	7.99435	7.7879	8.15987	8.15987	8.21917	7.67948	8.11894	8.25267	8.0607	8.08746	7.84549	8.53528	9.02791	9.30834	9.43254	9.224	9.07414	9.00282	9.46557	9.04439	8.98299	8.86728	8.79116	9.37287	8.83605	9.224	9.13955	9.05257	9.35535	8.99152	8.93074	9.2738	9.25974
ENSG00000040487	1	1.58496	1.58496	2.32193	2.32193	2.80735	2.80735	0	1.58496	1.58496	2.58496	2	1.58496	2.58496	3.16993	2.80735	1.58496	2.32193	3	2.32193	1.58496	3.16993	3	3	2.58496	3	3.90689	3	3.16993	1.58496	2.32193	2.80735	2.32193	3.16993	2.32193
ENSG00000040531	5.08746	5.24793	5.78136	6.10852	6.08746	6.04439	5.97728	5.35755	5.35755	5.75489	5.52356	5.93074	5.93074	6.10852	6.16993	6.35755	6.47573	6.56986	6.53916	6.33985	6.47573	6.08746	6.08746	6.26679	6.04439	6.56986	5.83289	5.78136	6.2854	6.30378	6.39232	5.78136	5.72792	6.53916	6.2854
ENSG00000040608	8.45533	8.72451	9.04166	9.03067	8.90388	9.02237	8.90087	8.11374	8.64024	8.81698	8.72792	8.42206	8.04985	8.58496	9.35755	9.64386	9.68825	9.63662	9.2738	9.19229	9.29921	9.26444	9.43045	9.07682	9.16993	9.29232	8.76155	8.53138	9.49386	9.61471	9.35535	8.97728	8.83605	8.63662	8.62571
ENSG00000040633	3.80735	4.08746	4.24793	4.16993	4.24793	3.45943	4.16993	4.32193	4.64386	4.85798	5.08746	4.9542	4.75489	5.58496	5.24793	5.85798	5.20945	5.80735	5.88264	5.70044	6.02237	5.12928	5.70044	5.64386	5.61471	6.12928	5	5.75489	5.24793	5.49185	5.9542	5.2854	4.90689	5.42626	5.45943
ENSG00000040731	5.9542	6.14975	6.32193	6.42626	6.52356	6.26679	6.39232	6.06609	6.10852	6.47573	6.49185	6.58496	6.62936	6.82018	7.07682	7.24793	7.11894	7.04439	7.56986	7.35755	7.42626	7.07682	7.41785	7.48382	7.24793	7.5157	7.49985	7.8392	7.20945	7.15987	7.2854	7.73471	7.74819	7.76818	7.81378
ENSG00000040933	3.80735	3.58496	1	3.58496	2.32193	2.80735	3.90689	2.58496	3.90689	3.58496	3.58496	3.80735	4.08746	3.70044	4	3.58496	3.90689	4.16993	4.32193	4.32193	4.08746	3.80735	4	4.45943	3.90689	3.80735	5.08746	5.24793	4.24793	4.08746	3.80735	5.20945	4.70044	5.12928	4.75489
ENSG00000041357	6.08746	6.39232	6.37504	6.98868	6.50779	6.37504	6.6865	6.16993	6.78136	6.6865	6.87036	6.79442	6.44294	7.10852	7.54689	7.7211	7.72792	8.03892	7.94837	7.80735	8.15482	7.53138	7.57743	7.34873	7.36632	8.14466	7.72792	8.11894	7.47573	7.7879	7.94837	7.8392	7.82018	8.40514	8.30378
ENSG00000041515	4.39232	4.75489	5.45943	5.2854	5.83289	5.88264	5.16993	5.08746	5.64386	5.67243	5.72792	5	4.58496	4.64386	6.53916	6.47573	6.6865	6.67243	5.93074	5.97728	5.80735	6.16993	6.53916	5.70044	5.70044	5.39232	6.80735	5.32193	5.67243	6.16993	5.49185	6.90689	6.97728	5.78136	5.2854
ENSG00000041802	5.32193	5.64386	5.49185	5.35755	5.58496	5.20945	5.2854	5	5.42626	5.67243	5.12928	5.24793	5.04439	4.64386	5.80735	6.20945	6.2854	6.40939	6.10852	5.83289	5.39232	6.20945	6	5.88264	5.90689	5.39232	6	6.08746	6.32193	6.24793	6.02237	6.04439	6.02237	5.90689	5.78136
ENSG00000041880	5.9542	6.24793	6.30378	6.58496	6.30378	6.04439	6.33985	5.24793	6.06609	5.72792	6.10852	5.78136	5.52356	5.75489	6.52356	6.80735	6.90689	6.70044	6.50779	6.71425	6.52356	6.2854	6.6865	6.42626	6.14975	6.58496	5	5.20945	6.62936	6.2854	6.33985	5.67243	5.72792	5.83289	5.45943
ENSG00000041982	4.08746	4.08746	4.80735	3.80735	4.80735	5.16993	5.16993	3.80735	4.58496	4.39232	4	3.70044	3.32193	4.24793	5.24793	5.20945	5.90689	5.12928	4.90689	5.52356	4.70044	4.90689	5.39232	5.35755	4.9542	5.35755	3.70044	4.24793	5.39232	5.61471	5.24793	4.08746	4.24793	3.45943	2.80735
ENSG00000041988	5	5.52356	5.67243	5.42626	4.70044	4.58496	4	4.80735	5.32193	5.04439	5.52356	5.24793	4.75489	5.32193	5.90689	6.22882	6.04439	6.20945	6.04439	5.9542	6.14975	5.90689	6.10852	5.83289	5.88264	6.16993	5.32193	6.40939	5.75489	6.04439	6.22882	5.12928	5.16993	6.30378	6.16993
ENSG00000042062	2.32193	4	3.16993	3.70044	3.58496	3.45943	3.45943	3.16993	3.32193	4.08746	3.58496	3.32193	2	3.45943	4.32193	4.45943	4.75489	4.32193	4.64386	4.16993	4.90689	4.39232	3.58496	4.16993	3.70044	4.64386	4.32193	4.39232	4.32193	4.80735	4.32193	5	4.85798	4.45943	4.39232
ENSG00000042088	3.90689	4.52356	4.45943	4.45943	4.16993	4.64386	4	4.52356	5.16993	5.24793	5.16993	4.52356	4.75489	4.85798	5.42626	5.61471	5.80735	6	5.83289	5.67243	5.39232	5.78136	5.49185	5.12928	5.24793	5.61471	5.12928	5.58496	5.70044	5.61471	5.70044	5.58496	5.52356	6.10852	6
ENSG00000042286	5.12928	5.24793	4.85798	5.35755	5.16993	4.45943	5.39232	4.32193	4.70044	4.80735	4.85798	5.24793	5.12928	5.04439	5.45943	5.85798	5.58496	5.97728	6.42626	6.18982	5.61471	5.52356	4.75489	6.04439	6	6.04439	6.06609	6.75489	5.75489	6.10852	5.93074	6.44294	6.67243	6.90689	6.50779
ENSG00000042317	5.12928	5.61471	6.16993	5.88264	5.70044	5.67243	5.85798	5.45943	5.70044	5.55459	6.02237	5.55459	5.52356	5.35755	6.33985	6.58496	6.49185	6.80735	6.47573	6.33985	6.67243	6.18982	6.56986	6.33985	6.30378	6.72792	6.42626	7.08746	6.53916	6.70044	6.58496	6.52356	6.53916	7.36632	7.18982
ENSG00000042429	5.90689	6.18982	5.90689	6	5.67243	5.97728	6.24793	5.35755	6.18982	6.88264	6.42626	6.39232	6.16993	6.74147	6.97728	6.9542	7.40088	7.52356	7.55459	7.45943	7.45943	6.90689	7.01123	7.25739	6.93074	7.42626	6.85798	7.14975	7.22882	7.10852	7.55459	7.02237	6.97728	7.20945	7.01123
ENSG00000042445	6.90689	6.96578	7.36632	7.32193	7.90689	7.46761	7.53916	7.08746	7.88264	8.03342	7.71425	7.34873	7.05528	6.9542	8.60363	8.69349	8.83605	8.71425	8.50779	8.47978	7.56986	8.40514	8.46761	8.44294	8.31741	7.96	8.19967	7.81378	8.59619	8.66178	7.82655	8.46352	8.32643	7.91886	7.90087
ENSG00000042493	4.32193	4.52356	5.04439	4.85798	4	4.32193	4.45943	4.32193	5.49185	5.08746	4.75489	4.45943	4.08746	3.32193	5.35755	5.61471	5.2854	5.2854	4.80735	4.80735	4.32193	4.70044	5.52356	4.24793	4.64386	4.64386	5.83289	4.08746	5.42626	5.70044	4	5.83289	5.90689	4.24793	4.45943
ENSG00000042753	8.94544	9.224	9.36413	9.33762	9.2738	9.19967	9.25739	8.8009	9.35315	9.43045	9.32867	9.10066	8.90388	8.87344	9.76155	9.86728	9.95128	9.97154	9.54882	9.56033	9.5157	9.56796	9.75989	9.46964	9.38802	9.5157	9.96723	10.6101	9.85019	9.97441	9.50581	10.1699	10.2252	10.4625	10.5708
ENSG00000042980	2.58496	3.16993	3.45943	4.08746	3.80735	3.45943	3	2.58496	3.16993	3.45943	3.16993	3	3.45943	3.58496	3.58496	4.64386	4.52356	4.58496	4.32193	4.16993	3.70044	4.39232	4.70044	4.58496	5.08746	3.45943	4.32193	3.90689	4.52356	4.39232	3.80735	4.70044	4.39232	3.70044	4.24793
ENSG00000043093	4.24793	4.85798	6	5.70044	5.16993	4.70044	5.12928	6.06609	6.53916	6.39232	6.18982	5.70044	5.93074	5.85798	6.91886	6.9542	7	7.05528	6.85798	7.09803	6.80735	7.11894	6.56986	6.80735	6.79442	6.61471	6.97728	6.24793	7.07682	6.94251	7.01123	6.84549	7.26679	6.42626	6.22882
ENSG00000043143	4	4.80735	5.12928	5.35755	5.49185	5.08746	4.75489	5.45943	5.35755	5.88264	5.04439	5.04439	5.2854	5.24793	6.10852	6.53916	6.75489	6.20945	6.2854	5.83289	6.04439	6.35755	6.22882	5.90689	6	6.14975	5.12928	5.12928	6.04439	6.2854	6.32193	5.39232	5.78136	5.16993	4.90689
ENSG00000043355	10.332	10.4273	10.8194	10.8502	10.722	10.7723	10.7339	10.0251	10.4747	10.5613	10.5507	10.446	10.2935	10.7977	11.1215	11.3168	11.3674	11.3332	11.3078	11.2402	11.5507	11.0512	11.2264	11.0224	11.0458	11.5367	10.3923	10.683	11.1935	11.2438	11.4914	10.5584	10.5275	10.7168	10.6339
ENSG00000043462	3.32193	3	3.58496	3.70044	4.16993	3.32193	4.16993	4.16993	4.24793	4.32193	3.80735	3.80735	3.45943	4.08746	3.58496	4.32193	4.70044	5.20945	4.90689	4.52356	4.9542	4.24793	4.08746	4.9542	3.90689	4.75489	3	5.04439	4.16993	5.04439	4.9542	3.90689	4	4.90689	4.85798
ENSG00000043514	5.85798	5.83289	6.50779	6.26679	6.53916	6.16993	6.56986	5.24793	5.93074	6.26679	5.55459	5.78136	5.9542	6.08746	6.10852	6.49185	6.67243	6.82018	6.76818	6.89482	6.89482	6.06609	6.59991	6.59991	6.30378	6.83289	7.17991	7.18982	6.32193	6.65821	6.89482	7.35755	7.25739	7.01123	7.01123
ENSG00000043591	4.32193	4.52356	4.52356	4.90689	5.32193	5.20945	5.04439	4	4.9542	4.52356	5.16993	4.9542	5.08746	5.2854	6.10852	6.06609	6.02237	6.24793	6.20945	6.18982	5.9542	5.85798	6.10852	6.53916	5.90689	5.83289	5.70044	5.04439	6.12928	6.16993	5.88264	5.78136	5.67243	5	5.32193
ENSG00000043822	7.24793	7.08746	7.53138	7.71425	7.56224	7.39232	7.56986	6.89482	7.14975	7.41785	7.16993	7.25739	7.04439	6.84549	7.90689	8.27612	8.20457	8.09276	8.14975	7.86419	7.41785	7.77479	7.9542	7.70736	7.87036	7.34873	8.14466	7.75489	8.06609	8.08215	7.49985	8.56224	8.47978	8.01681	7.88264
ENSG00000044090	4.58496	5.20945	5.70044	5.52356	5.64386	5.42626	5.2854	5.45943	5.83289	5.61471	6.12928	5.85798	5.52356	5.49185	6.74147	6.76818	6.75489	6.44294	6.30378	6.52356	6.65821	6.40939	6.47573	6.44294	6.04439	6.71425	7.29462	7.09803	6.85798	6.98868	6.45943	7.11894	7.2854	7.10852	7.30378
ENSG00000044115	6.12928	6.45943	6.93074	6.9542	6.6865	7.09803	7.04439	6.85798	7.20945	7.70044	7.63662	7.80735	7.46761	8.2854	7.98299	8.09803	8.21432	8.17991	8.53528	8.57365	8.94544	8.21432	8.11894	8.49586	8.43879	8.92481	7.5157	8.67596	8.27146	8.43463	9.0607	7.91886	7.93664	8.7211	8.81057
ENSG00000044446	5.16993	5.70044	6.06609	6.10852	5.85798	5.55459	5.85798	4.16993	4.85798	5.24793	5.72792	5.45943	5.52356	6.06609	5.55459	5.20945	5.78136	5.78136	6.2854	6.22882	6.61471	5.70044	5.85798	6.42626	6.18982	6.2854	6.79442	6.94251	6.20945	6.32193	6.72792	6.72792	6.75489	6.65821	6.9542
ENSG00000044459	1.58496	3	2.32193	0	1	1	2	2.58496	3.32193	3.16993	2.80735	2	1	1.58496	2.58496	3.58496	4.24793	3.32193	3.16993	1.58496	3.45943	3.45943	3.32193	4.16993	3.16993	3.70044	2.58496	0	4.16993	3.70044	3.16993	3.45943	2.80735	2.58496	3.32193
ENSG00000044524	3.80735	3.90689	4.32193	4.16993	4	3.70044	2.80735	4	4.16993	4.70044	4.75489	4.64386	4.80735	4.9542	5.12928	5.78136	5.45943	5.04439	5.55459	5.16993	5.85798	5.16993	5.12928	4.75489	5.35755	5.70044	4.24793	4.64386	5.20945	4.75489	6.14975	4	3.90689	4.24793	4.80735
ENSG00000044574	8.18488	8.3837	8.53528	8.64746	8.47573	8.46352	8.48784	8.53138	8.9542	8.96867	9.07948	8.55075	8.48784	8.3837	9.53528	9.73132	9.82972	9.77808	9.31288	9.33762	9.07414	9.46964	9.57554	9.12412	9.15735	9.03892	8.71425	8.20945	9.59805	9.69	9.04712	8.7879	8.74819	8.21432	8.21432
ENSG00000046647	2.32193	1	4.16993	4.08746	4.16993	4.08746	4.08746	3	3.90689	4	4.39232	4.52356	4.58496	4.45943	4.39232	4.52356	4.52356	4.85798	4.85798	4.85798	5.16993	4.64386	4.39232	5.12928	4.70044	4.85798	5.42626	5.08746	4.39232	4.52356	5.45943	5.32193	5.32193	5.39232	5.32193
ENSG00000046653	11.6216	11.8416	12.0577	12.0399	12.2541	12.2456	12.2327	11.446	12.0137	12.1079	12.0871	11.9035	11.656	11.6303	12.5606	12.7797	12.7916	12.7816	12.6179	12.5873	12.2868	12.526	12.6546	12.4622	12.4757	12.2222	12.1341	11.3359	12.6893	12.7474	12.2113	12.2444	12.2694	11.332	11.3072
ENSG00000047056	5.55459	5.85798	6.44294	6.12928	6.62936	6.40939	6.52356	5.24793	6.14975	6.53916	6.10852	6.2854	6.2854	6.9542	6.96578	7.17991	7.12928	7.16993	7.27612	7.2384	7.58496	6.98868	7.07682	7.10852	6.90689	7.31288	6.56986	6.89482	7.26679	7.17991	7.56986	6.79442	6.91886	6.6865	6.49185
ENSG00000047188	6.35755	6.58496	6.93074	6.94251	7.10852	6.82018	6.80735	7.09803	7.76155	7.81378	7.7879	7.12928	7.07682	6.75489	8.66178	8.8392	8.76155	8.75822	8.32193	8.33539	7.36632	8.41363	8.5812	7.92481	7.82018	7.49185	8.33092	7.09803	8.56986	8.60363	7.60733	8.31741	8.34873	7.10852	7.39232
ENSG00000047230	5.20945	6.10852	6.08746	6.06609	6.2854	6.30378	6.49185	5.04439	5.61471	5.90689	5.85798	6.06609	5.58496	5.80735	6.88264	6.83289	7.08746	6.93074	6.84549	7.01123	6.91886	6.32193	6.62936	6.71425	6.59991	6.71425	6.35755	6.45943	6.76818	7.11894	6.75489	6.39232	6.76818	6.10852	6.10852
ENSG00000047249	7.93664	8.33985	8.75489	8.57743	8.58871	8.62205	8.75822	8.00562	8.47978	8.65821	8.49185	8.47573	8.29921	8.69349	9.15482	9.3837	9.45327	9.34873	9.38586	9.30606	9.36194	9.21432	9.23601	9.29692	9.17243	9.34651	9.04166	9.50184	9.30834	9.34651	9.49785	9.07682	8.94544	9.37938	9.46352
ENSG00000047315	7.45121	7.67243	7.70044	7.80735	7.70044	7.65105	7.87652	7.3837	8.10329	8.26209	8.21917	8.15987	7.59991	7.65821	8.59619	8.73471	8.73471	8.83605	8.61102	8.65105	8.30834	8.39232	8.71425	8.60363	8.50779	8.41785	8.36194	7.48382	8.65821	8.65105	8.39232	8.21432	8.32193	7.58496	7.55459
ENSG00000047346	4.16993	3.32193	3.90689	4.24793	4.24793	4.39232	4.32193	4.70044	5.08746	5.12928	5.2854	4.58496	4.58496	4.58496	5.70044	6.04439	6.16993	5.93074	6.06609	5.58496	5.93074	5.42626	5.72792	6.16993	5.70044	6.08746	5.35755	5.32193	6	6.02237	5.58496	5.52356	5.78136	5.39232	5.88264
ENSG00000047365	7.88264	7.92481	8.16993	8.03342	8.25267	8.224	8.02791	7.45943	7.99435	7.98868	7.9542	8.15987	7.92481	8.33539	8.37938	8.66888	8.60363	8.63662	8.93958	8.6865	8.85798	8.24317	8.30378	8.62205	8.59991	8.89785	8.61471	8.59991	8.58871	8.74819	8.81698	8.82655	8.85175	8.84862	8.59991
ENSG00000047410	7.32193	7.70736	7.74819	7.53138	7.91886	7.97154	7.9542	6.67243	7.41785	7.45121	7.47573	7.40939	7.47573	7.87036	8.02237	8.29921	8.29462	8.20457	8.45533	8.24317	8.36632	8.18488	8.24317	8.43879	8.29921	8.45121	8.27612	8.64386	8.25739	8.16491	8.224	8.26209	8.41363	8.03892	8.3443
ENSG00000047457	5.42626	5.39232	5.78136	5.61471	5.2854	5.52356	6	5.16993	6.12928	6.45943	5.97728	5.70044	5.85798	5.83289	6.44294	6.93074	6.67243	6.70044	6.80735	6.70044	6.26679	6.61471	7.02237	6.22882	6.50779	6.70044	6.18982	5.83289	6.55459	6.40939	6.16993	6.55459	6.42626	5.64386	5.88264
ENSG00000047578	5.90689	6.14975	5.93074	6.14975	6	6.39232	6.45943	5.32193	5.83289	5.80735	5.67243	6.12928	5.88264	6.22882	6.67243	6.88264	6.87036	6.9542	6.93074	6.89482	6.74147	6.70044	6.50779	6.70044	6.67243	6.64386	6.84549	7.27612	6.58496	6.82018	6.6865	7	6.91886	7.35755	7.55459
ENSG00000047597	6.10852	6.45943	6.71425	6.32193	6.04439	6.14975	5.97728	5.88264	6.42626	6.33985	6.22882	6.12928	5.85798	6.35755	7.52356	7.65821	7.81378	7.82018	7.22882	7.40088	7.61471	7.40088	7.42626	6.97728	7.18982	7.39232	7.44294	7.6865	7.43463	7.40088	7.18982	7.45121	7.41785	7.74819	7.65821
ENSG00000047621	6.2854	6.53916	6.40939	6.64386	6.67243	6.70044	6.90689	5.55459	6.35755	6.47573	6.22882	6	6.14975	6.32193	6.94251	7.42626	7.10852	7	7.21917	7.21917	7.22882	6.94251	6.93074	6.83289	6.94251	7.17991	7.32193	7.34873	7.03342	7.13955	7.15987	7.56224	7.3837	6.9542	6.98868
ENSG00000047634	3.80735	4.08746	4.70044	4.85798	4.75489	4.85798	5.08746	4.80735	5.70044	5.61471	5.80735	5.64386	5.2854	5.35755	6.16993	6.24793	6.45943	6.49185	6.24793	6.16993	6.10852	6.45943	6.12928	6.49185	6.18982	6.30378	5.78136	6.02237	6.2854	6.24793	6.04439	6.08746	5.75489	5.45943	5.55459
ENSG00000047644	6.39232	6.2854	6.32193	6.49185	6.97728	7.08746	7.13955	5.80735	6.18982	6.35755	6.50779	6.50779	6.50779	6.85798	6.61471	7.01123	6.90689	6.88264	7.20945	7.21917	7.26679	6.82018	7.08746	7.19967	7.25739	7.59246	7.14975	7.09803	7.03342	7.04439	7.31288	7.21917	7.19967	7.11894	7.12928
ENSG00000047648	3.45943	3.80735	4.08746	4.08746	2.58496	3.32193	4.32193	4.32193	4.45943	4.16993	4.39232	4.32193	4.75489	4.64386	5	4.70044	5.08746	5.16993	5.08746	4.9542	5.39232	4.58496	5.12928	5.04439	4.80735	5.12928	5.49185	5.04439	5.49185	4.80735	5.2854	5.80735	5.75489	5.16993	5.2854
ENSG00000047849	8.59619	8.89482	9.2854	9.1267	9.21432	9.26209	9.35535	8.73132	9.14975	9.39232	9.41151	9.42206	9.17243	9.80252	9.94691	10.0901	9.93811	10.1215	10.3487	10.2312	10.3869	9.96578	10.007	10.2773	10.1434	10.4512	10.1898	10.5565	10.1007	10.0993	10.4969	10.2703	10.3219	10.4315	10.5622
ENSG00000047932	7.09803	7.40088	7.67948	7.75489	7.48382	7.63662	7.65105	7.12928	7.70044	7.96	8.01123	7.70044	7.3837	7.87652	8.41363	8.79116	8.81057	8.73809	8.55075	8.33985	8.71425	8.33539	8.55842	8.20945	8.34873	8.6865	7.90087	8.40939	8.58871	8.61471	8.53138	8.09803	8.22882	8.46352	8.44294
ENSG00000048028	8.0607	8.2854	8.3837	8.20945	8.52356	8.46761	8.40514	6.75489	7.25739	7.19967	7.35755	7.2384	6.94251	7.44294	8.12928	8.24317	8.12928	8.36632	8.27612	8.18982	8.2384	7.97154	7.92481	8.12412	7.87652	8.27612	8.35315	8.52356	8.00562	8.08746	8.07682	8.54303	8.45121	8.56605	8.67596
ENSG00000048140	6.14975	6.64386	6.44294	6.65821	6.65821	6.64386	6.71425	5.93074	6.44294	6.75489	6.55459	6.78136	6.20945	6.49185	7.43463	7.59246	7.33092	7.65821	7.62936	7.45943	7.45121	7.30378	7.48382	7.33985	7.48382	7.73471	8.12928	8.5812	7.47573	7.49985	7.39232	8.2854	8.33092	8.51964	8.47978
ENSG00000048162	5.04439	5.20945	5.55459	5.64386	5.32193	5.55459	5.58496	4.64386	5.08746	5.61471	5.2854	5.12928	5.35755	5.52356	6.33985	6.72792	6.71425	6.42626	6.53916	6.53916	6.39232	6.16993	6.12928	6.32193	6.40939	6.42626	6.58496	6.53916	6.39232	6.22882	6.52356	6.67243	6.52356	6.45943	6.6865
ENSG00000048342	4.39232	5.04439	4.58496	4.85798	4.75489	5.04439	4.52356	3.80735	4.52356	3.90689	4.80735	4.08746	3.70044	3.90689	5.2854	5.12928	5.08746	4.90689	5	5.16993	4.16993	4.9542	4.80735	5.39232	5.52356	4.24793	5.32193	4.32193	4.80735	4.9542	4.08746	5.16993	4.80735	2.80735	4.24793
ENSG00000048392	5.80735	6	6.30378	6.39232	6.20945	6.14975	6.55459	5.9542	6.75489	7	6.80735	6.75489	6.40939	6.04439	7.34873	7.54689	7.73471	7.65105	7.76155	7.52356	6.89482	7.16993	7.67243	7.41785	7.43463	6.71425	7.01123	6.42626	7.46761	7.6865	6.59991	7.32193	7.29462	6.12928	6.39232
ENSG00000048405	2.80735	3.16993	2.80735	3.70044	4.39232	4.32193	4.58496	3.58496	4.16993	3.70044	2.80735	3	3.58496	4.08746	4.64386	5.08746	4.58496	4.08746	4.90689	5.08746	5.16993	4.24793	4.45943	4.32193	4.24793	5.64386	4.32193	3.80735	4	4.24793	5	4.24793	4.16993	3.80735	3.16993
ENSG00000048540	7.70736	7.78136	8.31741	8.25267	8.08215	8.14466	8.17991	7.78136	8.55075	8.51964	8.47168	8.16491	8.03892	8.01681	9.17243	9.32193	9.49185	9.39874	9.21189	9.08746	8.84549	9.14975	9.15482	9.00282	8.92184	8.78136	8.91588	8.10329	9.40727	9.31061	8.7039	9.17493	9.04439	8.17493	8.40514
ENSG00000048544	2.32193	2	2.80735	2.80735	2	2.58496	2.58496	3.16993	2.32193	2.58496	2.32193	2.80735	2	3.32193	4.45943	3.32193	3.70044	4.80735	4	4.52356	3.58496	2.58496	3.70044	3.90689	3.45943	3	3	2	3.16993	3.90689	2.80735	3	3.58496	2.80735	3
ENSG00000048649	3.70044	3	4.64386	4.9542	4	4	4.08746	4.58496	5.58496	5.49185	5.70044	5.16993	4.90689	4.9542	5.97728	6.42626	6.20945	6.22882	6	5.90689	5.64386	6.10852	6.32193	5.90689	5.85798	5.85798	5.93074	6.12928	6.45943	6.08746	5.70044	6.2854	6.35755	5.64386	5.58496
ENSG00000048707	7.26679	7.43463	7.84549	8.0607	8.02791	8.05528	7.94251	7.10852	7.53916	7.8009	7.59991	7.65105	7.40939	7.65821	8.12412	8.27612	8.33985	8.35755	8.49586	8.56224	8.38802	8.21432	8.33539	8.37938	8.40088	8.16993	9.13443	8.9542	8.2854	8.53138	8.29002	9.29002	9.2738	8.96	8.97154
ENSG00000048740	8.04439	8.09803	8.633	8.53138	8.45121	8.40939	8.53916	8.3837	8.86109	8.72792	8.86728	8.74819	8.52356	8.67243	9.37938	9.74987	9.65464	9.7211	9.55842	9.46352	9.56986	9.38802	9.51175	9.43671	9.32193	9.42836	8.86419	9.13955	9.59991	9.70736	9.51964	9.10591	8.95128	9.22641	9.08215
ENSG00000048828	7.3837	7.58496	7.77479	7.62205	7.93664	7.9542	7.79442	7.40939	8.11894	8.06609	8.05528	7.63662	7.43463	7.25739	8.6865	8.94251	8.87652	8.96867	8.74483	8.59619	8.17493	8.44708	8.70736	8.15987	8.45121	8.08215	8.30378	7.36632	8.78136	8.76818	7.97728	8.54303	8.56605	7.27612	7.13955
ENSG00000048991	8.73809	9.01123	9.15228	9.16993	9.49185	9.38802	9.49586	8.15482	8.74147	9.03342	8.93664	8.82018	8.53138	8.79766	9.63481	9.81538	9.92333	9.86573	9.80896	9.74315	9.60733	9.47573	9.66711	9.62753	9.60177	9.59432	9.19967	8.33092	9.72792	9.87958	9.54303	9.43879	9.4818	8.53916	8.45533
ENSG00000049089	7.20945	7.05528	7.88874	7.83289	7.71425	7.92481	7.73471	7.2854	7.59991	7.63662	7.8392	7.85798	7.48382	8.11374	8.04985	8.11894	8.35755	8.37938	8.44294	8.46761	8.61102	8.33092	8.2384	8.37504	8.31741	8.85487	8.33985	8.92481	8.31741	8.32193	8.77479	8.12928	8.3966	8.85175	9.04439
ENSG00000049130	6.53916	6.85798	6.98868	7.10852	7.20945	7.3837	7.16993	6.26679	7.10852	7.03342	7.10852	6.42626	6.62936	6.65821	7.79442	8.06609	8.14975	8.11374	7.73471	7.63662	7.26679	7.76155	7.88874	7.56224	7.54689	7.32193	7.30378	6.22882	7.88264	7.89482	7.29462	7.53916	7.33092	6.20945	6.12928
ENSG00000049239	4.70044	4.9542	4.85798	5.24793	5.45943	5.61471	5.45943	4.85798	4.85798	5	5.39232	5.42626	5.12928	5.58496	5.24793	5.58496	5.85798	6.06609	5.90689	6.20945	6.20945	5.75489	5.55459	6.10852	5.97728	6.18982	5.70044	6.35755	6.04439	5.80735	6.20945	5.90689	6.08746	6.20945	6.75489
ENSG00000049245	7.29462	7.56986	7.61471	7.60733	7.88264	7.96578	7.72792	7.22882	7.41785	7.84549	7.76155	7.63662	7.32193	7.5157	8.34873	8.45121	8.43463	8.32193	8.58871	8.42206	8.35315	8.27146	8.29921	8.2384	8.34873	8.12928	8.81378	8.21432	8.49185	8.50779	8.45943	8.99152	8.9629	8.43463	8.33539
ENSG00000049246	6.6865	6.61471	7.24793	7.20945	7.18982	7.32193	7.14975	7.01123	7.56224	7.77479	7.82018	7.5157	6.97728	7.26679	8.26209	8.90388	8.67243	8.73132	8.43463	8.53138	8.10852	8.31288	8.61102	8.25267	8.24317	8.18488	7.74147	7.18982	8.64746	8.62205	7.94837	7.78136	7.88874	7.56224	7.60733
ENSG00000049283	2.32193	2.80735	3	3.16993	4.16993	3.80735	3.90689	3.16993	3.80735	3.90689	3.70044	2.58496	3.16993	3.80735	4.64386	4.70044	4.70044	4.52356	4.08746	3.80735	4.58496	4.70044	5.2854	4.08746	4.24793	4.58496	4.70044	4.58496	4.64386	4.64386	4.45943	4.45943	3.45943	5.08746	4.90689
ENSG00000049323	5.49185	5.55459	5.61471	5.2854	5.49185	5.70044	5.20945	4.64386	5.49185	5.52356	5.64386	5.42626	5.16993	6.22882	6.33985	6.44294	6.74147	6.47573	6.40939	6.44294	6.65821	6.35755	6.37504	6.58496	6.06609	6.49185	5.16993	5.80735	6.30378	6.35755	6.79442	5.32193	5.35755	5.70044	5.55459
ENSG00000049449	2.80735	3.45943	3.45943	3.58496	3.90689	3.80735	3.16993	2.80735	3	4.16993	3.70044	4.24793	3.80735	4.32193	4.45943	4.24793	4.16993	3.90689	4.90689	5	4.16993	4.16993	4.16993	4.80735	4.90689	4.32193	4.52356	4.80735	3.90689	4.58496	4.75489	4.70044	4.45943	5.52356	4.9542
ENSG00000049540	6.30378	6.58496	6.72792	6.78136	7.06609	7.12928	7.40088	6.47573	7.10852	6.78136	7.16993	6.91886	6.49185	6.89482	7.64386	7.83289	7.70044	7.72792	7.33092	7.34873	7.70044	7.37504	7.69349	7.44294	7.45943	7.8009	7.76818	7.93074	7.83289	7.65105	7.74147	7.82655	8.03342	7.88874	8.03892
ENSG00000049541	3.16993	2.32193	3.16993	3	3	2.80735	3	3.32193	2.58496	3.16993	2.58496	2.32193	4	2.58496	3.32193	3.80735	3.58496	3.90689	3	2.58496	3	3.45943	3.45943	3	2.80735	3.58496	2.32193	4.24793	4.45943	3.45943	3.45943	2.32193	2.32193	3.58496	3.45943
ENSG00000049618	8.56224	8.85487	9.0954	9.0634	9.35535	9.43879	9.41151	8.10329	8.41363	8.68299	8.65105	8.90087	8.74483	9.23601	9.3015	9.53528	9.41363	9.41996	9.84862	9.85643	10.0954	9.27612	9.21675	9.63118	9.62753	10.0334	9.00562	9.70217	9.40301	9.37504	10.032	9.02514	9.07146	9.69	9.64024
ENSG00000049656	7.91886	8.03892	8.62936	8.57743	8.42206	8.36194	8.53528	7.03342	7.44294	7.40939	7.35755	7.30378	7.43463	7.20945	8.21432	8.51175	8.29002	8.47978	8.51964	8.66888	8.36632	8.24793	8.39232	8.43463	8.41363	8.32643	8.14466	8.76155	8.42206	8.31288	8.11374	8.10329	8.2854	8.65105	8.60733
ENSG00000049759	8.51964	8.68299	8.82018	8.93664	9.42417	9.31288	9.36194	7.54689	7.97154	8.31288	8.16491	8.23362	7.80735	8.35315	8.85798	9.13186	9.30378	8.99718	9.12928	9.13186	8.99152	8.82018	9.04439	8.94544	8.93074	8.89482	8.5157	8.96578	9.03617	9.01123	8.92778	8.86419	8.7039	9.07146	8.98868
ENSG00000049769	6.94251	7.42626	7.83289	7.63662	7.59246	7.70736	7.64386	6.84549	7.46761	7.6865	7.59246	7.5157	7.21917	7.37504	8.3966	8.42626	8.43879	8.62205	8.48382	8.41363	8.37069	8.13443	8.30834	8.12412	8.18488	8.18982	8.57365	8.49985	8.31741	8.633	8.40939	8.8009	8.86728	8.69697	8.63662
ENSG00000049860	5.20945	5.72792	5.85798	5.9542	6.08746	6.39232	6.44294	5.42626	6.10852	6.44294	6.24793	5.88264	6.12928	5.78136	6.64386	6.85798	6.80735	6.53916	6.97728	6.58496	6.37504	6.78136	6.52356	6.67243	6.67243	6.39232	7.31288	7.64386	6.98868	6.72792	6.62936	7.26679	7.53138	7.56224	7.59991
ENSG00000049883	3.70044	3.45943	4.24793	3.16993	2.32193	3	2.80735	4	3.80735	4.52356	4.39232	3.70044	3.32193	3.32193	4.70044	4.70044	5.20945	4.58496	4.32193	4.45943	3.45943	4.75489	4.80735	4	4.39232	3.70044	2.80735	3	4.80735	4.70044	3.80735	4.52356	2	3.45943	2
ENSG00000050030	4.16993	3.70044	3.70044	3.45943	4.70044	4.39232	4.75489	3.80735	4	4.32193	4.45943	4.52356	4.16993	4.64386	4.90689	4.70044	4.64386	4.58496	4.52356	4.75489	5.20945	5.12928	4.64386	4.75489	4.75489	5.72792	4.85798	5.24793	5.04439	4.39232	5.67243	4.08746	4.16993	4.90689	5.20945
ENSG00000050130	6.40939	6.79442	7.11894	7.20945	6.82018	7	7	6.44294	7.18982	7.29462	6.89482	7.03342	6.72792	6.32193	7.71425	8.04439	8.15987	7.96	7.96578	7.97154	7.07682	7.70044	7.67948	7.63662	7.74819	6.98868	7.5157	6.42626	7.74147	7.91289	6.83289	7.6865	7.65821	6.55459	6.24793
ENSG00000050165	10.5245	10.7532	10.9114	10.9001	10.8971	10.8811	10.8963	10.1124	10.7254	10.8194	10.8549	10.4273	10.2866	10.2831	11.5023	11.7232	11.7486	11.7142	11.5245	11.4605	11.1364	11.4528	11.6083	11.2929	11.3157	11.062	12.3432	12.3457	11.7254	11.7482	11.1331	12.5365	12.5488	12.412	12.4494
ENSG00000050393	6.02237	6.12928	6.49185	6.49185	5.39232	5.72792	5.85798	5.97728	6.10852	6.44294	6.20945	5.67243	5.52356	5.32193	7.09803	7.2854	7.27612	7.15987	6.58496	6.80735	6.50779	6.85798	7.08746	6.45943	6.58496	6.50779	5.70044	5.52356	7.02237	7.14975	6.37504	6	6.26679	5.39232	5.49185
ENSG00000050405	6.85798	7.02237	7.06609	7.22882	7.10852	6.96578	7.33092	6.40939	6.75489	7.09803	7.06609	6.87036	6.79442	6.72792	8.06609	8.25267	8.224	8.11374	8.16491	8.29921	7.92481	8.09803	8.09276	8.19967	7.93074	7.75489	8.87036	9	7.85798	8.17991	7.66534	9.03342	9.02791	9.04166	9.03342
ENSG00000050426	7.40939	7.64386	8.22882	8.00562	7.8009	7.73471	7.75489	7.18982	7.7879	7.89482	7.66534	7.70044	7.3837	7.80735	8.27146	8.633	8.63662	8.66178	8.37069	8.29462	8.55842	8.26209	8.3966	8.17991	8.20457	8.49586	8.633	9.04439	8.58871	8.71081	8.57743	8.71768	8.87344	9.30606	9.36413
ENSG00000050555	3.16993	4.39232	4.16993	3.90689	4.75489	4.16993	4.80735	2	3.80735	4.52356	3.32193	3.80735	3.58496	3.70044	3.90689	4	4.64386	4.32193	4.16993	4.39232	4.75489	4	4.24793	4.08746	3.80735	4.75489	4.32193	5	4.32193	4.52356	4.90689	4.08746	3.90689	4.70044	4.45943
ENSG00000050628	4.08746	4.52356	4.16993	3.90689	4.16993	3.90689	4.45943	2.80735	3.58496	4.75489	4.52356	3.80735	3.90689	4	5.16993	5.39232	5.45943	5.45943	5.70044	5.32193	4.70044	5.2854	5.2854	4.45943	4.52356	4.24793	4	3.70044	5.20945	5.20945	4.24793	4.08746	4.70044	3.70044	3.80735
ENSG00000050748	7.45121	7.33985	7.74819	7.82018	7.74147	7.93074	7.58496	6.78136	7.47573	7.5157	7.2854	7.20945	7.25739	7.59991	7.87036	8.0607	7.96	8.17493	8.17991	7.98868	8.16491	7.76818	7.66534	7.90689	7.74819	7.96578	7.65821	8.12412	8.02237	7.97154	8.23362	7.87652	7.90689	8.19967	7.97728
ENSG00000050767	7.33092	7.41785	7.82018	7.70736	7.65105	7.65821	7.65821	7.32193	7.62205	7.73471	7.74819	7.26679	7.16993	6.90689	8.36194	8.59619	8.65105	8.56224	8.14466	8.07682	7.67243	8.13955	8.39232	8.00562	7.97154	7.61471	7.37504	6.40939	8.45121	8.37069	7.49185	7.47573	7.65821	6.33985	6.32193
ENSG00000050820	5.49185	5.97728	6.42626	6.78136	6.20945	6.10852	6.55459	5.9542	6.32193	6.40939	6.75489	6.33985	5.85798	6.97728	7.13955	6.98868	7.12928	7.12928	7.15987	6.75489	7.67243	6.6865	6.97728	6.98868	6.90689	7.67948	7.08746	7.70736	7.24793	6.96578	7.49985	7.15987	7.13955	7.74819	7.76818
ENSG00000051009	4.90689	5.2854	5.55459	5.70044	5.83289	5.42626	5.70044	5.12928	5.12928	5.61471	5.55459	5.55459	5.61471	6	6.12928	6.18982	6.47573	6.14975	6.91886	6.59991	7.18982	6.04439	6.14975	6.89482	6.44294	7.08746	7.11894	7.62205	6.16993	6.33985	7.07682	6.89482	7.05528	7.47573	7.46761
ENSG00000051108	6.9542	6.97728	7.56224	7.64386	7.34873	7.63662	7.59246	7.13955	7.82655	7.80735	7.8009	7.40939	7.34873	7.72792	8.45533	8.77479	8.70044	8.74819	8.66534	8.51964	8.59619	8.3837	8.53138	8.53138	8.41785	8.64386	8.18982	8.86728	8.64386	8.54303	8.60363	8.40088	8.36632	8.78463	8.64386
ENSG00000051128	9.04439	9.32643	9.66534	9.64746	9.74483	9.77479	9.77149	8.3966	9.01123	9.13699	9.07948	9.02791	8.85798	9.58871	9.64746	10.007	10.0112	9.83763	9.96723	9.98157	10.2691	9.74651	9.78136	9.9629	9.79604	10.2515	9.62753	9.62022	9.70044	9.79928	10.1984	9.70736	9.59805	9.52552	9.5216
ENSG00000051523	6.32193	6.6865	7.04439	7.12928	6.9542	6.93074	7.04439	6.2854	6.58496	6.64386	6.56986	5.97728	5.75489	6.18982	7.25739	7.61471	7.83289	7.94251	7.13955	6.88264	7.43463	7.34873	7.35755	6.93074	6.62936	7.27612	8.01123	8.15482	7.96	7.55459	7.35755	8.27146	8.29921	8.46761	8.34873
ENSG00000051620	5.83289	6.44294	6.14975	6.26679	6.55459	6.10852	6.18982	5.39232	6.20945	6.52356	6.55459	6.35755	6	6.65821	6.91886	7.03342	7.03342	6.89482	7	6.96578	7.33092	6.91886	7.07682	7	7.27612	7.33985	7.33092	7.92481	7.04439	6.93074	7.60733	7.29462	7.40939	7.84549	7.91289
ENSG00000051825	3	3	1.58496	2	2.32193	2.58496	2.80735	3.58496	3	3.16993	2.80735	3.32193	3.58496	3.16993	3.16993	4.39232	4	3.58496	4.08746	3.45943	3.90689	2.58496	2.58496	3.32193	3.32193	3.58496	3.90689	3.32193	3.45943	3.80735	3.16993	3.70044	4.16993	3	1.58496
ENSG00000052126	6.04439	6.52356	6.59991	6.47573	6.24793	6.33985	6.59991	6.20945	6.84549	6.93074	6.89482	7.10852	6.50779	6.58496	7.52356	7.70736	7.79442	7.74819	7.62936	7.59991	7.66534	7.39232	7.60733	7.30378	7.45943	7.56986	6.82018	6.91886	7.61471	7.76155	7.59246	6.70044	6.83289	6.76818	7
ENSG00000052723	5.39232	5.75489	5.72792	5.64386	5.55459	5.72792	5.88264	5.61471	6.04439	5.90689	5.97728	6.24793	5.85798	6.26679	6.6865	7.07682	6.78136	6.98868	6.80735	6.82018	6.90689	6.52356	6.59991	6.93074	6.96578	7.08746	6.71425	6.55459	6.62936	6.75489	6.74147	6.76818	6.59991	6.04439	6.32193
ENSG00000052749	5.97728	6.18982	6.61471	6.18982	6.40939	6.53916	6.50779	5.45943	5.55459	5.80735	5.75489	6.04439	5.67243	6.12928	6.26679	6.37504	6.62936	6.24793	6.79442	6.47573	7	6.45943	6.52356	6.59991	6.6865	6.89482	7.49185	7.94251	6.61471	6.71425	6.96578	7.40088	7.31288	7.90087	8.15987
ENSG00000052795	3	3.45943	3.16993	4.52356	4.75489	4.70044	3.90689	3.32193	3.58496	4.16993	3.58496	4.24793	2.32193	3.58496	3.90689	5.12928	5	4.9542	4.70044	4.80735	4.9542	5	4.39232	4.58496	4	5	2.58496	3.45943	5.12928	4.52356	4.9542	3.90689	3.70044	3.58496	4.08746
ENSG00000052802	8.09803	8.44294	8.50383	8.40514	8.75489	8.61471	8.75154	8.29002	8.90388	8.94251	9.00843	8.93074	8.60363	9.13186	9.57554	9.75989	9.85331	9.80252	9.72962	9.71081	10.0526	9.5812	9.68124	9.53528	9.58496	10.0042	9.27146	9.77314	9.58871	9.79442	10.0755	9.60177	9.64205	9.93221	9.87344
ENSG00000052841	4.16993	4.75489	5	5.04439	4.64386	4.45943	4.45943	4.32193	4.52356	4.58496	4.70044	4.70044	4.52356	5.12928	5.16993	5.49185	5.64386	5.2854	5.78136	5.9542	6.20945	5	4.90689	6.08746	5.55459	5.70044	5.78136	6.16993	5.78136	5.75489	5.72792	6.16993	6.35755	6.26679	6.2854
ENSG00000053108	4.58496	3.90689	3.80735	4.80735	4.32193	4.58496	3.80735	4	3.45943	3	4.39232	2.80735	3.80735	4	4.52356	5.24793	4.85798	4.32193	5.12928	5.49185	5.24793	5.20945	4.64386	4.39232	5.08746	5.32193	6.06609	5.58496	5.16993	5.24793	5.16993	6.04439	5.67243	5.49185	5.80735
ENSG00000053254	8.26679	8.47978	8.80735	8.8392	9.04166	8.9542	8.89785	7.7879	8.27612	8.30378	8.48382	8.66888	8.29921	9.00282	9.11374	9.15482	9.24079	9.21189	9.52552	9.35094	9.66888	8.97728	9.14466	9.28077	9.30834	9.60733	9.45533	10.1331	9.14975	9.28771	9.60733	9.62753	9.56415	10.3977	10.218
ENSG00000053328	3.80735	2.58496	3.16993	3.70044	2	2.32193	1.58496	3.45943	2	3.45943	2.80735	3	3	2	3.58496	3.80735	4.64386	3.70044	3.16993	3.58496	1.58496	4	4.16993	3.58496	3.80735	3.32193	3.45943	2.32193	3.16993	4.16993	3.16993	3.70044	3.32193	2	1
ENSG00000053371	5.35755	5.16993	5.49185	5.85798	5.20945	5.70044	5.12928	4.85798	5.83289	6	6.04439	5.24793	5.49185	5.39232	6.59991	6.89482	6.78136	6.58496	6.47573	6.18982	5.58496	6.56986	6.64386	6.35755	6.37504	5.2854	5.88264	4.85798	6.47573	6.37504	5.39232	5.85798	6.20945	4.85798	4.70044
ENSG00000053372	5.45943	5.80735	6.37504	6.14975	6.33985	6.42626	6.16993	5.08746	6.08746	5.93074	5.90689	6.35755	6.26679	6.35755	6.26679	6.50779	6.44294	6.55459	6.82018	6.80735	7.19967	6.44294	6.62936	6.94251	6.6865	7.22882	6.80735	7.12928	6.67243	6.56986	7.18982	7.01123	6.75489	6.91886	7.16993
ENSG00000053438	8.07682	8.19476	8.48382	8.40088	8.51175	8.39232	8.3837	7.7879	7.97728	7.93664	7.82655	8.31288	8.0607	8.52748	8.35315	8.6865	8.7211	8.57743	8.90087	8.84235	9.25503	8.49185	8.63662	8.76155	8.69349	9.19967	8.91886	9.25739	8.49586	8.45533	9.25739	8.92481	8.93958	9.1472	9.26209
ENSG00000053501	6.71425	7.03342	7.65821	7.65105	7.60733	7.5157	7.45943	6.67243	7.40939	7.53916	7.5157	7.05528	6.98868	7.33092	8.19476	8.45943	8.43879	8.50779	8.10329	8.12412	8.01681	8.12412	8.19967	7.96	7.87652	8.04439	8.0607	8.15987	8.14975	8.2854	8.09803	8.01123	7.91289	7.88874	8.19967
ENSG00000053524	2.32193	3	4.16993	4.64386	2.80735	3.58496	2.58496	3.58496	3.58496	4.16993	4.52356	3.70044	3.45943	3.70044	4.16993	5.20945	5.2854	5.08746	4.45943	4.90689	4.64386	4.45943	4.85798	4.08746	4.24793	4.90689	4.16993	4.24793	5.32193	5.39232	4.64386	3.90689	4.45943	4.45943	4.70044
ENSG00000053702	2.32193	2	1	3.45943	2.32193	3.32193	3.16993	1	2.58496	3	3.32193	3	2.80735	2.80735	3.70044	3.58496	2.80735	3.90689	3.16993	3.70044	3.58496	3.45943	2.80735	2	3.58496	3.16993	3.90689	4.45943	3.45943	3.32193	3.16993	3.45943	3.90689	4.39232	4.58496
ENSG00000053747	2.58496	2	3	3.45943	2.80735	1	2.80735	0	1.58496	3	3.58496	2	3	1	3.16993	3.32193	3.16993	3.70044	3.16993	2.32193	1.58496	3.45943	3.58496	3.32193	2	2.58496	3.45943	3	3	2.58496	3	3.45943	2.80735	3.16993	2.80735
ENSG00000053770	6.79442	6.85798	7.2384	7.15987	7.22882	7.17991	6.97728	6.61471	7.2384	7.34873	7.34873	6.71425	6.82018	6.56986	8	8.224	8.20945	8.26679	7.8392	7.8392	7.21917	7.99435	7.99435	7.76818	7.56986	7.18982	7.35755	6.20945	8.07682	8.03342	7.34873	7.24793	7.31288	6.10852	6.30378
ENSG00000053900	5.39232	5.35755	5.93074	6.24793	5.90689	6.22882	5.83289	5.61471	6.37504	6.16993	6.30378	5.97728	5.61471	5.16993	6.76818	7.29462	6.98868	7.29462	6.45943	6.53916	6.24793	6.85798	7.05528	6.50779	6.45943	5.9542	6.45943	5.61471	6.75489	7.2384	5.72792	7.05528	7.03342	5.83289	6.12928
ENSG00000054118	4.75489	4.80735	5.70044	5.70044	5.52356	5.90689	5.78136	5.39232	5.08746	5.08746	4.58496	6	5.61471	5.49185	5.42626	5.88264	6.04439	5.75489	6.74147	6.62936	6.22882	5.75489	5.88264	6.58496	6.56986	5.90689	6.76818	6.50779	5.2854	5.83289	6.08746	6.61471	6.59991	6.2854	6.35755
ENSG00000054148	7.12928	7.57743	8.03342	8.15987	7.9542	7.96	7.88264	7.54689	8.01681	7.99435	8.2384	7.96	7.80735	8.29462	8.37069	8.50779	8.5157	8.70044	8.6865	8.47978	8.82018	8.32193	8.51175	8.3966	8.41785	8.89482	8.47573	9.12153	8.69349	8.81698	9.10066	8.74147	8.64746	9.33539	9.43671
ENSG00000054179	4.32193	4.24793	5.2854	5	5.32193	4.85798	5.24793	4.16993	4.85798	5.08746	4.64386	4.24793	4.39232	5	4.64386	4.16993	4.24793	4.70044	5.04439	5.20945	5.20945	5	4.85798	5.12928	5.32193	5.2854	5.90689	5.75489	5.04439	4.80735	5.45943	5.72792	5.70044	5.42626	5.9542
ENSG00000054219	3.32193	3	3.32193	3.45943	3.90689	4.16993	4	3.16993	3.70044	4	3.80735	3.32193	2.80735	3.16993	4.64386	4.16993	4.85798	4.75489	4.75489	4.32193	4	4.39232	4.16993	3.32193	4.32193	3.90689	3.58496	2.58496	4.64386	4.24793	4.08746	3.90689	3	2.32193	2
ENSG00000054267	7.93664	8	8.24793	8.36194	8.55459	8.38802	8.52356	7.60733	8.24317	8.45121	8.40088	8.38802	8.15987	8.70736	9.16742	9.32643	9.39446	9.35975	9.26679	9.25267	9.50779	9.01681	9.04166	9.04712	9.06878	9.39017	8.69349	8.98299	9.15482	9.2738	9.30606	8.8857	8.77479	8.8392	8.82337
ENSG00000054277	7.32193	7.59246	7.78136	7.84549	7.90087	7.87036	7.84549	6.97728	7.57743	7.60733	7.59991	7.56224	7.25739	7.52356	8.22882	8.53916	8.50779	8.59246	8.56224	8.59246	8.46352	8.33985	8.35755	8.44294	8.47573	8.11374	8.48382	8.20457	8.38802	8.52748	8.33092	8.67243	8.52356	8.36194	8.34873
ENSG00000054356	8.27612	8.46352	9.2503	9.18239	8.77149	8.68299	8.96	8.72451	9.24793	9.39017	9.33316	9.40727	9.08481	9.68825	9.783	10.0238	10.058	10.0821	10.1137	10.0795	10.4594	9.82972	9.97728	10.0674	9.91439	10.3597	10.3276	10.8218	10.1573	10.2503	10.5098	10.5088	10.5859	10.9425	11.0348
ENSG00000054392	3.32193	3.45943	2.32193	1.58496	3.16993	2.58496	2.80735	3.58496	3.58496	3	3.70044	3.90689	3.58496	3.16993	3.45943	3.70044	3.58496	3.90689	4.08746	3.80735	4.45943	4.24793	3.45943	3.58496	4	4.24793	3.90689	3.90689	4.24793	3.70044	3.45943	4	3.80735	3.45943	3.70044
ENSG00000054523	9.53916	9.8857	10.0593	10.1447	10.3554	10.4019	10.4136	9.10329	9.78627	9.92035	9.93811	9.90238	9.60363	9.99718	10.4625	10.7797	10.7682	10.7507	10.9263	10.8218	10.7773	10.4988	10.585	10.6935	10.6303	10.7566	11.23	11.4476	10.7168	10.7237	10.7731	11.3371	11.421	11.445	11.5088
ENSG00000054598	7.47573	7.7879	7.61471	8.00562	8.13955	8.33539	8.21917	6.72792	7.45943	7.61471	7.49185	6.98868	6.72792	6.59991	8.21432	8.22882	8.43045	8.47573	7.82018	7.72792	7.77479	8.01123	8.01681	7.53916	7.62936	7.45121	7.71425	6.72792	8.17991	8.29462	7.74819	7.79442	8.03892	7.10852	7.04439
ENSG00000054611	2.80735	2.32193	3.70044	3	2.32193	2.32193	2.32193	3.45943	4.08746	3.45943	3.45943	3.45943	3.16993	2.32193	4	4.16993	4	4.58496	4.45943	4.24793	4	3.58496	4.32193	4.08746	3.70044	4.16993	3.58496	4.08746	4.08746	4	3.90689	4	3.80735	2.80735	4.39232
ENSG00000054654	4.58496	5.2854	5.55459	5.32193	5.42626	5.04439	5.24793	4.32193	5.32193	5.08746	4.9542	5.24793	4.9542	4.75489	5.9542	5.85798	5.75489	6.04439	5.78136	5.72792	5.90689	5.61471	5.97728	5.61471	5.75489	5.58496	5.88264	5.35755	6.24793	5.72792	5.80735	5.85798	5.61471	5.35755	5.55459
ENSG00000054690	8.11374	8.23362	8.49586	8.47573	8.59991	8.60733	8.7039	8.44708	8.91588	9.0954	8.99435	8.8392	8.70736	9.33762	9.56033	9.79116	9.83289	9.8009	9.75656	9.79116	9.9901	9.54882	9.59805	9.62205	9.50184	10.0444	8.3966	9.05528	9.56605	9.59059	9.97728	8.77479	8.633	8.91588	8.85487
ENSG00000054793	10.9915	11.1325	11.1923	11.1459	11.5068	11.5294	11.4939	10.6239	10.9766	11.056	10.9708	11.1643	11.0761	11.255	11.4569	11.7305	11.7773	11.7313	11.9593	11.8823	11.9215	11.4236	11.5727	11.7674	11.7549	11.8353	11.7871	11.4671	11.5817	11.7052	11.815	11.8769	11.8914	11.4094	11.3799
ENSG00000054803	6.79442	7.24793	7.14975	7.22882	7.33092	7.40939	7.2384	6.58496	7.56986	7.52356	7.72792	7.45121	7.36632	7.66534	8.10852	8.36194	8.47168	8.30834	8.35755	8.31288	8.47168	8.02791	8.17991	8.19967	8.11374	8.35755	7.86419	8.62571	8.37938	8.35315	8.32193	8.35315	8.16491	8.71425	8.56986
ENSG00000054967	5.35755	5.64386	6.10852	5.85798	6.08746	5.55459	6.08746	5.20945	5.80735	6.10852	5.67243	5.90689	5.52356	5.08746	6.26679	6.61471	6.10852	6.49185	6.78136	6.50779	6.12928	6.12928	6.06609	6.6865	6.32193	5.97728	6.93074	6.26679	6.42626	6.45943	5.72792	6.94251	7.29462	6.14975	6.44294
ENSG00000054983	7.37504	7.72792	7.85175	8.02791	8.09803	7.77479	8.01123	7.16993	7.90087	7.86419	7.93664	7.69349	7.42626	7.71425	8.76155	9.08746	9.05257	9.02237	8.92481	9.00843	8.73809	8.67948	8.85175	8.67596	8.61102	8.7039	8.89178	8.89178	8.96	8.88874	8.60363	8.97154	8.98868	8.6865	8.60733
ENSG00000055044	6.2854	6.62936	6.45943	6.79442	6.56986	6.74147	6.74147	6.04439	6.33985	6.65821	6.30378	6.24793	6.18982	6.33985	6.71425	7.02237	7.15987	6.89482	6.80735	6.79442	6.79442	7.20945	7	7.02237	6.98868	6.64386	7.66534	7.97728	6.96578	7.35755	6.97728	7.65105	7.54689	7.79442	7.83289
ENSG00000055070	6.65821	7.05528	7.35755	7.41785	7.17991	7.22882	7.10852	6.72792	7.14975	7.20945	7.43463	7.42626	7.2854	7.87652	6.98868	7.21917	7.37504	7.49185	7.89482	7.78136	7.98868	7.53138	7.57743	7.75489	7.77479	8.16491	8.224	8.29921	7.52356	7.65821	8.2384	8.43463	8.3966	8.40088	8.49586
ENSG00000055118	6.24793	6.71425	6.67243	6.76818	6.32193	6.30378	6.2854	6.55459	6.88264	7.12928	7.22882	6.26679	6.44294	6.14975	7.93664	8.07682	8.20457	8.22882	7.43463	7.40939	6.83289	7.8392	8	7.14975	7.16993	6.71425	6.9542	5.58496	8.10852	8.11374	6.9542	6.70044	6.85798	6.18982	6.14975
ENSG00000055130	6.33985	6.62936	6.94251	7.09803	6.55459	6.62936	6.64386	6.2854	7.18982	7.36632	7.22882	7.10852	6.82018	7.2854	7.87036	8.15482	7.99435	8.26209	7.8392	8.03892	8.28077	7.67243	7.86419	7.5157	7.70736	8.09803	7.22882	8.12928	8.03342	8.07146	8.08746	7.48382	7.41785	8.14975	8.08215
ENSG00000055147	4.75489	5	5.45943	4.58496	4.85798	5.2854	5.52356	4.08746	4.52356	4.64386	4.75489	5.08746	3.90689	3.80735	5.58496	5.70044	5.52356	5.61471	5.78136	5.78136	5.49185	5.20945	5.2854	5.67243	5.35755	5.72792	5.83289	4.75489	5.45943	5.35755	5.42626	5.75489	5.90689	4.39232	4.75489
ENSG00000055163	9.79442	10.0835	10.3641	10.4041	10.5953	10.5803	10.5517	9.79604	10.3253	10.4818	10.3597	10.3197	10.0795	10.7846	11.0063	11.1787	11.2544	11.1215	11.1183	11.0921	11.4924	10.9039	11.0451	11.0196	10.9359	11.4126	10.6248	11.1904	11.1118	11.1592	11.4883	10.7185	10.7507	11.23	11.2342
ENSG00000055208	7.32193	7.55459	7.53916	7.40939	7.91886	8.16993	7.92481	6.85798	7.40939	7.35755	7.7211	7.32193	7.13955	7.04439	8.224	8.63662	8.51964	8.633	8.42626	8.41363	7.90087	8.17493	8.29462	8.27146	8.04439	7.94837	7.88264	6.98868	8.43463	8.43045	8.09276	8.12412	8.14975	7.08746	7.01123
ENSG00000055211	1.58496	4.16993	3.58496	3.16993	3.58496	3.80735	3.32193	3.80735	3	3.58496	3.58496	3.70044	2	3	3.45943	4	3.90689	3.90689	4.39232	3.90689	3.90689	3.58496	2.80735	3.58496	3.16993	3.16993	4.75489	3.32193	3.70044	3.70044	3.45943	4.24793	4.08746	3.58496	3.70044
ENSG00000055332	6.04439	6	6.80735	6.72792	6.33985	6.26679	6.50779	6.6865	7.19967	7.18982	7.20945	6.87036	6.96578	6.56986	7.8392	8.20945	8.08215	8.03342	7.74147	7.85798	7.11894	7.77479	8.03342	7.70044	7.59991	7.15987	7.2384	6.94251	7.97728	8.01681	7.2854	7.35755	7.45121	6.82018	6.74147
ENSG00000055483	4.58496	4.64386	4.9542	5.67243	5.49185	5.42626	5.55459	4.64386	5.20945	5.42626	4.80735	5.08746	4.85798	5.45943	6	5.39232	6.06609	5.85798	6.30378	5.97728	5.78136	5.80735	5.85798	6.04439	6.30378	6	6.53916	6.72792	5.70044	6.02237	5.85798	6.45943	7.02237	7.04439	6.80735
ENSG00000055609	7.70044	8.27146	8.66888	8.70044	8.48382	8.59991	8.60363	7.82018	8.43045	8.63662	8.55075	8.29921	8.01681	8.63662	9.31515	9.72281	9.55075	9.65464	9.35755	9.39446	9.48784	9.36194	9.39017	9.14975	9.14466	9.3837	8.22882	8.30378	9.42417	9.32193	9.44087	8.29921	8.38802	8.37069	8.40514
ENSG00000055813	4.64386	4.08746	4.70044	5.04439	4.24793	4.52356	4.80735	5.04439	5.83289	5.83289	5.49185	4.75489	4.39232	5	6.33985	6.72792	6.26679	6.52356	6.02237	5.93074	5.90689	6.24793	6.32193	5.80735	5.52356	6	5.04439	4.39232	6.39232	6.50779	6.16993	4.90689	4.9542	4.70044	4.70044
ENSG00000055917	8.59619	8.94251	9.18239	9.16742	9.32193	9.35975	9.3443	8.57743	8.93958	9.2503	9.02237	9.09276	8.87958	9.09011	9.78136	10.0028	10.0334	10.0498	10.1319	10.058	9.92333	9.63844	9.86728	9.88874	9.83131	9.76818	9.92333	9.73978	9.82814	10.043	9.88722	10.1228	10.0901	9.70563	9.83605
ENSG00000055950	7.82655	7.82655	8.30378	8.29462	8.35315	8.18982	8.3443	7.36632	8.03342	8.25739	8.17991	8.06609	7.83289	8.11894	8.70044	9	9.07414	9.07146	9.02514	8.92184	9.11374	8.77479	8.76818	8.82018	8.81698	8.98299	9.21917	9.0607	8.90989	8.8009	8.91588	9.23122	9.1472	9.14211	8.87958
ENSG00000055955	3.90689	4.75489	5.49185	5.24793	5.08746	5.12928	4.39232	4.32193	5.24793	5.04439	4.80735	5	4.75489	5	5.49185	5.85798	5.9542	6.08746	5.52356	5.2854	5.78136	5.49185	5.97728	5.39232	5.45943	5.78136	5.83289	6.14975	6.33985	6.12928	5.72792	6.22882	6.04439	6.12928	6.47573
ENSG00000056050	6.12928	6.26679	6.50779	6.47573	6.80735	6.47573	6.64386	6.06609	6.56986	6.64386	6.64386	6.50779	6.40939	6.75489	6.87036	7.49985	7.50779	7.16993	7.19967	7.06609	7.49185	7.01123	7.32193	7.18982	6.74147	7.47573	7.11894	6.71425	7.22882	7.19967	7.39232	7.09803	7.09803	6.83289	6.70044
ENSG00000056097	7.58496	7.70736	8.11894	8.03892	8.50779	8.47978	8.44708	7.41785	7.87652	8.24317	8.14466	8.21917	7.9542	8.69697	8.94544	9.11634	9.13955	9.14466	9.19229	9.29462	9.37504	8.91289	8.93664	9.16742	8.98584	9.45121	8.93958	9.74987	8.94837	8.98584	9.24555	8.92184	8.95128	9.55267	9.64205
ENSG00000056277	2.58496	2.80735	3	2.32193	3.45943	1	2.80735	3.80735	3.45943	4.32193	3.32193	2.32193	2.58496	2	4.08746	4.08746	3.70044	4	3	3.80735	2.58496	3.70044	3.16993	4.08746	3.58496	3	4.39232	4	4.24793	3.80735	4.16993	4.52356	4.32193	4.08746	3.80735
ENSG00000056487	4.08746	4.58496	4.58496	3.80735	4.90689	4.24793	4.58496	2.80735	3	3	2.80735	2	2	3	4.39232	4.45943	4.16993	4.24793	3.32193	4.32193	3.70044	3.58496	3.45943	3.80735	3.90689	3.45943	3.32193	3.70044	3.90689	4.39232	3.70044	3.58496	3	3	3.45943
ENSG00000056558	4.16993	5.16993	5	4.80735	4.80735	4.70044	4.80735	3.70044	4.64386	5	4.75489	4.64386	4.75489	4.9542	5.04439	5.49185	5.32193	5.52356	5.39232	5.52356	6.12928	5.20945	5	5.39232	5.39232	5.58496	6.22882	6.37504	5.12928	5.24793	5.61471	6.14975	6.58496	6.49185	6.35755
ENSG00000056586	5.64386	6.14975	6.18982	6.42626	5.9542	6.32193	6.37504	6.30378	6.6865	6.79442	6.44294	6.97728	6.71425	6.80735	7.60733	7.80735	7.74147	7.82018	7.90087	7.84549	7.56224	7.43463	7.62205	7.62205	7.57743	7.50779	7.07682	7.31288	7.56224	7.91289	7.61471	7.05528	6.94251	7.33985	7.06609
ENSG00000056661	5.83289	5.93074	6.53916	6.55459	6.59991	6.37504	6.16993	5.93074	6.65821	6.90689	6.70044	6.59991	6.6865	7.15987	7.59246	7.86419	7.52356	7.63662	7.65105	7.62205	7.91289	7.2854	7.43463	7.29462	7.40939	7.81378	7.31288	7.91886	7.56224	7.59991	8.02237	7.44294	7.49185	8.0607	8.12928
ENSG00000056736	6.75489	6.78136	7.27612	7.2384	7.45121	7.59991	7.58496	6.14975	6.42626	6.75489	6.82018	6.83289	6.71425	7.20945	7.27612	7.40088	7.49985	7.46761	7.67948	7.70044	7.65105	7.3837	7.59991	7.56224	7.56986	7.53138	7.9542	7.70044	7.56986	7.60733	7.80735	8.04439	7.93664	7.54689	7.64386
ENSG00000056972	3.16993	3.16993	4.08746	4	4.32193	4.52356	4.58496	3.70044	4.39232	4.16993	4.32193	4.85798	4.08746	4.58496	4.16993	5.20945	4.9542	5.55459	5.35755	5.08746	5.45943	5.08746	5.08746	5	5.16993	5.80735	3.90689	4.45943	5.16993	5.20945	5.80735	4.08746	4.64386	5.04439	5.24793
ENSG00000056998	4	3.32193	3.90689	4.39232	4.52356	3.80735	4.45943	3.70044	3.70044	4.24793	4.08746	3.45943	3.70044	3.70044	4.45943	4.70044	4.58496	4.52356	4.08746	3.90689	3.58496	4.39232	4.39232	4.16993	4.16993	4	4.52356	4.58496	4.58496	3.70044	4	4	4.08746	4.70044	4.58496
ENSG00000057019	5.78136	6	5.45943	6.02237	5.83289	5.97728	6.04439	5.49185	6	6.33985	6.02237	6.06609	6.26679	5.97728	6.30378	6.53916	6.59991	6.6865	6.83289	6.65821	6.76818	6.37504	6.39232	6.61471	6.89482	6.39232	7.15987	6.75489	6.6865	6.75489	6.72792	7.03342	7.42626	6.97728	7.18982
ENSG00000057252	3.16993	3.90689	3	3.80735	3.90689	4.39232	4.16993	2	3.32193	4.08746	4.08746	3.80735	3.90689	3.58496	4.58496	5.04439	4.58496	4.32193	5.08746	4.70044	5.16993	3.58496	5.12928	4.39232	4.90689	5.08746	4.80735	4.08746	4.75489	4.85798	4.80735	4.52356	5.12928	3.90689	4.52356
ENSG00000057294	1	2.32193	4.32193	3.80735	3.16993	3.16993	2.32193	2.32193	3.32193	3.16993	3.45943	3.58496	2.80735	3.70044	3.45943	4.32193	4.32193	4.58496	4	4.24793	4.58496	3.90689	4.16993	3.32193	3.90689	4.39232	4.52356	3.80735	4.32193	3.80735	4.08746	4.32193	4.75489	3.16993	3.45943
ENSG00000057593	2.32193	1.58496	3.70044	3.32193	2	2	2.32193	2.32193	2.32193	2.80735	3	2.58496	1.58496	2.80735	2	3.70044	2.80735	3.45943	2.80735	3	2.58496	2.32193	2.80735	3.45943	2.80735	2.80735	2.58496	2.80735	3	3.70044	3.80735	3.32193	2.80735	3.32193	3.16993
ENSG00000057608	7.37504	7.70044	7.89482	7.90087	8.17493	8.01123	7.96	7.61471	8.09803	8.24793	8.35315	8.26679	8.17991	8.09803	8.54689	8.75822	8.93369	8.86109	8.91886	8.80413	8.90989	8.62205	8.73809	8.8009	8.91289	8.73132	8.62936	8.04439	8.83289	8.93074	8.74147	8.71081	8.78463	8.18982	8.25267
ENSG00000057657	4.16993	4.39232	4.39232	4.58496	4.52356	4	5.04439	4.39232	4.90689	5	4.90689	4.08746	3.80735	4.75489	5.61471	5.78136	5.52356	5.64386	5.2854	5.08746	5.72792	5.39232	5.78136	5.16993	5.12928	5.2854	5.2854	5.16993	5.24793	5.78136	4.85798	5.58496	5.39232	5.61471	5.42626
ENSG00000057663	6.33985	6.85798	7.01123	6.78136	7.27612	7.25739	7.35755	6.37504	6.98868	7.05528	7.19967	6.75489	6.58496	7	7.62205	7.94837	7.98868	7.88264	7.79442	7.65821	7.90689	7.76818	7.83289	7.47573	7.54689	8.07146	7.2854	7.7879	7.75489	7.87036	7.83289	7.59246	7.2384	7.44294	7.56224
ENSG00000057704	3.16993	4	3.90689	3.32193	3.90689	2.80735	3.45943	3.45943	3.45943	3.80735	2.32193	3.45943	4.24793	3.70044	4.58496	4.58496	4.39232	4.16993	5	4.9542	4.24793	4.24793	4.32193	5.16993	4.45943	4.90689	4.52356	3.80735	3.80735	4.24793	4.52356	4	4.39232	4.16993	3.80735
ENSG00000057757	10.4336	10.6175	10.6448	10.633	10.8681	10.9054	10.8525	9.97298	10.5517	10.5575	10.388	10.5245	10.4105	10.7524	10.8065	11.0512	11.1447	11.1144	11.1978	11.1649	11.3559	10.6935	10.9687	11.0396	11.0098	11.2444	11.2402	11.2831	11.0334	11.1137	11.3756	11.4351	11.4818	11.357	11.4357
ENSG00000058063	7.48382	7.88264	8.03342	8.26209	8.39232	8.39232	8.20457	7.16993	7.80735	7.85798	7.86419	7.55459	7.47573	7.87652	8.64746	8.82655	8.97728	8.85798	8.76487	8.53528	8.52748	8.51964	8.72451	8.3837	8.27612	8.41363	7.91886	7.71425	8.73809	8.7039	8.42206	8.14466	8.08746	7.6865	7.61471
ENSG00000058085	2.58496	1.58496	2.32193	1.58496	1	2.58496	1.58496	1	1	1.58496	1.58496	2.58496	2.32193	2.32193	2	2.80735	3	2.32193	3.80735	4	3.32193	3.16993	2.80735	3.58496	2.58496	3.58496	3.16993	4	3.16993	3.58496	3.45943	2.80735	2.58496	4.08746	4.45943
ENSG00000058091	5.20945	5	5.72792	5.39232	5.2854	5.16993	5.32193	5.72792	5.45943	5.80735	6.04439	5.78136	5.2854	5.80735	6.47573	6.67243	6.83289	6.67243	6.61471	6.70044	6.85798	6.61471	6.47573	6.56986	6.40939	6.59991	5.49185	6.20945	6.58496	6.72792	6.49185	6.22882	6.18982	6.35755	6.30378
ENSG00000058262	6.94251	7.2384	7.33092	7.62936	7.32193	7.48382	7.62205	6.83289	7.09803	7.18982	7.24793	7.7879	7.48382	7.77479	7.45121	7.42626	7.58496	7.58496	7.74147	7.83289	8.15482	7.48382	7.80735	7.88874	7.96578	8.06609	8.53916	8.32643	7.97728	7.92481	8.40514	8.61839	8.59991	8.26679	8.56224
ENSG00000058272	5.52356	4.9542	5.72792	5.75489	6.32193	6.12928	6.12928	6.16993	6.76818	6.74147	6.59991	7.15987	6.64386	6.88264	7.48382	7.56986	7.56986	7.59246	7.76818	7.62936	7.63662	7.25739	7.26679	7.56224	7.65821	7.64386	7.25739	6.87036	7.37504	7.54689	7.6865	7.46761	7.42626	7.06609	7.04439
ENSG00000058335	7.45121	7.64386	8.03892	7.85798	7.44294	7.54689	7.64386	7.97154	8.31288	8.57743	8.37069	8.31288	8.02237	8.20945	9.02791	9.3015	9.21917	9.30606	9.20701	9.14975	8.76487	9.19722	9.3443	9.16239	9.04985	8.94544	9.22882	9.41151	9.33316	9.25503	9.03067	9.35535	9.29692	9.56605	9.50383
ENSG00000058404	11.1737	11.4712	11.5343	11.5493	11.8638	11.8823	11.914	10.5098	11.115	11.3253	11.2592	11.1478	10.8681	11.2456	11.8082	11.9762	12.0345	12.0244	12.032	11.973	11.9538	11.7908	11.8948	11.908	11.8933	11.8754	12.3412	12.4674	11.9794	12.0283	11.9546	12.4566	12.5103	12.4788	12.4833
ENSG00000058453	5.9542	6.20945	6.59991	6.04439	6.37504	6.47573	6.82018	5.9542	6.12928	6.62936	6.39232	6.06609	6.12928	6.08746	7.37504	7.40939	7.58496	7.52356	7.24793	7.26679	6.9542	7.2384	7.15987	7.26679	7.02237	6.94251	6.45943	6.96578	7.26679	7.58496	6.75489	6.94251	7.2384	6.85798	6.97728
ENSG00000058600	5.93074	6.33985	5.88264	6.45943	6.47573	6.35755	6.37504	5.39232	5.61471	6	6.2854	5.97728	6.04439	6.16993	7.18982	7.49185	7.5157	7.33985	7.32193	7.35755	7.48382	7.13955	7.17991	7.35755	7.14975	7.37504	7.76155	7.91289	7.10852	7.40088	7.37504	7.78136	8	7.87652	7.8392
ENSG00000058668	7.62936	7.64386	8.21917	8.37069	8.09276	8.02791	8.19476	7.8392	8.43463	8.60363	8.44708	8.40939	8.17991	7.7879	9.32418	9.70908	9.61839	9.51175	9.42626	9.32193	8.64386	9.27612	9.42836	9.15735	9.10066	8.633	9.17991	9.23362	9.37287	9.5216	8.56986	9.29232	9.46557	9.23122	9.27612
ENSG00000058673	7.90087	8.0607	8.29462	8.5157	8.26209	8.14975	8.17493	8.37938	8.71768	8.81378	8.84862	8.90689	8.67596	8.70736	9.2384	9.41151	9.5411	9.59805	9.56033	9.54496	9.45943	9.36413	9.37938	9.36632	9.46964	9.30378	9.72962	9.5812	9.31061	9.36194	9.37938	9.8392	9.93517	9.45327	9.61102
ENSG00000058729	3.90689	4.64386	4.58496	4.16993	4.39232	4.64386	4.80735	4.90689	5.58496	5.35755	5.24793	4.39232	4.08746	5.97728	6	6.22882	6.24793	5.9542	5.75489	5.83289	6.47573	5.64386	5.90689	5.35755	5.58496	6.22882	5.45943	5.49185	6.22882	5.72792	6.02237	5.49185	5.24793	5.80735	5.45943
ENSG00000058799	3.58496	3.80735	5.16993	4.85798	4.32193	3.58496	3.90689	3.80735	4.58496	4.70044	4.90689	4.75489	3.90689	4.70044	5.90689	5.55459	5.75489	5.58496	5.67243	5.42626	5.67243	5.39232	5.49185	5.78136	5.24793	5.52356	5.45943	5.52356	5.24793	5.80735	5.39232	4.9542	5	5.16993	5.45943
ENSG00000058804	0	1.58496	2.32193	2.80735	1.58496	1.58496	2.58496	1	2	1	0	2.32193	1	1	3.58496	3.16993	2.32193	2.58496	2	3.16993	2.58496	1.58496	3	2	3	3.32193	2.32193	1	2.80735	2.58496	2.80735	2.32193	2.32193	1.58496	1.58496
ENSG00000058866	5.24793	5.39232	5.52356	5.45943	5.20945	5.16993	5.20945	4.70044	5.20945	4.85798	5.32193	5.2854	4.45943	5.2854	5.9542	5.61471	6.16993	6.04439	6.10852	6.08746	6.26679	5.78136	5.70044	6	5.80735	6.16993	6.12928	6.80735	6.16993	6.2854	6.32193	6.40939	6.16993	7.14975	6.9542
ENSG00000059122	7.24793	7.3837	7.82018	7.82655	7.66534	7.74147	7.56986	7.57743	8.06609	8.03342	8.11374	8.27612	8.15987	8.62936	8.2854	8.28077	8.19967	8.35755	8.53138	8.61839	8.84549	8.43045	8.47168	8.79442	8.72451	9.10066	9.1267	9.40939	8.40514	8.29921	9.02514	9.07146	9.04985	9.11894	9.17991
ENSG00000059145	2.80735	3	3.45943	3.90689	2.32193	3	3.80735	2	2.80735	2	2.58496	3.45943	3	3.45943	3.90689	3.45943	3.32193	3.45943	3.58496	3.16993	4.08746	3.45943	2.32193	3.90689	3.90689	3.70044	3.32193	4.64386	3.32193	3.70044	3.58496	3.58496	4	3.80735	3.80735
ENSG00000059377	4.39232	3.90689	4.58496	4.9542	4.16993	4.39232	3.58496	4.24793	4.32193	4.52356	5.04439	4.52356	3.90689	4.64386	5.04439	5.52356	5.78136	5.67243	5.12928	4.85798	5.04439	5.75489	5.72792	5.04439	4.90689	5.42626	4.80735	5.39232	5.64386	5.45943	5.55459	4.9542	4.75489	5.2854	4.9542
ENSG00000059378	3.90689	4.45943	4.24793	4.39232	4	3.90689	3.70044	3.70044	3.70044	4.32193	4	4.32193	3.58496	3.58496	4.64386	5.20945	4.75489	4.85798	5.39232	4.9542	4.80735	4.58496	4.70044	5.04439	5.08746	4.32193	5.39232	2.80735	4.70044	4.75489	4.39232	5.24793	5.64386	4.08746	3.32193
ENSG00000059573	5.52356	5.83289	5.61471	6.08746	5.39232	5.61471	5.61471	6.24793	6.64386	6.6865	6.64386	6.40939	6.39232	6.33985	7.26679	7.57743	7.5157	7.15987	7.17991	7.11894	7.29462	7.21917	7.26679	7	7.10852	7.03342	6.44294	7.03342	7.33092	7.36632	7.02237	6.84549	6.80735	7.03342	6.55459
ENSG00000059588	7.7879	8.0607	7.93664	7.75489	8.04985	8.08215	8.12412	7.31288	7.70044	8.02237	7.90689	7.99435	7.63662	7.53916	8.32643	8.43463	8.31741	8.37069	8.49185	8.42206	8.03892	8.40514	8.44294	8.35755	8.50383	8.01123	9.05257	8.25739	8.53138	8.62936	8.01681	9.25503	9.34873	8.11894	8.2854
ENSG00000059691	7.32193	7.49985	7.43463	7.3837	7.10852	7.43463	7.37504	6.24793	6.85798	7.26679	7.32193	7.02237	6.91886	6.94251	7.65105	7.62205	7.73471	7.88264	7.87652	7.70044	7.49185	7.8009	7.49985	7.59246	7.45943	7.65821	8.56605	7.91886	7.84549	7.88264	7.52356	8.43879	8.46761	7.74147	8.09276
ENSG00000059728	3.70044	4.70044	5.78136	5.80735	4.90689	4.9542	4.90689	5.35755	5.85798	5.55459	5.42626	6	5.67243	5.55459	6.26679	6.6865	6.72792	6.65821	6.75489	6.70044	6.30378	6.26679	6.42626	6.42626	6.40939	6.44294	6.47573	5.83289	6.74147	6.58496	6.24793	6.62936	6.67243	6.06609	5.75489
ENSG00000059758	6.45943	6.84549	7.09803	7.20945	6.84549	7.04439	6.65821	7.07682	7.81378	8.18488	8.00562	7.44294	7.20945	7.20945	8.74819	9.05257	8.98584	8.94251	8.59991	8.70044	8.11894	8.67948	8.7211	8.45533	8.25739	8.05528	8.37069	7.50779	8.74819	8.8392	7.98299	8.40939	8.47978	7.42626	7.55459
ENSG00000059769	4.24793	4.45943	5.42626	5.49185	5.24793	5.12928	5.32193	4.52356	5.58496	5.24793	5.20945	5.58496	4.85798	5.55459	6.02237	5.93074	6.32193	6.12928	6.35755	6.53916	6.35755	5.78136	5.88264	6.37504	6.06609	6.24793	5.42626	6.30378	5.78136	6.12928	5.93074	6.08746	6	6.18982	6.24793
ENSG00000059804	6.84549	7.09803	7.46761	7.48382	7.45121	7.35755	7.2854	6.67243	7.30378	7.62936	7.36632	7.27612	6.83289	6.79442	8.2854	8.37504	8.62936	8.49985	8.17991	8.04985	7.54689	7.98868	8.37938	7.78136	7.88874	7.48382	8.40514	8.56605	8.49586	8.40939	7.3837	8.58871	8.60363	8.8392	8.74147
ENSG00000059915	8.37938	8.47168	9.16993	9.36194	8.7879	8.71768	8.80413	8.9542	9.43045	9.72962	9.64205	9.03342	8.80735	9.39446	10.4818	10.6874	10.7846	10.6698	10.2981	10.2467	10.3231	10.3219	10.5118	10.0647	9.94837	10.2703	10.0307	9.49586	10.5498	10.6448	10.2633	10.224	10.1762	9.59805	9.64205
ENSG00000060069	4.58496	4.16993	4.58496	5.16993	3.80735	4	4.45943	4.58496	5.2854	5.42626	5.2854	4.70044	4.85798	5.35755	6.22882	6.47573	6.50779	6.53916	6.12928	6.08746	5.93074	6.37504	6.18982	6.12928	6.12928	5.70044	6.30378	6.08746	6.50779	6.18982	6.04439	6.56986	6.49185	6.20945	6.39232
ENSG00000060138	4.90689	5.08746	5.35755	5.32193	5.39232	5.24793	5.39232	5.93074	6.18982	6.24793	6.26679	6.18982	5.35755	6.26679	6.45943	6.85798	6.56986	6.91886	6.42626	6.52356	7.36632	6.58496	6.65821	6.39232	6.18982	7.06609	5.24793	6.56986	6.9542	7.20945	7.33985	5.93074	5.58496	6.58496	6.58496
ENSG00000060140	3.32193	4.08746	4	4.24793	3.45943	3.58496	3.58496	3.58496	3.70044	4.32193	4.08746	4.39232	3.90689	3.80735	5.20945	5.45943	4.70044	4.90689	5.24793	5.24793	5.42626	4.64386	5	5.08746	4.90689	5.16993	5.04439	4.16993	5.20945	5.04439	5.39232	4.39232	4.52356	4.45943	4.52356
ENSG00000060237	7.37504	7.90087	7.87036	8.09803	8	8	7.86419	8.42626	8.81698	8.85175	8.75489	8.79442	8.55459	8.69697	9.46148	9.67948	9.72962	9.71939	9.6987	9.72281	9.61102	9.35315	9.55842	9.43045	9.51964	9.46557	9.19967	9.09803	9.53138	9.54689	9.51175	9.18735	9.22159	8.95128	8.99152
ENSG00000060339	7.30378	7.67948	7.67948	7.55459	7.90087	8	7.88264	6.91886	7.41785	7.73471	7.52356	7.79442	7.32193	7.94251	8.37069	8.8392	8.84235	8.86728	8.87958	8.94251	9.04439	8.51964	8.65105	8.71081	8.7039	9.07414	8.57743	9.16742	8.69	8.77479	9.1267	8.7879	8.87344	9.13955	9.16742
ENSG00000060491	6.83289	7.14975	7.75489	7.54689	7.06609	7.27612	7.10852	7	7.47573	7.59246	7.25739	7.12928	6.93074	7.9542	8.02237	8.28077	8.37069	8.51175	8.23362	8.01681	8.75489	7.97728	8.15987	7.91289	8.03342	8.42626	8.86109	9.60363	8.29921	8.41363	8.61471	9.23362	9.24555	9.81698	9.87036
ENSG00000060558	3.32193	3.32193	4	3.80735	4	4.24793	4	4.08746	4.64386	4.58496	4.75489	4.32193	4.24793	4.32193	5.04439	4.90689	5.39232	5.12928	4.90689	4.64386	5.04439	4.39232	4.80735	5.32193	4.85798	5.08746	5.04439	5.75489	5.20945	5.64386	4.64386	4.58496	5.2854	6.04439	5.83289
ENSG00000060642	5.12928	5.08746	5.42626	5.12928	5.08746	5.32193	5.16993	4.85798	5.42626	5.58496	5.32193	5.35755	5.12928	4.58496	6.30378	6.56986	6.74147	6.87036	6.56986	6.2854	5.97728	6.33985	6.35755	6.16993	6.32193	5.90689	5.20945	4.64386	6.30378	6.32193	5.67243	5.90689	5.75489	4.90689	3.58496
ENSG00000060656	5.52356	5.97728	5.64386	6.02237	5.85798	5.64386	6.10852	5.42626	6.04439	6.44294	6.06609	5.83289	5.90689	6.12928	6.93074	6.91886	6.80735	6.90689	7.03342	6.87036	6.84549	6.53916	6.78136	6.65821	6.64386	6.62936	6.50779	6.37504	6.79442	6.89482	6.72792	6.37504	6.49185	6.35755	6.20945
ENSG00000060688	4.80735	5.42626	5.35755	5.88264	5.49185	5.08746	5.58496	5.08746	6.24793	6.08746	5.88264	5.72792	5.16993	5.61471	6.67243	7	6.9542	6.75489	6.55459	6.56986	6	6.58496	6.88264	6.47573	6.50779	6	6.59991	5.88264	6.85798	6.90689	5.93074	6.64386	6.72792	6	6.10852
ENSG00000060709	5.90689	6.12928	6	5.64386	5.83289	6.12928	6.06609	6.04439	6.71425	6.53916	6.52356	6.89482	6.35755	6.64386	7.25739	7.40939	7.48382	7.50779	7.26679	7.27612	7.2854	6.93074	7.05528	6.93074	6.83289	7.07682	6.58496	6.61471	7.53916	7.53138	7.45121	6.91886	7.13955	6.78136	6.98868
ENSG00000060718	3	4.52356	4.32193	4.24793	4.64386	4.9542	4.75489	4.16993	4.64386	4.08746	3.80735	4.39232	4	5.12928	5.24793	5.35755	5.72792	5.42626	5.72792	5.24793	5.80735	4.90689	5.12928	5.42626	5.2854	5.35755	5.72792	6.20945	4.80735	5.12928	5.2854	5.80735	6.08746	6.35755	6.22882
ENSG00000060749	6	6.2854	6.75489	6.61471	6.98868	6.62936	6.47573	6.08746	6.65821	6.88264	6.91886	6.32193	6.52356	6.96578	7.60733	7.92481	7.91289	7.67243	7.5157	7.65105	7.66534	7.74147	7.73471	7.30378	7.30378	7.46761	6.24793	6.2854	7.63662	7.71425	7.5157	6.61471	6.72792	6.39232	6.06609
ENSG00000060971	6.16993	6.55459	7.24793	7.18982	6.88264	7.01123	6.80735	5.97728	6.84549	7.09803	6.89482	6.76818	6.47573	7.32193	7.9542	7.98868	8.14466	8.18488	8.0607	7.9542	8.08746	7.81378	7.98299	7.84549	7.81378	8.08746	7.88264	8.75154	7.96578	8.02791	8.11374	8.07682	8.20457	8.91588	8.76155
ENSG00000060982	6.94251	7.26679	7.36632	7.59991	7.80735	7.64386	7.88264	6.76818	7.26679	7.56224	7.35755	7.55459	7.06609	7.81378	7.88264	8.03892	8.08215	8.03342	8.50383	8.22882	8.45121	7.88264	7.8392	7.92481	8.05528	8.3443	7.5157	8.36632	8.19967	8.07682	8.42626	7.90689	7.71425	8.43463	8.58871
ENSG00000061273	6.67243	6.65821	6.83289	6.78136	6.87036	6.93074	6.64386	6.14975	6.88264	6.89482	6.75489	6.91886	6.61471	7.2384	7.41785	7.60733	7.5157	7.45121	7.65821	7.71425	8.08215	7.46761	7.41785	7.73471	7.6865	7.9542	7.90087	8.23362	7.57743	7.59991	8.03342	7.98299	7.99435	8.13955	8.25739
ENSG00000061337	7.01123	7.18982	7.62936	7.57743	7.40088	7.5157	7.39232	6.90689	7.17991	7.46761	7.22882	7.66534	7.58496	7.98299	7.82018	7.88874	8.04439	8.07682	8.24793	8.19967	8.45533	7.78136	7.89482	8.18488	8.29002	8.56986	8.13955	8.8392	8.00562	8.03342	8.66888	8.22882	8.28077	8.82018	8.85487
ENSG00000061656	2	3	2.80735	3.45943	1	3.16993	3.45943	2.32193	1.58496	2.58496	1.58496	1.58496	1.58496	2.80735	3.32193	3.45943	3.80735	3.90689	3.80735	3.45943	4.08746	3	3.70044	3.70044	3.16993	3.58496	4.24793	4.16993	3.16993	3.16993	3.80735	2.80735	3.45943	3.32193	3.90689
ENSG00000061676	8.91588	9.12928	9.50779	9.3966	9.73809	9.78136	9.8392	8.0607	8.633	8.85798	8.68299	9.0634	8.62205	9.17742	9.91289	10.2033	10.062	10.0661	10.3454	10.446	10.3026	9.76487	9.88264	10.1774	9.91886	10.3264	9.51964	10.1111	9.89936	9.91588	10.2597	9.62571	9.63662	10.1624	10.0661
ENSG00000061794	6.45943	6.33985	7.01123	6.93074	6.58496	6.53916	6.83289	6.70044	7.30378	7.26679	7.20945	6.62936	6.33985	6.20945	7.96	8.16491	8.32643	8.29462	7.62936	7.52356	7.11894	7.97728	8.11374	7.52356	7.40088	7.18982	7.2384	6.50779	7.92481	8.20945	7.18982	6.90689	7.18982	6.78136	6.47573
ENSG00000061918	2	3.45943	2.58496	2	2.80735	1	2.80735	2.32193	2.58496	2.58496	3	2.32193	3.58496	3.70044	3.80735	4	4.64386	4.32193	4.16993	4.08746	4.24793	4.16993	4.08746	4.45943	4	4.24793	3.32193	4.39232	4.80735	3.90689	3.58496	3.45943	3.70044	4	2.80735
ENSG00000061936	6.10852	6.76818	6.35755	6.30378	6.80735	6.84549	6.74147	6.12928	6.35755	6.35755	6.71425	6.06609	5.72792	6.32193	7.34873	7.2854	7.42626	7.55459	7.02237	7.21917	7.25739	7.30378	7.2854	7.06609	6.94251	7.21917	7.72792	8.11374	7.39232	7.33985	7.35755	7.9542	8.13443	8.224	8.23362
ENSG00000061938	8.36632	8.65105	8.94251	8.88264	8.9542	9.11114	8.84862	8.16993	8.77808	8.8857	8.9571	8.84549	8.61471	8.7039	9.37069	9.56605	9.57175	9.72281	9.55842	9.50581	9.30378	9.26209	9.47168	9.21917	9.29232	9.28077	9.85331	9.58308	9.43879	9.59805	9.47978	10.0901	10.2264	9.69523	9.62571
ENSG00000061987	6.37504	6.84549	7.21917	6.90689	6.9542	6.94251	6.90689	6.55459	7.16993	7.36632	7.36632	7	6.98868	6.96578	7.7879	8.10852	8.10329	8.12928	7.91886	7.88264	7.60733	7.72792	7.76818	7.63662	7.80735	7.72792	7.18982	7.33092	7.9542	7.92481	7.71425	7.39232	7.39232	7.45943	7.2384
ENSG00000062038	3.80735	4.52356	4.32193	3.90689	4.08746	3	3.90689	3.16993	3.45943	4.08746	3.70044	3.70044	4.39232	4.24793	4.45943	5	4.80735	4.39232	4.90689	4.85798	4.39232	4.80735	5.24793	4.64386	4.32193	4.80735	4.90689	3.16993	4.32193	4.58496	4.39232	4.39232	4.80735	2.80735	2.80735
ENSG00000062096	2.32193	3	4	3.80735	3.45943	3.45943	4.08746	3	2.58496	2.58496	3.58496	2.80735	3.58496	3.70044	4	3.32193	4	3.70044	3.90689	4	4	3	2.58496	4.08746	4.45943	3.80735	4.45943	4.24793	3.45943	3.32193	4.08746	4.45943	3.80735	4.52356	4
ENSG00000062194	7.09803	7.40939	7.37504	7.36632	7.26679	7.30378	7.29462	6.59991	7.08746	7.20945	7.13955	6.6865	6.56986	6.42626	8.01681	7.96	8.13955	8.03892	8.02791	7.89482	7.22882	7.69349	8.01681	7.63662	7.72792	7.02237	8.29002	7.67243	8.05528	8.05528	7.2384	8.39232	8.40088	7.65105	7.86419
ENSG00000062282	5	5.2854	5.32193	5.45943	5.45943	5.2854	5.55459	4.16993	5.32193	5.04439	5.24793	5.08746	4.80735	4.85798	5.9542	6.18982	6.22882	6.26679	6.35755	6	6.12928	5.85798	6.2854	5.93074	6.14975	5.97728	6.02237	5.52356	6.26679	6.24793	5.49185	6.24793	5.80735	5.24793	5.58496
ENSG00000062370	3.16993	2.58496	3.80735	4	2.58496	3	2.32193	3.45943	3.16993	3.70044	3.58496	3	1.58496	2.80735	4.58496	4.08746	5.04439	5.08746	4.39232	4.45943	4.45943	4.24793	4.39232	4.32193	3.45943	3.80735	3.80735	3.16993	4.64386	4	4.16993	3.32193	4.24793	3.16993	3.58496
ENSG00000062485	7.91886	8.24317	8.55842	8.48784	8.61102	8.66888	8.69	8.10329	8.62205	8.85175	8.79116	9.38802	9.12928	9.32643	9.14466	9.29921	9.32418	9.47776	10.0154	10.0498	9.9901	9.17243	9.20212	9.93958	9.93811	9.92333	9.58684	9.64024	9.3966	9.45943	10.137	9.79766	9.82814	9.56415	9.57932
ENSG00000062524	3.80735	3	4.08746	4.39232	4	3.90689	4.16993	4.16993	3.58496	3.80735	4.32193	4	3.58496	4.90689	4.16993	3.16993	4.24793	4.16993	4.85798	4.08746	5.12928	3.80735	4.85798	4.45943	4.90689	4.9542	5.24793	5.39232	4.58496	4.24793	4.58496	5.20945	5.2854	5.39232	5.61471
ENSG00000062582	7.7879	7.91886	8.23362	8.03892	8.07146	8.18488	8.10329	7.74147	8.04985	8.02237	7.87036	8.40088	8.2854	8.57365	8.35315	8.29002	8.39232	8.49586	8.87652	8.85487	9.21189	8.24317	8.40514	8.79442	8.84862	9.04712	8.67948	9.15735	8.43463	8.47573	9.18488	8.81698	8.86109	9.14466	9.31741
ENSG00000062598	8.02791	8.3966	8.23362	8.33539	8.68299	8.58871	8.73132	7.85175	8.46761	8.5157	8.54689	8.73809	8.36194	8.33985	9.14975	9.35094	9.42206	9.43671	9.43671	9.57175	9.2854	9.00282	9.24793	9.20945	9.26679	9.20457	9.35975	8.43879	9.29462	9.45533	9.15482	9.47978	9.50779	8.35315	8.47978
ENSG00000062650	6.37504	6.52356	6.49185	6.58496	6.70044	6.88264	6.85798	5.78136	6.67243	6.56986	6.55459	6.44294	6.18982	6.33985	7.36632	7.7879	7.71425	7.7211	7.71425	7.65821	7.2384	7.2854	7.41785	7.5157	7.18982	7.35755	7.09803	6.87036	7.31288	7.44294	7.44294	7.15987	7.33092	7.15987	6.83289
ENSG00000062716	8.16993	8.36632	8.59246	8.47978	8.94251	8.86109	8.7879	7.70736	8.48784	8.40088	8.66178	8.46352	8.12928	8.65105	9.26444	9.46352	9.49586	9.46557	9.47371	9.37938	9.42206	9.17493	9.26679	9.24317	9.2384	9.3837	9.45533	9.38802	9.13955	9.24079	9.24555	9.46761	9.50779	9.29002	9.41151
ENSG00000062725	8.00562	8.47168	8.64386	8.55459	8.75822	8.85487	8.67948	8.40939	8.9571	9.07146	9.20457	8.87036	8.65464	8.7211	9.79928	10.0821	10.0821	9.91289	9.96434	9.85331	9.46761	9.70563	9.88417	9.7211	9.61655	9.49586	9.86419	9.04166	9.86728	9.90839	9.45533	9.98726	10.0154	8.93074	8.96867
ENSG00000062822	4.58496	4.58496	5.61471	5.93074	5.42626	5.55459	5.42626	4.75489	5.61471	5.58496	5.39232	4.9542	4.85798	5.70044	6.04439	6	5.83289	6.02237	5.52356	6.08746	6.04439	5.58496	6.04439	5.9542	5.72792	5.67243	5.9542	6.16993	5.90689	6.24793	6.10852	6.10852	6.30378	6.30378	6.72792
ENSG00000063015	7.32193	7.94251	7.87652	8.07682	7.92481	8.02237	7.94251	6.94251	7.44294	7.74147	7.78136	7.59991	7.34873	7.24793	7.56224	7.72792	7.75489	7.87652	7.84549	7.74147	7.50779	7.87036	7.84549	7.78136	7.9542	7.2854	8.89482	8.33092	7.97728	8.03892	7.54689	8.9629	9.09011	8.62205	8.59619
ENSG00000063046	7.76818	7.94837	8.57743	8.53528	8.56986	8.5157	8.55459	7.63662	8.11894	8.20457	8.30378	8.27146	8.09803	8.61471	8.93664	9.0954	9.21675	9.03342	9.24079	9.0607	9.39874	8.66888	8.88874	9.12153	8.88874	9.33539	8.35315	9.00282	8.9571	9.08746	9.33762	8.55842	8.62936	8.91588	9.00562
ENSG00000063127	2	2.80735	2.58496	2	3	3.45943	3.16993	2.32193	2	2	1	2	1	3.16993	2.58496	1.58496	2	2	3	3	2.80735	2.58496	1.58496	2.32193	2.32193	4	3.70044	2.58496	2	3	3	4.08746	3.90689	3.70044	3
ENSG00000063169	1	3.32193	2.80735	3.58496	2.80735	4.16993	3.45943	2.80735	2	2	1.58496	2.58496	2.32193	2	2	3	3.32193	3	3.58496	2	3.45943	2.32193	3.32193	3.70044	2.32193	3.32193	3	3.80735	2	3.45943	3.58496	3.32193	2	2.80735	3.80735
ENSG00000063176	6	6.24793	6.70044	6.64386	6.65821	6.65821	6.44294	6.24793	6.55459	6.93074	6.45943	7.01123	7.02237	7.43463	6.65821	6.80735	6.88264	7.01123	7.60733	7.40088	7.91289	6.74147	6.6865	7.32193	7.34873	7.76155	7.30378	7.74819	7.10852	7.01123	7.85798	7.35755	7.53138	7.61471	7.8009
ENSG00000063177	10.3242	10.5157	11.0258	11.0375	10.8281	10.8447	10.8811	10.2819	10.7789	10.9418	10.9256	10.3376	10.1997	10.3095	11.6234	11.9451	11.849	11.8106	11.4136	11.3614	11.1215	11.6786	11.7515	11.2697	11.1749	11.1196	10.1997	9.19229	11.6569	11.6852	10.9322	10.2288	10.1472	9.01959	9.01959
ENSG00000063180	8.9629	9.16993	9.57175	9.48583	9.7211	9.66356	9.62388	8.96578	9.51175	9.61287	9.40939	9.59246	9.43671	10.236	9.98584	10.1383	10.1189	10.1699	10.3454	10.3343	10.9099	9.95274	10.1523	10.2312	10.2252	10.9031	10.3902	11.4615	10.2119	10.2204	10.9556	10.4959	10.5275	11.3663	11.4242
ENSG00000063241	6.12928	6.83289	7.12928	7.24793	7.05528	7.18982	7.05528	5.75489	6.2854	6.52356	6.59991	6.67243	6.40939	7.06609	6.67243	6.72792	6.39232	6.85798	6.45943	6.88264	7.21917	6.85798	7.14975	7.04439	6.97728	7.41785	7.89482	7.57743	7.13955	6.85798	7.36632	7.85798	7.85175	7.67243	7.83289
ENSG00000063244	5.42626	6	6.08746	5.16993	5.78136	5.83289	5.42626	5.42626	5.93074	6	6.24793	5.85798	5.90689	6.26679	6.50779	6.75489	6.85798	6.80735	6.55459	6.65821	6.96578	6.33985	6.85798	6.2854	6.61471	7.09803	7.88874	7.48382	6.64386	6.55459	6.88264	7.8009	7.65821	7.74819	7.65105
ENSG00000063245	8.28077	8.45121	8.78136	8.94251	8.97441	8.98868	9.01681	7.58496	8.18982	8.24793	8.23362	8.66888	8.48382	9.11374	8.65105	8.7211	8.45943	8.45533	9.39446	9.38586	9.73132	9.10329	9.09803	9.75489	9.56605	10.1085	9.91588	9.85175	8.68299	8.61839	9.73471	9.53916	9.54303	9.13186	9.43671
ENSG00000063322	9.78627	9.99577	10.207	10.1984	10.4737	10.3805	10.3565	9.16491	9.80896	9.88417	9.8933	9.6987	9.56415	10.1434	10.5196	10.6644	10.6961	10.7499	10.585	10.6321	10.9469	10.4242	10.5304	10.4062	10.3231	10.8009	10.1459	10.6653	10.6847	10.6987	10.7649	10.3083	10.374	10.7415	10.7372
ENSG00000063438	8.30378	8.55459	8.633	8.65821	8.62205	8.64386	8.66534	8.17493	8.45943	8.72451	8.81057	8.79442	8.60733	8.98299	9.14975	9.224	9.36194	9.39874	9.3966	9.42626	9.64386	9.0954	9.2738	9.40727	9.2738	9.60733	9.43254	10.3219	9.4818	9.37938	9.79766	9.78953	9.783	10.5517	10.5878
ENSG00000063587	7.12928	7.31288	7.42626	7.34873	7.76155	8.03892	8.09803	6.39232	6.90689	7.14975	7.26679	7.11894	7.01123	7.36632	7.94251	8.06609	8.11894	8.03342	8.45533	8.41785	8.21432	7.86419	8.09803	8.25739	8.09276	8.15987	8.31741	8.34873	7.80735	7.93074	8.17493	8.09803	8.26209	8.26209	8.32193
ENSG00000063601	5.20945	5.35755	5.12928	5	4.80735	4.32193	4.85798	4	5.04439	5.2854	4.9542	4.90689	4.16993	3.80735	5.67243	5.72792	6.02237	5.55459	5.32193	6	4.58496	5.70044	5.52356	5.32193	5	4.75489	5.88264	5.16993	5.83289	6.02237	4.85798	6.08746	6.06609	4.90689	5.24793
ENSG00000063660	7.65821	8.10329	8.46352	8.66534	8.68299	8.80735	8.70736	7.8009	8.29002	8.49586	8.41363	8.7039	8.48382	9.25974	9.0954	9.29232	9.31741	9.30606	9.61287	9.62205	10.0768	8.97728	9.2384	9.58308	9.41151	10.0661	9.33762	9.93369	9.29921	9.36632	10.1447	9.64205	9.69523	10.0307	10.1098
ENSG00000063761	4.75489	4.80735	5.08746	5.58496	5	5.67243	5.20945	4.24793	5.12928	5	5.20945	4.58496	4.90689	5.20945	6.12928	6.18982	6.26679	6.02237	5.97728	5.9542	5.93074	5.80735	5.93074	5.64386	5.64386	6.22882	5.16993	5.97728	6.10852	6.2854	5.9542	5.58496	5.80735	6.49185	6.70044
ENSG00000063854	7.3837	7.44294	7.58496	7.58496	7.62205	7.42626	7.53916	7.20945	7.62205	8.02791	7.76155	7.39232	7.16993	7.40088	8.633	8.77808	8.7211	8.78136	8.42626	8.44708	8.29921	8.49985	8.73809	8.3966	8.26679	8.49185	8.74483	9.20457	8.66888	8.75489	8.23362	8.81698	8.78463	9.22159	9.13186
ENSG00000063978	5.08746	5.83289	5.9542	5.88264	5.24793	5.64386	5.08746	6.40939	6.79442	6.56986	6.97728	6.47573	6.37504	6.33985	7.44294	7.54689	7.64386	7.62936	7.50779	7.48382	7.19967	7.25739	7.45121	7.29462	6.98868	7.31288	6.94251	7.12928	7.49185	7.49185	7.37504	7.19967	7.09803	6.9542	7.14975
ENSG00000064042	6.33985	6.44294	6.70044	6.85798	7.45121	7.22882	7.39232	6.10852	6.50779	6.6865	6.45943	6.45943	6.30378	6.70044	7.30378	7.2384	7.47573	7.33092	7.40088	7.34873	7.2384	7.29462	7.11894	7.05528	7.10852	7.18982	7.14975	7.80735	7.27612	7.39232	7.47573	7.54689	7.45943	7.70736	7.76155
ENSG00000064102	3.90689	3.90689	4.70044	4.24793	4.45943	4.32193	4.64386	4.16993	4.64386	4.58496	4.58496	4.64386	4	4.16993	5.42626	5	5.49185	5.78136	5.35755	5.35755	5.12928	5.2854	5.61471	5.58496	5.35755	5.52356	5.9542	5.35755	5.20945	5.20945	5.12928	5.61471	5.88264	5.39232	4.80735
ENSG00000064115	6.98868	7.31288	7.72792	7.63662	7.6865	7.74147	7.56986	6.72792	7.07682	7.29462	7.33985	7.34873	7.47573	7.85175	7.96578	8.37504	8.32193	8.30834	8.43463	8.36194	8.52356	7.91886	8.10329	8.32643	8.16491	8.50383	7.26679	7.67243	8.05528	8.13443	8.43045	7	7.14975	7.67948	7.49185
ENSG00000064199	4.24793	4.90689	5.49185	4.90689	4.45943	4.75489	4.16993	4.32193	4.75489	5.16993	5.24793	4.85798	4.52356	4.75489	5.75489	6.06609	6.16993	6	5.45943	6.14975	5.90689	5.75489	5.45943	5.49185	5.32193	5.52356	5.78136	5.16993	5.67243	5.75489	5.61471	5.93074	5.78136	5.24793	4.70044
ENSG00000064205	2.32193	2	2.58496	2.80735	1.58496	2.32193	1	1.58496	2	2.58496	3.16993	2	2.32193	1	2	2.32193	2	2.32193	2.80735	2.32193	3.45943	1	2.32193	3	2.80735	3.16993	2	3.70044	2.80735	2.58496	3	3.16993	3.70044	3.32193	4
ENSG00000064225	4.52356	4.52356	4.9542	4.45943	4.9542	4.9542	5.2854	4.75489	5.04439	4.85798	4.90689	5.08746	4.70044	4.9542	5.58496	6.22882	6.2854	6	6.10852	6.37504	6.10852	5.85798	5.80735	5.83289	6	6.18982	5.85798	5.75489	5.93074	5.88264	5.90689	6.12928	6.33985	6	5.55459
ENSG00000064270	3.16993	3.90689	2.58496	2.58496	3.16993	3	3	2.58496	3	3.80735	3.90689	3.45943	3.58496	4.16993	3.45943	3.32193	4.24793	4.52356	5.20945	4.52356	4.70044	4.16993	3.90689	4.58496	4.32193	4.80735	4.80735	4.90689	4.08746	4.16993	3.45943	5.12928	4.58496	4.64386	4
ENSG00000064300	4.70044	4.32193	5.2854	5.12928	5.35755	5	4.85798	4.9542	5.04439	5.64386	5.67243	5.32193	5.35755	5.67243	6.04439	6.39232	6.16993	6.65821	6.10852	6.35755	6.37504	6.08746	6.42626	6.08746	5.64386	6.75489	7.12928	7.17991	6.33985	6.40939	6.71425	7.65821	7.40088	7.45943	7.17991
ENSG00000064309	5.42626	5.90689	5.45943	5.75489	5.83289	6.10852	5.20945	5.20945	5.72792	6.04439	5.83289	6.02237	5.85798	5.49185	6.44294	6.65821	6.82018	6.70044	6.89482	6.64386	6.62936	6.22882	6.55459	6.70044	6.58496	6.49185	6.93074	6.80735	6.45943	6.52356	6.10852	7.19967	7.21917	6.72792	6.49185
ENSG00000064313	4.90689	5.35755	5.12928	5.2854	5.32193	5.35755	5.08746	5.52356	5.9542	6	6.06609	5.45943	5.78136	5.52356	6.64386	6.9542	6.90689	6.79442	6.64386	6.49185	6.52356	6.44294	6.80735	6.71425	6.35755	6.2854	6.35755	5.61471	6.89482	6.98868	6.32193	6.67243	6.6865	5.78136	5.93074
ENSG00000064393	2	2.32193	1.58496	2.58496	3	3.58496	3.32193	3.45943	3	3.80735	4.39232	3.58496	2.80735	3.58496	3.70044	4.58496	3.90689	4.32193	4.16993	3.45943	3.90689	4.16993	3.70044	3.70044	3.80735	3.58496	4.39232	5.04439	3.90689	4.9542	4.39232	4.85798	4.45943	4.52356	5.12928
ENSG00000064419	3.16993	3.32193	3.90689	3.90689	4	3.90689	3.90689	4.08746	4.32193	4.45943	4.08746	4.24793	3.80735	4.24793	4.24793	5.24793	4.9542	4.32193	5.61471	5.16993	5.52356	4.70044	4.9542	4.58496	5	5.24793	5.42626	5.35755	5.49185	4.90689	4.80735	5.39232	5.83289	5.42626	5.52356
ENSG00000064489	3.45943	4.58496	4.9542	5	4.80735	4.85798	5.20945	4.70044	5	4.9542	4.85798	3.90689	4	5.45943	4.70044	5.16993	4.9542	4.70044	5.12928	4.90689	5.72792	5.24793	4.85798	4.58496	4.45943	5.58496	5.42626	5.55459	5.58496	5.61471	5.67243	5.72792	5.49185	5.90689	6.10852
ENSG00000064490	5.42626	5.78136	6.39232	6.2854	5.70044	5.64386	5.78136	5.32193	5.72792	6.14975	5.85798	5.67243	5.49185	5.83289	6.59991	6.85798	6.75489	7.01123	6.58496	6.64386	6.85798	6.71425	6.74147	6.53916	6.59991	6.89482	6.08746	7.18982	6.6865	6.67243	6.80735	6.16993	6.14975	7.27612	7.14975
ENSG00000064601	7.03342	7.2384	7.62205	7.53138	7.59991	7.7211	7.63662	6.70044	7.21917	7.39232	7.25739	7.50779	7.26679	8.0607	7.46761	7.67243	7.64386	7.64386	8.2854	8.06609	8.43463	7.41785	7.67243	7.80735	7.88264	8.52356	7.64386	8.04439	7.85798	7.94837	8.59991	7.57743	7.60733	7.98299	8.08215
ENSG00000064607	10.0265	10.1972	10.6393	10.5915	10.5088	10.5708	10.5575	10.1749	10.7013	10.7715	10.6891	10.5536	10.2738	10.6987	11.3163	11.5309	11.5656	11.5536	11.3987	11.3343	11.3151	11.1427	11.3253	11.1485	11.1491	11.2204	10.5594	10.1434	11.4471	11.5211	11.2192	10.7756	10.749	10.2831	10.2456
ENSG00000064651	7.13955	7.30378	7.5157	7.53138	7.56224	7.3837	7.53138	7.37504	8.03342	7.92481	8.12928	7.90087	7.57743	7.62205	8.78463	8.98299	9.07948	9.0607	8.8392	8.73809	8.32193	8.96867	8.82972	8.73471	8.73132	8.38802	8.44708	7.72792	8.98584	8.96867	8.42626	8.67243	8.73132	7.72792	7.77479
ENSG00000064652	5.24793	5.80735	5.90689	5.75489	6.14975	6.10852	6.10852	5.32193	5.90689	5.88264	6.10852	6.18982	5.55459	5.80735	6.6865	6.59991	6.79442	6.33985	6.88264	6.50779	6.16993	6.33985	6.39232	6.52356	6.40939	6.32193	6.18982	5.24793	6.45943	6.30378	6.59991	6.12928	6.26679	5.08746	5.67243
ENSG00000064655	0	1.58496	2.58496	2.58496	2.32193	3.58496	3.58496	2.80735	2	3.70044	3.45943	2	0	2.58496	3.80735	3.32193	3.80735	3.90689	3.58496	2.80735	3.16993	3.16993	3.45943	3.90689	3.32193	4.08746	3.90689	5.08746	3.32193	3	4	3.80735	3.16993	4.32193	4.24793
ENSG00000064666	5.12928	4.32193	5.32193	4.9542	4.85798	4.64386	5.04439	5.90689	4.80735	4.80735	4.45943	4.80735	5.16993	4.85798	4.9542	4.75489	3.90689	4.32193	4.75489	5.04439	4.90689	5.04439	4.58496	5.32193	5.12928	4.9542	5.08746	5.04439	4.64386	4	5	5.16993	5.04439	5.08746	4.80735
ENSG00000064687	4.32193	4	5.39232	5.35755	4.85798	5	5	4.90689	5.45943	5.80735	5.58496	6.04439	5.42626	5.85798	6.53916	6.37504	6.53916	6.65821	6.76818	6.93074	6.83289	6.2854	6.61471	6.71425	6.79442	6.85798	7.34873	7.22882	6.04439	6.33985	6.76818	7.53138	7.5157	7.05528	7.24793
ENSG00000064692	4.9542	5.08746	5.70044	5.42626	5.12928	4.75489	5.12928	4	5.12928	5.12928	5.04439	4.90689	4.45943	4.16993	5.35755	5.58496	5.75489	5.72792	4.85798	5.49185	4.9542	5.16993	5.55459	5.32193	5.20945	4.70044	5.49185	4.39232	5.78136	5.93074	5.08746	5.32193	5.39232	4.08746	4.24793
ENSG00000064703	4.52356	4.24793	4.70044	5.2854	4.85798	5.24793	5.16993	2.80735	4.58496	4.45943	4.64386	4.58496	4.52356	4.90689	5.16993	5.32193	5.83289	5.67243	5.52356	5.55459	5.52356	5.32193	5.58496	5.39232	5.12928	5.88264	4.9542	5.49185	5.45943	5.72792	5.88264	5.58496	5.32193	4.9542	5.35755
ENSG00000064726	7.53138	7.61471	8.06609	8.12928	7.86419	8.13443	7.91886	7.54689	8.25739	8.36194	8.40939	8.27146	7.97728	7.97154	9.17991	9.42626	9.31967	9.22641	9.24317	9.25739	8.84235	9.11114	9.17742	9.24079	9.01681	8.8392	9.67948	9.72622	9.21917	9.27146	8.80413	9.69	9.75989	9.6865	9.74147
ENSG00000064763	1	2.80735	2.58496	3.16993	2.32193	3.32193	2	1	3.32193	3.58496	3.16993	2.80735	3.16993	3.90689	2.80735	3.58496	2.32193	3.70044	4.24793	4.45943	4.58496	3.16993	4	4.08746	4.32193	4.32193	2	4.52356	3.16993	3.70044	4.9542	3.70044	3.45943	4.45943	4.16993
ENSG00000064787	2.80735	3.16993	3.90689	3.32193	3.16993	2	3.80735	1.58496	3	3.32193	3.70044	3.16993	2	4.52356	4	3.90689	3.58496	3.70044	3.45943	4.08746	4.9542	3.80735	3.80735	3.70044	3.80735	5.2854	4.16993	4.85798	4.24793	3.80735	5.55459	4.24793	3.32193	4.52356	4.70044
ENSG00000064886	7.21917	7.35755	7.66534	7.59991	7.62205	7.79442	7.56224	6.40939	6.83289	7.14975	6.64386	7.13955	6.83289	6.55459	7.67948	7.87036	7.7211	7.88264	7.82018	7.57743	7.33092	7.56986	7.59246	7.49185	7.49985	7.13955	7.66534	7.12928	7.79442	7.90087	7.34873	8.02237	8.02237	6.89482	7.24793
ENSG00000064932	4.32193	4	4.80735	4.9542	4.64386	4.64386	4.90689	4.64386	4.80735	4.64386	4.45943	4.08746	3.90689	5.70044	5.58496	4.85798	5.16993	5.32193	5.32193	5.16993	6.45943	5.67243	5.67243	5.12928	5.32193	6.6865	5.16993	5.85798	5.45943	5.70044	6.44294	5.32193	5	5.72792	5.9542
ENSG00000064933	4.58496	4.75489	4.80735	5.39232	5.2854	5.49185	5.12928	5.20945	5.97728	5.83289	5.88264	5.20945	5.08746	5.32193	6.14975	6.42626	6.50779	6.20945	6.45943	6.40939	6.22882	6.20945	6.30378	5.88264	6.16993	5.9542	5.85798	6.06609	6.35755	6	6.12928	5.9542	6.10852	6.04439	6.02237
ENSG00000064961	4.39232	4.70044	4.16993	4.80735	4.58496	4.24793	4.70044	4.39232	4.85798	4.45943	5.12928	4	4.08746	4.64386	5.42626	5.16993	5.64386	4.9542	5.49185	5.35755	5.24793	5.39232	5.04439	4.85798	4.9542	5.67243	5.16993	5.67243	5.75489	5.58496	5.61471	5.24793	5.42626	5.16993	5.49185
ENSG00000064989	5.97728	6.06609	6.55459	6.26679	6.65821	6.37504	6.52356	5.70044	6.10852	6.14975	6.35755	5.75489	5.90689	6.10852	7.15987	7.21917	7.16993	7.2384	7.2384	7.05528	6.91886	6.89482	7.20945	7.04439	6.72792	6.80735	6.44294	6.02237	7.10852	7.2384	6.75489	6.37504	6.22882	5.67243	5.75489
ENSG00000064995	8.224	8.45943	8.71081	8.5812	8.38802	8.56224	8.53916	8.11374	8.54689	8.48382	8.35315	8.2384	7.99435	8.34873	9.19476	9.57743	9.40301	9.35755	9.12153	9.26913	8.8857	9.1267	9.43671	9.0607	9.04712	9.09011	8.40939	8.10852	9.31741	9.31741	8.83289	8.65821	8.53138	7.97154	8.13443
ENSG00000064999	6.12928	6.50779	7.06609	6.9542	6.79442	6.53916	6.35755	6.83289	7.19967	7.15987	7.08746	7.40939	6.78136	7.2384	7.76818	7.96	7.97728	7.83289	8.21432	7.91886	7.70044	7.82655	7.82018	8.08215	7.98868	7.79442	7.32193	7.74819	7.93074	8	7.72792	7.30378	7.35755	7.53138	7.6865
ENSG00000065000	8.9542	9.10329	9.45738	9.41785	9.40727	9.37287	9.34651	8.88264	9.51767	9.61839	9.59059	9.38586	9.20701	9.46352	10.1674	10.2935	10.275	10.3685	10.1421	10.2192	10.1749	10.0389	10.2228	10.0526	10.0403	10.2131	9.7879	9.38586	10.3185	10.2703	10.1124	9.80252	9.8857	9.24793	9.21917
ENSG00000065029	5.32193	5.45943	6.35755	6.20945	5.45943	5.97728	5.97728	6.20945	6.20945	6.65821	6.67243	6.06609	6.08746	6.10852	7.14975	6.98868	7.16993	7.05528	7.04439	7.13955	6.75489	7.05528	7.01123	6.74147	6.94251	6.89482	7.50779	7.6865	7.45121	7.29462	6.91886	7.8009	7.77479	7.73471	7.94837
ENSG00000065054	7.32193	7.62205	8.22882	8.17493	8.11894	7.98868	8.03892	7.60733	8.10329	8.31741	8.27612	8.17991	7.85798	8.67948	8.93664	9.18982	9.12928	8.99718	9.01959	8.93664	9.49185	8.94837	9.04712	8.92184	8.91886	9.46557	8.82972	9.3837	9.0607	9.07682	9.46557	8.97728	9.01123	9.31515	9.40939
ENSG00000065057	6.08746	6.20945	6.50779	6.35755	6.37504	6.14975	6.30378	6.04439	6.26679	6.42626	6.42626	5.90689	5.58496	5.70044	6.65821	6.93074	7.07682	6.71425	6.56986	6.65821	6.26679	6.44294	6.94251	6.33985	6.52356	6.16993	7.55459	6.98868	6.87036	6.97728	6.62936	7.57743	7.65105	7.16993	7.21917
ENSG00000065060	4.52356	4.39232	5.39232	5.32193	4.9542	4.70044	5.24793	5.24793	5.2854	5.64386	5.67243	5.16993	4.64386	5.20945	5.85798	6.61471	6.22882	6.2854	5.9542	6.20945	6.26679	6.08746	6.44294	5.85798	5.9542	6.32193	5.32193	4.90689	6.08746	6.14975	5.83289	5.32193	5.04439	5.42626	5.04439
ENSG00000065135	6.9542	7.32193	7.33985	7.22882	7.06609	7.26679	7.31288	6.37504	6.83289	6.98868	7.17991	7.13955	6.96578	6.98868	7.96	8.18982	8.10329	8.08746	7.90087	8.06609	7.91886	7.80735	7.84549	7.8392	7.93664	7.82018	7.97154	7.71425	7.94251	7.96	7.57743	8.03892	8.08215	7.81378	7.74819
ENSG00000065150	8.01123	8.21917	8.54689	8.87036	8.34873	8.41363	8.46761	7.94837	8.39232	8.56605	8.45533	8.16993	8.03342	8.21432	9.22641	9.41574	9.45738	9.47371	9.28309	9.23601	9.15482	9.03892	9.14211	9.04166	9.0607	9.14975	8.26679	8.75822	9.36632	9.34207	9.18982	8.49985	8.60363	8.74819	8.89178
ENSG00000065154	9.22882	9.54689	9.64024	9.66	9.74819	9.74819	9.87191	8.99435	9.48985	9.64205	9.50978	9.49586	9.23122	9.23601	10.1898	10.3718	10.5108	10.4645	10.3163	10.2668	9.96723	10.1636	10.275	10.0647	10.1586	9.84862	10.2981	10.4707	10.4231	10.5718	10.0403	10.5421	10.5479	10.6821	10.7356
ENSG00000065183	5.58496	5.80735	6.49185	6.02237	6.33985	6.47573	6.12928	5.35755	5.70044	6.02237	5.88264	6.14975	5.42626	5.72792	6.90689	6.87036	7.03342	7.03342	7.22882	7.03342	6.75489	6.42626	6.39232	6.78136	6.61471	6.65821	7.05528	5.55459	7	7.01123	6.67243	7	6.9542	5.20945	5.67243
ENSG00000065243	5.20945	6.10852	6.12928	6.14975	5.78136	6.04439	6.18982	5.67243	6.04439	6.67243	6.42626	6	5.49185	5.75489	6.83289	7.36632	7.09803	7.24793	6.83289	6.85798	6.20945	7.07682	7.01123	6.53916	6.76818	6.12928	6.71425	6.20945	7.34873	6.85798	6.24793	7	7.15987	5.80735	5.58496
ENSG00000065268	6.91886	7.26679	7.63662	7.57743	7.35755	7.45943	7.33092	6.72792	7.20945	7.33092	7.53138	6.9542	7.10852	7.50779	7.7879	8.02237	8.00562	8.11894	7.90087	7.86419	8.29921	7.74819	7.91886	7.83289	7.85175	8.2854	7.40088	8.8009	8.10329	8.05528	8.26679	7.65821	7.78136	8.78463	8.90388
ENSG00000065308	4.75489	4.90689	5	4.80735	5.35755	5.67243	5.45943	3.45943	4.16993	4.9542	4.32193	4.75489	4.39232	4.70044	5.08746	5.24793	5	4.90689	5.67243	5.49185	5.78136	4.85798	5	5.24793	5.12928	5.78136	4.45943	5.58496	5.12928	5.04439	5.55459	4.80735	5.04439	5.39232	5.42626
ENSG00000065325	4.58496	4.58496	3.70044	4	4.85798	4.80735	4.64386	2.58496	4.24793	3.90689	3.45943	3.16993	3.32193	4	4.39232	4.75489	4.52356	4.58496	4.39232	4.52356	4.32193	4	4.58496	4.39232	4	3.80735	4.16993	4.16993	4.70044	4	4.32193	3	3.90689	5	5.08746
ENSG00000065357	1.58496	3.32193	3.16993	2	2.58496	3	2	1	2.80735	3	2.32193	2	2	2	3.80735	4.08746	2.80735	3.90689	2	2.32193	3.80735	3.58496	3.58496	2.58496	3.16993	3.16993	3.58496	4.64386	3	4.08746	2	3.90689	3.58496	4.90689	4.64386
ENSG00000065361	5.45943	5.49185	5.72792	5.78136	5.80735	6.04439	5.70044	5.55459	5.72792	5.80735	5.04439	5.58496	5.55459	5.45943	6.47573	6.71425	6.49185	6.50779	6.65821	6.82018	6.49185	6.18982	6.10852	6.40939	6.22882	6.67243	5.83289	6.67243	6.12928	6.55459	6.44294	6.37504	6.44294	6.76818	6.56986
ENSG00000065427	7.9542	8.26679	8.45943	8.44294	8.61102	8.65105	8.7211	7.49185	7.8392	8	7.94251	7.91886	7.53916	8.20457	8.47573	8.70736	8.84235	8.90087	8.6865	8.96578	8.85487	8.54303	8.67596	8.63662	8.633	8.79766	8.60363	8.83289	8.73132	8.84862	8.98014	8.91886	8.91588	9.09276	9.05799
ENSG00000065457	3.32193	3.70044	4.45943	4.45943	4	4.45943	4.24793	4	4.32193	4.52356	4.75489	4	3.70044	4.52356	5.20945	5.32193	5.04439	5.08746	4.85798	4.9542	4.75489	5.45943	5.39232	4.80735	4.85798	4.80735	4.85798	5	5.12928	5.16993	5.35755	4.52356	5	5.16993	4.75489
ENSG00000065491	5	5.08746	4.80735	5.35755	5.42626	5.55459	5.16993	5.04439	5.83289	5.67243	5.9542	5.2854	5.16993	5.58496	6.40939	6.93074	6.82018	6.52356	6.80735	6.52356	6.52356	6.61471	6.49185	6.37504	6.2854	6.44294	6.88264	5.72792	6.84549	6.59991	6.14975	6.98868	6.83289	6	6.06609
ENSG00000065518	11.1053	11.2894	11.4929	11.4486	11.412	11.4476	11.4615	10.0417	10.6402	10.7789	10.6883	10.7624	10.5392	10.7322	11.3432	11.6738	11.5755	11.5299	11.6461	11.6537	11.5157	11.3581	11.4247	11.4528	11.4445	11.462	11.4136	11.4414	11.445	11.4455	11.3581	11.5211	11.4299	11.4944	11.4589
ENSG00000065526	7.84549	8.10329	8.01123	8.16491	8.46352	8.55075	8.33985	6.89482	7.58496	7.63662	7.34873	7.7879	7.31288	7.90689	8.55842	8.94251	8.84862	8.64386	9.01123	9.06609	8.95128	8.64386	8.82655	8.88264	8.7039	8.85175	9.61102	9.93664	8.47978	8.62936	8.79442	9.58496	9.67596	9.85175	9.82496
ENSG00000065534	5	5.2854	6.20945	5.97728	5.85798	5.80735	5.39232	5.45943	6	6.04439	6.20945	6.50779	5.9542	5.93074	6.44294	6.71425	6.82018	6.70044	7.08746	6.89482	7.17991	6.6865	6.55459	6.9542	6.6865	6.82018	6.87036	7.27612	6.75489	6.47573	6.84549	6.79442	6.74147	7.29462	7.33092
ENSG00000065548	9.36413	9.38154	9.72962	9.66178	9.76155	9.79442	9.76984	8.82655	9.32867	9.48784	9.37938	9.43463	9.18982	9.48985	10.0417	10.3219	10.3576	10.3253	10.3387	10.2761	10.2408	10.0701	10.151	10.1459	10.0954	10.1886	9.49386	9.90989	10.1561	10.3332	10.2538	9.66711	9.62753	10.0782	10.014
ENSG00000065559	8.45121	8.56986	8.92184	8.91886	8.81057	8.85798	8.89178	8.36632	8.75154	8.89178	8.90087	8.72451	8.3837	8.28077	9.51767	9.88722	9.74483	9.59805	9.65821	9.71596	9.07948	9.55842	9.68299	9.41151	9.40939	9.20457	9.6865	8.78136	9.59246	9.56796	9.06878	9.78627	9.70736	8.65821	8.60363
ENSG00000065600	7.30378	7.13955	7.64386	7.71425	7.58496	7.59246	7.52356	6.85798	7.43463	7.61471	7.36632	7.16993	7.04439	7.61471	8.12928	8.33985	8.43463	8.44294	8.16993	8.15987	8.45943	7.89482	8.15987	8	7.88874	8.43463	8.61471	9.18982	8.25739	8.3443	8.51175	8.84862	8.88264	9.37504	9.3015
ENSG00000065609	8.12412	8.37504	8.45533	8.42626	8.44708	8.35315	8.47978	7.83289	8.33985	8.26209	8.54689	8.21432	8.07682	8.02237	8.93369	9.04439	9.16742	9.13699	9.07414	8.81057	8.55842	8.66888	8.85487	8.66534	8.67243	8.44294	8.44708	7.40088	9.05257	9.07682	8.71425	8.5812	8.79116	7.59991	7.8009
ENSG00000065613	3.70044	3.70044	4.64386	3.70044	4.08746	3.32193	4.08746	4	4.90689	4.52356	4.85798	4.64386	4.52356	4	5.67243	5.90689	5.75489	5.88264	5.93074	5.45943	5.61471	5.32193	5.39232	5.58496	5.55459	5.32193	4.70044	4.85798	6.06609	5.42626	5.39232	5.08746	5.04439	4.85798	4.52356
ENSG00000065615	5.88264	6.39232	6.59991	6.47573	6.65821	6.52356	6.52356	5.67243	6	5.93074	6.22882	6.24793	6.30378	6.58496	6.88264	7.32193	6.9542	7.01123	7.33092	7.2384	7.24793	6.80735	7.16993	7.07682	7.08746	7.17991	6.59991	6.50779	6.94251	7.06609	7.20945	7.02237	6.87036	6.62936	6.22882
ENSG00000065621	4	4.39232	3.70044	3.58496	4.16993	4.45943	4.52356	4.32193	4.24793	5	4.70044	4.16993	3.45943	3.32193	5.32193	5.93074	5.67243	5.85798	4.9542	4.24793	3.16993	5.58496	5.55459	4.80735	4.45943	4.08746	4.58496	3.58496	5.78136	5.85798	4.16993	5.42626	4.58496	4.16993	3.90689
ENSG00000065665	7.53916	7.65105	8.14466	8.09276	7.89482	8.00562	7.91289	7.27612	7.84549	8.13955	7.92481	7.70044	7.56986	7.62936	8.76818	9.14975	9.17991	9.11374	8.95128	8.83605	8.78136	8.62571	8.82972	8.66534	8.54303	8.67596	9.11374	9.23601	8.89178	8.85487	8.75822	9.25503	9.19967	9.12412	9.21675
ENSG00000065675	5.04439	5.20945	5.42626	6.04439	5.72792	5.24793	5.61471	4.58496	5.04439	4.70044	5	5.12928	4.75489	4.85798	5.67243	6.33985	5.9542	5.88264	5.9542	5.64386	5.42626	5.32193	5.61471	5.72792	5.72792	5.52356	6.24793	6.16993	6.08746	6.06609	5.72792	6.32193	6.42626	6.16993	6.33985
ENSG00000065717	9.02791	9.15228	9.33539	9.37721	9.39232	9.29462	9.3015	8.72451	9.02791	9.25267	9.18735	9.28309	9.07414	9.64205	9.22641	9.41151	9.33762	9.43254	9.69523	9.66	9.9542	9.51373	9.43879	9.87498	9.75322	9.99577	10.3376	10.23	9.47978	9.61287	10.1611	10.2981	10.275	10.1749	10.1799
ENSG00000065802	6.49185	6.62936	6.82018	6.70044	6.74147	6.79442	6.75489	7.03342	7.35755	7.56986	7.57743	6.45943	6.65821	6.32193	8.11894	8.45121	8.3443	8.40939	7.69349	7.93664	7.13955	8.07146	8.28077	7.53138	7.49985	7.45943	7.34873	6.76818	8.27146	8.2854	7.27612	7.59991	7.45121	6.58496	6.76818
ENSG00000065809	8.16993	8.37504	8.84549	8.90087	8.60363	8.55075	8.64386	8.08746	8.76155	8.85487	8.80735	8.98014	8.79766	9.39232	9.22882	9.41996	9.60918	9.60177	9.75489	9.63662	9.95855	9.32643	9.41363	9.66711	9.59805	9.93517	9.47168	10.0471	9.51964	9.68825	10.1059	9.76155	9.68299	10.2562	10.2668
ENSG00000065833	5.93074	6.20945	6.37504	6.65821	6.71425	6.22882	6.83289	6.39232	7.01123	7	6.94251	6.52356	5.85798	6.32193	7.74147	8.17493	8.04439	7.90087	7.48382	7.6865	7.11894	7.54689	7.93074	7.45121	7.13955	7.13955	7.2384	6.62936	7.65105	7.81378	7.09803	7.2854	7.44294	6.49185	6.80735
ENSG00000065882	5.9542	6.14975	6.75489	6.65821	6.55459	6.78136	6.88264	6.24793	6.32193	6.64386	6.58496	6.47573	6.42626	6.72792	6.96578	7.39232	7.33985	7.29462	7.39232	7.32193	7.39232	6.82018	7.08746	7.19967	7.34873	7.50779	7.12928	7.13955	7.24793	7.33985	7.31288	7.30378	6.98868	7.06609	7.17991
ENSG00000065883	5.80735	5.61471	6.35755	5.78136	6.26679	6.16993	6.24793	5.75489	6.06609	6.64386	6.20945	6.50779	6.04439	6.61471	7.41785	7.5157	7.62936	7.3837	7.53916	7.53916	7.55459	7.25739	7.2854	7.2854	7.07682	7.25739	6.78136	6.64386	7.24793	7.35755	7.12928	7.22882	6.85798	6.45943	6.47573
ENSG00000065911	7.31288	7.56986	7.85798	7.99435	7.8392	7.91289	7.96578	7.30378	7.75489	7.74819	7.87036	7.88264	7.50779	7.72792	8.3837	8.67948	8.67596	8.60733	8.67948	8.74147	8.47978	8.31288	8.55842	8.60363	8.43879	8.44294	8.71425	8.96	8.61102	8.59619	8.44708	8.79442	8.79442	8.93664	9.01402
ENSG00000065970	4.70044	4.85798	5.85798	5.61471	5.9542	5.70044	5.93074	4.80735	5.20945	5.42626	5.42626	5.58496	5.45943	6.14975	5.9542	6.02237	5.83289	5.90689	6.53916	6.71425	7.03342	6	6.16993	6.80735	6.32193	7.22882	5.16993	6.79442	6.2854	5.93074	7.19967	5.52356	5.55459	6.37504	6.35755
ENSG00000065989	9.45327	9.65105	9.97298	9.88264	10.0417	10.0251	10.1176	9.14975	9.61655	9.83605	9.66888	9.82177	9.57743	9.94105	10.6027	10.8376	10.8337	10.7507	10.8781	10.8416	10.8673	10.4471	10.6466	10.7912	10.6375	10.8392	10.4189	10.2432	10.66	10.6411	10.7871	10.4367	10.5304	10.115	10.0901
ENSG00000066027	8.15987	8.55459	8.87036	8.86728	8.74147	8.98014	8.77479	7.87036	8.50383	8.56986	8.50779	8.56986	8.2384	8.52748	8.92778	9.23362	9.20212	9.33985	9.32867	9.13186	9.34207	9.00282	9.06609	9.01402	9.06609	9.2738	8.71768	9.03342	9.13955	9.29692	9.38154	9.0607	9.05257	9	9.11634
ENSG00000066032	8.77479	8.77808	9.00843	8.99718	8.9629	9.02237	8.9629	8.60733	8.86728	8.91588	8.74147	8.8392	8.633	8.73809	9.37504	9.53528	9.55842	9.54882	9.60733	9.56033	9.47371	9.31515	9.39874	9.46557	9.36413	9.43463	9.61655	9.98014	9.39232	9.43254	9.41996	9.71425	9.69697	9.84862	9.99294
ENSG00000066044	4.58496	5.2854	5	4.90689	5.52356	4.70044	5.04439	4.39232	4.75489	5.45943	5.24793	4.9542	5.2854	5.72792	5.45943	5.78136	5.52356	5.61471	5.88264	5.85798	6.18982	5.88264	6.18982	5.90689	5.70044	6.30378	6.53916	6.33985	5.72792	5.90689	6.04439	6.50779	5.97728	6.37504	6.6865
ENSG00000066056	4.80735	4.16993	5.24793	5.12928	5.39232	5.12928	4.75489	4.58496	4.9542	4.9542	5.39232	5.61471	5.45943	5.58496	4.58496	5.08746	5.32193	5.08746	5.64386	5.49185	6.02237	4.70044	5.24793	5.32193	5.72792	5.97728	5.90689	6.35755	5.32193	5.35755	6.04439	6.33985	6.30378	6.40939	6.89482
ENSG00000066084	7.49985	7.76155	7.98868	7.96578	7.94837	7.97154	7.93664	7.72792	8.16491	8.36194	8.35755	8.15987	7.70044	7.62936	8.81378	9.18982	9.18735	9.16993	9.01959	8.87958	8.23362	8.89178	8.92481	8.82337	8.65105	8.07146	8.15987	7.19967	9.10852	9.13955	8.13443	8.26679	8.3443	7.34873	7.33985
ENSG00000066117	5.24793	5.42626	5.64386	5.45943	5.42626	5.39232	5.75489	5.12928	5.35755	5.32193	5.70044	5.70044	5.35755	5.45943	5.9542	6.42626	6.18982	6.44294	6.47573	6.52356	6.10852	6.14975	6.06609	6.06609	6.22882	6.02237	6.26679	6.20945	6.24793	6.30378	6.20945	6.33985	6.16993	6.18982	6.16993
ENSG00000066135	5.49185	5.70044	5.9542	5.72792	6.04439	5.97728	5.80735	5.16993	5.80735	6.04439	5.55459	5.97728	5.80735	6.50779	6.24793	6.49185	6.75489	6.42626	6.85798	6.75489	6.9542	6.33985	6.42626	6.79442	7.04439	6.93074	7.46761	7.9542	6.58496	7.02237	7.13955	7.42626	7.54689	7.92481	8.05528
ENSG00000066136	7.07682	7.13955	7.45943	7.36632	7.49185	7.34873	7.52356	6.97728	7.50779	7.58496	7.67948	7.26679	6.96578	7.2854	8.12928	8.20457	8.07682	8.14466	7.87036	7.90689	7.86419	8.17991	8.21432	8.0607	7.96578	7.91289	8.48784	8.65821	8.25739	8.25739	7.70736	8.61471	8.48784	8.57365	8.69
ENSG00000066185	4.39232	4.64386	4.85798	4.39232	4.70044	4.80735	4.85798	4.16993	4.70044	4.80735	4.80735	4.32193	4.24793	4.64386	4.64386	5.35755	5.16993	5	5.55459	5.75489	5.2854	4.80735	5.49185	5.12928	4.9542	4.9542	4.9542	4.32193	5.35755	5.16993	4.90689	4.70044	5	4.39232	4.85798
ENSG00000066248	8.74483	8.87036	9.16993	9.16993	9.13443	9.12153	9.11634	8.96578	9.11114	9.16491	9.13955	9.32643	9.19476	9.73132	8.9571	9.06878	9.07146	9.35535	9.48985	9.30606	10.0768	9.03342	9.09011	9.34207	9.55075	9.99294	9.58684	10.0901	9.46148	9.47776	10.2095	9.86419	9.92778	10.1421	10.3129
ENSG00000066322	7.85175	8.14975	7.98299	8.08215	8.03342	8.18982	8.17991	7.59991	7.8009	8.09803	8.19967	7.98299	7.80735	8.40088	8.41785	8.61471	8.69697	8.52748	8.7039	8.55459	9.09803	8.53528	8.55075	8.59246	8.52748	9.07682	8.7211	9.52943	8.53916	8.5812	9.02514	8.6865	8.78136	9.44915	9.47776
ENSG00000066336	6.02237	6.22882	6.32193	6.71425	6.6865	6.62936	6.62936	4.39232	5	5.49185	5.39232	5.70044	5.49185	6.10852	6.12928	6.37504	6.02237	5.85798	6.33985	6.53916	6.64386	5.61471	6.53916	6.64386	6.10852	6.76818	7.03342	7.19967	6.39232	5.97728	6.65821	6.9542	7.01123	6.80735	6.98868
ENSG00000066379	6.30378	6.78136	6.71425	6.74147	6.50779	6.79442	6.53916	5.55459	6.24793	6.39232	6.47573	6.2854	6.02237	6.30378	6.79442	7.05528	7.11894	7.33092	7.14975	6.96578	6.87036	6.70044	6.83289	6.65821	6.58496	6.90689	7.05528	7.03342	7.01123	7.21917	6.91886	7.53138	7.3837	6.55459	6.75489
ENSG00000066382	4.16993	4.32193	3.70044	3.58496	4	3.58496	3.58496	4.64386	4.52356	4.90689	4.90689	4.85798	3.80735	4.16993	5.20945	5.52356	5.83289	5.61471	5.04439	5.42626	4.75489	5.24793	5.64386	5.32193	4.80735	5.08746	5.32193	4.85798	5.42626	5.04439	4.80735	5.58496	5.88264	5.20945	5.67243
ENSG00000066422	7.72792	7.9542	7.97728	7.98299	8.32193	8.22882	8.30378	7.2854	7.93664	8.0607	7.88874	7.64386	7.31288	7.39232	8.5812	9.08746	9.04712	8.89785	8.71081	8.70736	8.39232	8.50779	8.87344	8.59246	8.39232	8.23362	8.71768	7.8009	8.77149	8.73132	8.2854	8.77149	8.97728	7.75489	7.82655
ENSG00000066427	4.52356	4	4.85798	4.85798	4.80735	4.75489	4.90689	3.58496	5.2854	4.80735	5.16993	4	3.80735	4.58496	5.32193	5.58496	5.78136	5.75489	5.78136	5.61471	6.02237	5.70044	5.45943	4.75489	5.58496	5.85798	4.75489	4.70044	5.58496	5.83289	6.18982	5.45943	5.55459	4.80735	4.9542
ENSG00000066455	4.45943	4.70044	4.90689	5.04439	5.16993	4.52356	5.04439	3.58496	4.39232	5.42626	4.75489	4.64386	4.85798	4.70044	5.67243	5.93074	5.32193	5.83289	5.55459	5.70044	5.75489	5.24793	5.12928	5.80735	6.06609	5.97728	6.18982	6.37504	5.42626	5.67243	5.52356	6.26679	6.06609	6.72792	6.82018
ENSG00000066468	8.00562	8.17991	8.43463	8.49985	8.36632	8.36194	8.19476	7.91886	8.29921	8.61102	8.43045	8.31741	7.97154	7.80735	9.09803	9.22641	9.32643	9.31061	9.16491	9.06609	8.56605	8.75489	9	8.94544	8.89482	8.67948	8.69	8.35315	9.17991	9.25974	8.37938	9.08481	8.99718	8.43045	8.46352
ENSG00000066557	5.32193	5.45943	5.42626	5.39232	5.08746	4.9542	4.90689	4.85798	5.24793	5.42626	5.55459	5.04439	5.24793	4.9542	5.97728	6.47573	6.14975	6.08746	6.06609	6.12928	5.72792	5.75489	6.08746	5.72792	6.10852	5.93074	4.9542	4.70044	5.97728	5.9542	5.72792	5.2854	5.52356	5.2854	5.08746
ENSG00000066583	4.9542	5.12928	5.49185	5.55459	5.32193	5.24793	5.52356	4.85798	5.58496	5.55459	6.16993	5.52356	5.24793	4.52356	6.72792	6.76818	6.82018	6.78136	6.39232	6.49185	5.93074	6.55459	6.35755	6.47573	6.49185	5.49185	5.85798	5.24793	6.65821	6.44294	5.61471	5.83289	5.52356	5.16993	5
ENSG00000066629	4.52356	4.45943	4.64386	4.52356	4.90689	4.39232	4.90689	4.70044	5.20945	5.35755	5.49185	5.08746	4.80735	5.35755	6.18982	6	6.26679	5.9542	5.64386	6.39232	6.14975	5.20945	5.45943	5.88264	5.83289	5.97728	5.39232	6.10852	6.02237	5.97728	5.9542	5.70044	6.08746	6.06609	5.80735
ENSG00000066651	5.67243	6.06609	6.32193	5.45943	6.33985	6.04439	6.42626	5.88264	6.06609	6.76818	6.52356	6.67243	6.30378	6.71425	7.2384	7.20945	7.15987	7.24793	7.06609	7.04439	7.63662	6.93074	7.22882	7.21917	7.2384	7.5157	7.27612	7.47573	7.22882	7.27612	7.58496	7.33985	7.30378	7.45121	7.43463
ENSG00000066654	4.45943	4.75489	5.55459	5.42626	4.24793	4.70044	4.45943	5.55459	6.39232	6.22882	6.30378	5.80735	5.67243	5.55459	6.84549	7.20945	7.09803	7	6.87036	7.06609	6.26679	6.84549	7.16993	7.04439	6.40939	6.42626	6.08746	5.61471	6.98868	7.31288	6.35755	6.16993	6.06609	5.55459	5.75489
ENSG00000066697	7.97728	8.2384	8.46761	8.46352	8.47978	8.47573	8.55842	7.92481	8.5812	8.78136	8.60363	8.51175	8.39232	8.58871	9.34651	9.47371	9.50779	9.47371	9.47371	9.30606	9.44294	9.16491	9.35975	9.16491	9.13186	9.45327	8.76155	8.24317	9.37721	9.42626	9.33316	8.74147	8.83289	8.19967	8.32643
ENSG00000066735	4.39232	4.9542	5.2854	5.49185	5.2854	5.20945	5	2.80735	4.75489	5.04439	4.24793	4.16993	4.16993	4.64386	5.45943	5.42626	5.72792	5.16993	4.90689	5.52356	5.2854	5.04439	5.67243	5.39232	4.64386	4.80735	5.2854	4.16993	5.04439	5.58496	4.90689	5.20945	5.08746	4.16993	3.58496
ENSG00000066739	6.49185	7.01123	7.15987	7.35755	7.43463	7.13955	7.42626	6.79442	7.22882	7.12928	7.06609	7.15987	6.96578	7.48382	7.85175	8.16491	8.03342	8.21917	8.19967	8.24317	7.99435	7.70736	7.94837	7.80735	7.94251	8.05528	7.82018	7.65821	8.03342	8.14466	7.94251	7.88264	7.80735	7.72792	7.81378
ENSG00000066777	6.08746	6.37504	6.56986	6.91886	6.64386	6.94251	6.76818	6.06609	6.26679	6.71425	6.45943	6.85798	6.64386	6.33985	7.07682	7.46761	7.62205	7.53138	7.69349	7.58496	7.26679	7.01123	7.3837	7.60733	7.50779	7.13955	7.36632	6.65821	7.39232	7.2854	7.02237	7.35755	7.3837	6.74147	6.82018
ENSG00000066827	2.58496	3	2.58496	3.70044	2.32193	2.58496	3.58496	2.58496	3.70044	3	3	3.58496	3.58496	3.58496	3.58496	3.32193	4.32193	3.45943	5.08746	4.39232	4.75489	3.70044	3.70044	4.80735	5.24793	4.58496	4.52356	4.32193	3.90689	4.16993	4.39232	4.32193	4.80735	3.90689	4.39232
ENSG00000066855	4.80735	4.70044	4.70044	5.08746	4.39232	4.16993	4.64386	4.85798	5.24793	5.2854	5.58496	4.70044	4.70044	4.39232	6.14975	5.97728	6.47573	6.32193	5.97728	6.08746	5.55459	6.08746	6.42626	5.70044	5.24793	5.61471	5.42626	4.80735	6	6.12928	4.90689	5.58496	5.45943	4.16993	4.64386
ENSG00000066926	6.59991	6.55459	7.09803	7.10852	7.08746	7.08746	6.94251	6.42626	6.87036	7.08746	6.94251	7.01123	6.64386	6.97728	7.33092	7.45943	7.3837	7.62936	7.35755	7.45121	7.59991	7.46761	7.52356	7.5157	7.18982	7.49185	6.79442	6.94251	7.37504	7.45121	7.60733	7.08746	6.98868	6.6865	7.10852
ENSG00000066933	2.32193	2.32193	2.80735	3.45943	3.16993	3.45943	3.58496	3.45943	3.80735	4.32193	4.32193	3.58496	4	4.08746	4.39232	4.16993	4.75489	4.90689	4.24793	4.24793	4.24793	4.52356	4.58496	4.45943	3.70044	4.16993	4.16993	4.32193	5.08746	4.52356	4.64386	3.90689	4.58496	4.52356	4.52356
ENSG00000067048	5.20945	5.16993	5.32193	5.55459	4.80735	4.52356	4.45943	5.16993	5.64386	6.08746	6.08746	5.04439	5.64386	5.70044	6.62936	7.09803	7.25739	7.03342	6.2854	6.75489	6.70044	6.6865	6.88264	6.10852	6.32193	5.90689	5.42626	6.02237	6.83289	6.78136	6	5.72792	5.9542	5.61471	5.83289
ENSG00000067057	10.1649	10.5333	10.7237	10.6439	10.6804	10.7099	10.6573	9.50383	10.2082	10.3185	10.2324	9.93517	9.69697	9.80735	11.0084	11.2276	11.2342	11.2527	11.0835	10.9787	10.8202	10.8688	11.0403	10.8345	10.8114	10.6821	11.2592	11.527	11.0868	11.1762	10.7381	11.3998	11.4691	11.576	11.6147
ENSG00000067064	8.82018	9.11114	9.09803	9.1267	9.16742	9.06878	9.03892	8.44294	8.96	8.91588	8.90989	8.8392	8.54689	8.88264	9.51175	9.82814	9.77643	9.80574	9.71253	9.65105	9.71939	9.59246	9.59246	9.57932	9.44294	9.7364	8.77479	8.67948	9.70908	9.67419	9.71253	8.87344	8.79766	8.7039	8.70736
ENSG00000067066	2.32193	2.32193	3.32193	3.45943	3	2.80735	3.32193	1.58496	3.16993	3.16993	2.58496	3.32193	1	2	4	4.16993	4.32193	3.90689	3.32193	3.58496	3	3.16993	4	3.80735	2.58496	3.58496	2.80735	3.70044	3.32193	3.32193	3.32193	3.70044	3.32193	3.16993	3.90689
ENSG00000067082	2.32193	3.58496	3.45943	3.32193	4.70044	5.12928	4.58496	4.9542	5.12928	5.2854	5.12928	5	4.80735	4.24793	5.67243	6.08746	5.83289	6	5.64386	5.75489	4.58496	6	5.78136	5.35755	5.35755	4.85798	4	2.80735	5.90689	6.02237	5.20945	3.80735	3.90689	3.32193	3
ENSG00000067113	5.85798	6.02237	6.47573	6.59991	6.59991	6.44294	6.44294	6.33985	6.39232	7.06609	6.80735	6.80735	6.61471	7.13955	7.39232	7.49985	7.53916	7.53916	7.61471	7.52356	7.7211	7.52356	7.52356	7.65105	7.57743	7.76818	7.25739	7.70736	7.35755	7.48382	7.72792	7.21917	7.40939	7.7211	7.71425
ENSG00000067141	6.24793	6.24793	6.9542	6.97728	6.87036	7	6.94251	6.39232	6.45943	6.42626	6.44294	6.55459	6.44294	6.22882	7.24793	7.65105	7.53916	7.69349	7.39232	7.47573	7.2384	7.13955	7.56224	7.08746	7.35755	7.07682	6.74147	5.88264	7.39232	7.63662	6.93074	6.93074	6.90689	6.42626	5.83289
ENSG00000067167	8.3966	8.70736	8.80413	8.53916	8.96	9.11114	9.09276	7.73471	8.39232	8.48784	8.47978	8.45943	8.16491	8.33985	8.84549	9.20701	9.14211	9.10066	9.29002	9.27612	9.18982	8.90388	8.89178	9.00843	8.93369	8.93074	9.44708	8.8857	9.08746	9.11634	9.05528	9.61655	9.65642	8.5812	8.71768
ENSG00000067177	4.80735	4.64386	5.12928	5	5.20945	4.85798	5.04439	3.90689	4.80735	5	4.39232	4.80735	4.85798	4.70044	5.35755	5.52356	5.52356	5.20945	5.67243	5.72792	4.9542	4.90689	5.58496	5.97728	5.42626	5.58496	5.2854	5.45943	5.55459	5.24793	5.24793	4.85798	4.90689	5.2854	5
ENSG00000067182	6.59991	6.53916	7.3837	7.3837	7.18982	7.09803	7.06609	6.02237	6.50779	6.37504	6.59991	6.74147	6.61471	7.30378	7.41785	7.61471	7.76155	7.75489	7.86419	7.98868	8.17991	7.49185	7.58496	7.79442	7.60733	8.33539	6.84549	8.39232	7.47573	7.72792	8.16491	6.96578	7.06609	8.37504	8.24793
ENSG00000067191	8.02237	8.00562	8.48382	8.41363	8.46352	8.40088	8.50383	7.86419	8.04439	8.02791	7.92481	8.34873	8.19967	8.60733	8.01123	8.25267	8.37938	8.53528	8.5812	8.53916	9.07948	8.18488	8.224	8.61471	8.71425	8.91886	8.88874	9.37287	8.3966	8.48784	9.18488	9.22641	9.11894	9.49785	9.64926
ENSG00000067208	5.90689	6.35755	6.20945	6.18982	6.62936	6.24793	6.39232	5.20945	5.64386	5.75489	5.61471	5.08746	5.42626	6.10852	6.40939	6.65821	6.59991	6.40939	6.67243	6.85798	6.47573	6.24793	6.55459	6.67243	6.2854	6.44294	6.40939	7.49185	6.50779	6.42626	6.52356	6.47573	6.42626	7.34873	7.26679
ENSG00000067221	4.9542	5.39232	6.18982	6.33985	6.39232	5.90689	6.40939	5.58496	5.75489	5.61471	5.9542	5.83289	5.42626	6.18982	6.26679	6.71425	6.20945	6.50779	6.55459	6.47573	6.71425	6.59991	6.59991	6.89482	6.45943	6.78136	6.64386	6.80735	6.45943	6.39232	6.90689	6.64386	6.53916	6.76818	7.02237
ENSG00000067225	10.716	10.9586	11.3309	11.2992	11.3197	11.3794	11.3072	10.4378	10.9944	11.163	11.1222	10.9915	10.7305	11.1434	11.8533	12.1137	12.1277	12.1059	12.0597	12.0105	12.0011	11.7952	11.9374	11.9196	11.7731	12.0035	11.6891	12.3032	12.0112	12.1053	12.0011	11.8364	11.9192	12.2903	12.3351
ENSG00000067248	6.52356	6.75489	7.24793	7.34873	7.09803	7.03342	7.05528	6.56986	7.12928	7.10852	7.13955	6.65821	6.30378	6.91886	7.9542	8.11894	8.12412	8.21917	7.8009	7.86419	7.8392	7.8392	8.04439	7.67243	7.61471	7.79442	7.16993	6.55459	7.80735	8.15482	7.7211	7.19967	7.3837	6.71425	6.76818
ENSG00000067334	6.49185	6.74147	7.14975	7.07682	7.08746	7.13955	7.17991	6.18982	6.32193	6.50779	6.08746	6.76818	6.26679	6.74147	7.09803	7.45943	7.41785	7.53916	7.58496	7.52356	7.48382	7.27612	7.33985	7.11894	7.26679	7.45943	7.26679	6.79442	7.57743	7.39232	7.45121	7.37504	7.49185	7.33092	7.13955
ENSG00000067365	5.42626	5.78136	6.32193	6.02237	6	5.70044	5.93074	4.90689	5.61471	6.24793	5.45943	5.61471	5.52356	5.85798	6.71425	6.9542	7.03342	6.93074	6.71425	6.71425	6.93074	6.80735	6.74147	6.71425	6.32193	6.89482	6.89482	7.01123	6.72792	6.97728	7.07682	7.08746	6.94251	7.05528	7.10852
ENSG00000067369	6.40939	7.03342	7.04439	6.83289	6.94251	6.88264	6.82018	6.04439	7.01123	6.89482	6.74147	6.76818	6.67243	6.45943	7.30378	7.75489	7.87652	7.70044	7.74819	7.6865	7.41785	7.40088	7.83289	7.61471	7.33092	7.42626	7.21917	6.97728	7.57743	7.83289	7.50779	7.15987	7.25739	7.12928	6.93074
ENSG00000067445	3.58496	4.24793	4.39232	4.70044	5.08746	4.45943	4.64386	5.16993	5.39232	5.90689	5.52356	5.61471	5.20945	5.45943	6.06609	6.33985	6.32193	6.14975	6.14975	6.16993	6.40939	6.18982	6.42626	6.52356	6.02237	6.39232	6.65821	6.84549	6.2854	6.35755	6.30378	6.49185	6.70044	6.32193	6.82018
ENSG00000067533	5.61471	6.10852	6.24793	5.80735	6.65821	6.64386	6.80735	5.85798	6.44294	6.26679	6.44294	6	6.06609	6.30378	7.06609	7.2854	7.33092	7.36632	7.13955	6.93074	7.17991	6.98868	7.09803	7	7.03342	7.12928	6.65821	6.84549	7.08746	7.09803	7.07682	6.94251	7.03342	6.78136	6.79442
ENSG00000067560	8.29002	8.60363	8.73471	8.8009	8.71425	8.81378	8.72451	8.61839	9.08215	9.2384	9.18982	8.9542	8.69697	8.99435	9.87036	10.014	10.043	10.0168	9.75656	9.73809	9.66178	9.73471	9.88264	9.61102	9.59432	9.55267	9.87652	10.1215	10.0224	10.0251	9.60918	10.151	10.1319	10.2276	10.2192
ENSG00000067596	4.32193	4.64386	5.12928	5.04439	5.61471	5.55459	5.42626	4.39232	4.64386	5.08746	5	6.10852	4.70044	5.35755	5.9542	6.24793	6.18982	6.2854	6.42626	6.26679	6.37504	6.08746	5.80735	6.04439	6.16993	6.47573	5.78136	6.44294	6.02237	5.97728	6.30378	5.49185	5.45943	6.47573	6.62936
ENSG00000067606	6.50779	6.71425	7.33092	7.26679	7.2854	7.18982	7.2384	6.45943	7.13955	7.20945	7.10852	7.45121	7.13955	7.84549	7.10852	7.30378	7.2854	7.40088	7.61471	7.34873	8.25739	7.34873	7.57743	8.09276	7.96578	8.50779	7.16993	8.15987	7.53916	7.5157	8.62205	7.13955	6.85798	8.03892	8.24793
ENSG00000067646	3.70044	4.24793	4	4.08746	3.16993	3.80735	3.58496	2.58496	2.58496	4	3.16993	3.16993	3.70044	3.58496	4.32193	4.39232	3.90689	4.08746	4.39232	4.52356	4.52356	3.90689	3.80735	4	4.45943	4.24793	3.80735	4.39232	4.16993	4	3.70044	3.90689	4.32193	3.45943	4
ENSG00000067704	6.06609	6.65821	6.89482	6.90689	6.50779	6.61471	6.52356	6.22882	7.13955	6.74147	6.88264	6.79442	6.33985	6.61471	7.82655	7.98868	7.91289	8.07146	7.92481	7.87652	7.67948	7.61471	7.7211	7.8009	7.76818	7.60733	8.2854	8.07146	7.91886	7.96	7.64386	8.49586	8.47168	8.27146	8.24793
ENSG00000067715	11.5469	11.7326	11.697	11.6133	11.8269	11.8345	11.8158	11.2644	11.6537	11.7448	11.6582	11.7465	11.5637	11.5314	12.0279	12.25	12.2574	12.2479	12.3435	12.2694	12.0549	12.103	12.1861	12.2375	12.2512	12.0519	12.3309	12.196	12.1466	12.1938	12.0441	12.3853	12.3761	12.1277	12.1405
ENSG00000067798	6.33985	6.45943	6.53916	6.79442	6.97728	6.6865	6.83289	6.22882	6.55459	7.03342	6.67243	6.55459	6.58496	6.78136	7.3837	7.7211	7.65105	7.71425	7.8009	7.94251	7.46761	7.36632	7.39232	7.49985	7.53138	7.5157	7.34873	7.20945	7.40088	7.50779	7.2854	7.56986	7.65821	7.15987	7.24793
ENSG00000067829	7.41785	7.79442	8.27146	8.38802	8.02237	8.33539	8.18488	6.85798	7.59246	7.54689	7.45943	7.40939	7.25739	7.45943	8.21432	8.60733	8.70044	8.55075	8.54689	8.47978	8.35755	8.3966	8.38802	8.30378	8.19967	8.26679	8.6865	8.20945	8.40088	8.58496	8.3443	8.65821	8.73132	8.16993	8.24317
ENSG00000067836	3.58496	3.58496	4.52356	4.45943	4.85798	4.75489	5	2.80735	3.45943	3.80735	4	3.70044	2.32193	3.80735	3.70044	4.85798	4.80735	4.08746	4.64386	4.64386	5.20945	4.52356	4.80735	4.80735	4.64386	4.58496	5.75489	5.55459	4.85798	4.58496	4.80735	5.83289	6.33985	5.55459	5.70044
ENSG00000067840	8.81698	8.97728	9.35535	9.38802	9.15735	9.40939	9.34207	8.65821	8.99718	9.23122	9.21189	9.04439	8.98584	9.43045	9.60733	9.90539	9.76155	9.81538	9.90388	9.79766	10.1357	9.91588	9.85019	9.90839	9.84862	10.1886	10.2252	10.4543	9.91289	9.97728	10.2167	10.1674	10.2609	10.2796	10.3987
ENSG00000067842	7.87036	8.21432	8.29921	7.97154	8.40514	8.33539	8.50779	7.96	8.51964	8.69697	8.5157	8.43045	8.03892	8.72451	9.20457	9.55459	9.47978	9.46352	9.40088	9.38586	9.5812	9.16491	9.30378	9.23122	9.12412	9.57175	8.01123	8.2384	9.43045	9.49785	9.53916	8.31288	8.01123	8.2384	8.24793
ENSG00000067955	6.71425	7.04439	7.18982	7.39232	7.12928	7.16993	7.30378	6.53916	7.08746	6.85798	6.82018	7.01123	6.76818	7.12928	7.45943	7.53138	7.75489	7.45121	7.94251	7.85175	7.62205	7.60733	7.58496	7.85175	7.63662	7.5157	7.97728	7.58496	7.56986	7.61471	7.37504	8.04439	8.17991	7.78136	7.7211
ENSG00000067992	2.32193	2	2	2	3	3.45943	3.16993	1.58496	3.32193	3	3	2.80735	1.58496	2.58496	3.70044	3.45943	3.70044	4.32193	3.80735	3.70044	2.58496	3.45943	3.80735	3.58496	3.32193	1.58496	2	3	3.16993	3.16993	2.32193	1.58496	2	3	2
ENSG00000068024	6.82018	6.79442	7.01123	7.19967	6.9542	6.91886	6.91886	6.85798	7.45943	7.39232	7.59246	7.10852	7.04439	6.39232	8.20457	8.44294	8.43463	8.43463	8.13955	8.19476	7.11894	8.02791	8.29921	7.9542	7.84549	7.36632	7.45121	6.62936	8.18488	8.47573	7.22882	7.2384	7.22882	6.45943	6.49185
ENSG00000068028	0	1	2.32193	3	2	2	2	1	0	1.58496	0	2.58496	1	2	1.58496	1	3	1.58496	2.80735	2.32193	2	2	1	2	2.58496	2	3.70044	2.58496	2.32193	0	3.32193	2.58496	2.80735	2.80735	2.58496
ENSG00000068078	6.20945	6.59991	6.98868	7.25739	7.22882	7.11894	7.40088	6.32193	6.58496	6.62936	6.64386	6.97728	6.39232	7.54689	7.56224	7.62936	7.7879	7.72792	7.90087	7.72792	8.52748	7.55459	7.45121	7.94837	7.82655	8.49586	7.45121	8.44708	7.75489	7.66534	8.56986	7.60733	7.65821	8.37069	8.64024
ENSG00000068079	3.16993	3	3.90689	4.39232	4.08746	4.64386	3.90689	2.80735	4.24793	4.52356	2.80735	3.32193	3.45943	3.90689	4.80735	5.16993	5.04439	5.16993	4.90689	4.39232	5.04439	5.12928	5.20945	5.12928	4.39232	5.12928	5.49185	5.9542	4.64386	5.16993	4.70044	4.90689	5.24793	5.75489	5.39232
ENSG00000068097	2.58496	4	3.58496	4.16993	4.08746	3.70044	4	2.80735	3.58496	3.32193	3.70044	3.90689	3.58496	3.16993	3.90689	4.85798	4.64386	3.70044	4.52356	4.32193	4.16993	4	4.32193	4	4.75489	3.70044	4.45943	4.9542	4.16993	4.45943	3.80735	4.16993	4.64386	4.45943	4.70044
ENSG00000068120	7.14975	7.17991	7.91289	7.79442	7.39232	7.67243	7.53916	7.53916	7.96578	7.88874	7.75489	8.14466	8.14975	8.30378	7.88874	8.13443	8.03342	8.3837	8.37504	8.14466	8.68299	7.94837	8.12928	8.27146	8.39232	8.53138	8.43463	8.89482	8.51964	8.47978	8.90388	8.51964	8.81057	9.27612	9.40088
ENSG00000068137	6.72792	7.45943	7.27612	7.52356	7.26679	7.19967	7.05528	6.42626	6.85798	7.02237	6.90689	6.6865	6.88264	6.62936	7.46761	7.58496	7.70736	7.76155	7.47573	7.36632	7.3837	7.31288	7.2384	7.26679	7.53138	7.03342	7.89482	7.82655	7.62936	7.70044	7.45121	8.30834	8.11894	7.64386	7.69349
ENSG00000068305	9.45533	9.78627	9.86728	9.76321	10.0993	10.1344	10.1059	9.26679	9.83447	9.96867	9.89936	9.59059	9.49185	9.24079	10.4481	10.5859	10.6519	10.5118	10.4126	10.3945	9.93811	10.2574	10.3696	10.2889	10.2668	9.81698	10.3772	9.20701	10.543	10.5897	9.90087	10.6275	10.6573	9.17493	9.23122
ENSG00000068308	9.59246	9.89633	10.1812	10.1357	10.0293	9.93221	10.0251	8.91886	9.41151	9.74147	9.57932	9.46148	9.11114	9.70217	10.1383	10.2726	10.2444	10.3129	10.363	10.2889	10.2877	10.1662	10.2033	10.2715	10.196	10.3531	10.1396	9.90087	10.3015	10.2981	10.3531	10.1997	10.2796	9.79279	9.94983
ENSG00000068323	7.45943	7.67243	8.11894	8.13955	8.15482	7.90087	7.96	7.40088	7.92481	7.91886	7.98299	8.13443	7.70044	8.6865	8.7039	8.90989	8.85175	8.54303	9.18488	9.07414	9.35975	8.7879	8.84235	9.03067	8.93074	9.50581	8.71425	9.46352	8.85175	8.84549	9.37938	9.01681	8.83289	9.40088	9.42417
ENSG00000068354	4.80735	5.12928	5.42626	5.08746	5.90689	5.93074	5.67243	5.45943	5.64386	5.70044	5.61471	5.78136	5.64386	5.67243	6.44294	6.40939	6.55459	6.32193	6.37504	6.35755	6.55459	5.9542	6.37504	6.26679	5.93074	6.49185	5.75489	6.82018	6.39232	6.64386	6.47573	5.67243	6.02237	6.6865	6.61471
ENSG00000068366	9.00562	9.16742	9.27146	9.29232	9.43671	9.52943	9.48583	8.5812	9.2503	9.224	9.28771	9.25267	8.82337	9.34873	9.77479	10.1357	10.1072	10.1357	9.96	10.0154	10.0417	9.8009	9.90087	9.70908	9.67419	10.0403	9.33092	9.80896	9.84392	9.99152	10.128	9.52748	9.49586	9.82337	9.86419
ENSG00000068383	7.40088	7.56986	8.04985	8.07146	7.59991	7.69349	7.46761	8.03892	8.56986	8.85798	8.66888	8.40514	8.12928	8.48382	9.22641	9.28077	9.39874	9.44087	9.16742	9.05528	9.08746	9.07948	9.15228	8.95128	8.93958	8.88874	9.47573	9.69349	9.34873	9.42626	9.16993	9.80574	9.783	9.80735	9.98157
ENSG00000068394	6.30378	6.44294	7.05528	7.06609	7.02237	7.13955	7.03342	6.02237	6.30378	6.55459	6.2854	6.50779	6.06609	6.16993	7.33092	7.54689	7.58496	7.58496	7.48382	7.33985	7.12928	7.21917	7.16993	7.2384	7.25739	7.13955	7.15987	7.02237	7.2384	7.42626	6.82018	7.05528	7.08746	6.91886	6.74147
ENSG00000068400	8.3966	8.66888	9.05257	9.08746	8.91289	8.89178	8.79116	7.82655	8.48382	8.40514	8.52748	8.71081	8.46352	8.87652	8.25739	8.23362	8.47978	8.71425	8.73132	8.75489	9.04439	8.54303	8.55842	8.8009	8.99435	8.97728	9.24317	9.11894	8.74147	8.79116	9.35535	9.33316	9.40301	9.41151	9.54496
ENSG00000068438	6.98868	7.21917	7.62936	7.57743	7.65821	7.50779	7.47573	6.90689	7.56986	7.75489	7.43463	7.46761	7.14975	7.8009	8.16491	8.11374	8.31288	8.32193	8.16491	8.33985	8.27146	7.93664	8.20945	8.08746	8.04985	8.45533	7.40088	7.24793	8.11374	8.15482	8.21432	7.48382	7.31288	7.18982	7.24793
ENSG00000068615	6.37504	6.85798	7.06609	6.87036	7.32193	6.84549	6.85798	6.75489	7.18982	7.20945	7.21917	7.01123	6.58496	6.93074	7.91886	8.2854	8.14466	8.01123	7.96	7.77479	7.62205	7.64386	7.87036	7.53138	7.62205	7.7211	7.16993	6.85798	7.88264	8.04985	7.32193	7.45121	7.26679	6.85798	6.84549
ENSG00000068650	7.96	8.10329	8.15482	8.14466	8.42206	8.52356	8.43463	7.56986	8.01123	8.00562	7.98868	8.06609	7.89482	8.53528	8.92184	9.15228	9.05528	9.08215	9.03067	8.98868	9.41574	8.69	8.90388	8.8009	8.73809	9.32418	8.72451	9.18239	8.89482	9.1472	9.26209	8.90388	8.77479	9.10591	9.08481
ENSG00000068654	4.58496	4.64386	4.75489	4.90689	5.12928	5	5.04439	4.75489	5.20945	4.85798	5.24793	4.90689	4.9542	5.04439	5.42626	4.64386	5.16993	5.55459	5.2854	5.49185	5.55459	5.24793	5.49185	5.20945	5	5.04439	6.16993	6.16993	5.78136	5.85798	5.70044	5.80735	6.18982	6.52356	6.49185
ENSG00000068697	9.17243	9.32643	9.23122	9.45121	9.74819	9.80413	9.69174	8.61102	9.08481	9.2503	9.08746	9.0954	8.9571	9.19229	9.97441	10.1357	10.1536	10.0967	10.2046	10.137	10.021	9.83605	9.9901	9.99435	9.90388	9.90839	10.3476	10.0389	9.91886	10.0056	9.89785	10.4179	10.4969	10.0014	10.0112
ENSG00000068724	5.32193	5.90689	6.37504	6.35755	6.04439	5.67243	5.52356	5.42626	5.93074	6.12928	6.18982	5.78136	5.85798	6.35755	6.79442	6.74147	7.06609	7.07682	6.44294	6.53916	6.76818	6.70044	6.61471	6.52356	6.39232	6.71425	6.49185	6	6.85798	6.90689	6.96578	6.49185	6.37504	5.9542	6.30378
ENSG00000068745	6.96578	7.29462	7.49185	7.74819	7.56224	7.59246	7.75489	6.85798	7.57743	7.67948	7.72792	7.41785	7.14975	7.67948	8.19967	8.39232	8.56224	8.43879	8.27146	8.25739	8.18488	8.19967	8.29462	8.30378	8.20945	8.40939	8.26209	8.70736	8.37069	8.40514	8.16491	8.3443	8.45943	8.83605	8.72451
ENSG00000068781	5.04439	4.08746	4.24793	4.80735	5.49185	5.08746	5.2854	5.04439	5.08746	5.12928	4.80735	4.58496	5.12928	5.04439	5.93074	5.88264	6.06609	5.72792	5.85798	5.78136	6.06609	5.67243	5.42626	5.93074	5.61471	5.58496	4.80735	5.39232	5.93074	5.85798	5.93074	5.2854	5.20945	5.35755	5.61471
ENSG00000068784	2.58496	3.45943	4.24793	3.58496	4.70044	4.85798	4.39232	4	3.90689	4.45943	4.45943	3.90689	3.80735	3.90689	4.85798	5.61471	5.2854	4.58496	5.45943	4.85798	4.64386	4.58496	4.9542	4.90689	5.12928	4.16993	5.08746	4	4.75489	4.80735	4.24793	5	5.12928	3.45943	4.32193
ENSG00000068793	3.58496	2.80735	3.80735	4.16993	4	4.52356	4.52356	3	4.08746	3.45943	3.90689	3.45943	3.58496	3.58496	4.45943	4.24793	4.24793	4.24793	3.58496	4.39232	4.08746	4.39232	3.90689	3.58496	4.16993	4.80735	4.58496	4.08746	4.45943	4.52356	4.08746	4.08746	4.80735	4.24793	4.85798
ENSG00000068796	6.47573	6.53916	6.35755	6.20945	6.91886	6.9542	7.07682	6.39232	6.90689	6.74147	7.19967	6.62936	6.22882	6.62936	7.57743	7.77479	7.62205	7.49985	7.65821	7.58496	7.34873	7.48382	7.67948	7.50779	7.50779	7.48382	6.65821	6.55459	7.62936	7.8009	7.26679	6.62936	6.6865	6.59991	6.06609
ENSG00000068831	6.2854	6.65821	6.72792	6.76818	6.79442	6.78136	6.44294	5.75489	6.33985	6.02237	6.24793	6.45943	5.75489	6.55459	7.26679	7.33985	7.43463	7.37504	7.17991	7.17991	7.36632	6.88264	7.31288	7.08746	7.18982	7.2854	7.59246	7.57743	7.11894	7.24793	7.41785	7.70044	7.8392	7.74147	7.77479
ENSG00000068878	5.04439	4.39232	5.75489	5.39232	4.9542	4.75489	5.20945	4.90689	5.58496	5.55459	5.45943	5.42626	5	5.52356	6.6865	6.84549	6.82018	6.65821	6.52356	6.39232	6.2854	6.22882	6.59991	6.30378	6.52356	6.37504	6.9542	6.79442	6.80735	6.83289	6.39232	7.20945	7.18982	6.70044	6.6865
ENSG00000068885	6.47573	6.88264	7.17991	7.05528	7.35755	7.42626	7.37504	6.35755	6.88264	6.83289	6.98868	7.12928	6.84549	7.41785	7.70736	7.63662	7.79442	8.00562	8.11374	7.98868	8.11374	7.55459	7.76818	8.08215	7.96	8.07146	7.43463	7.52356	7.56986	7.77479	8.15482	7.45121	7.2854	7.65105	7.41785
ENSG00000068903	8.51175	8.67243	8.84549	8.89482	8.86728	9.01681	8.94251	8.42626	9.04439	9.17742	9.01959	8.91886	8.8392	8.83605	9.49586	9.70563	9.70736	9.71425	9.69174	9.57554	9.46352	9.61471	9.67066	9.48784	9.57365	9.56796	10.1861	10.1523	9.71081	9.74987	9.68124	10.2644	10.2738	10.0634	10.1649
ENSG00000068912	7.9542	8.26679	8.55075	8.46761	8.3966	8.35755	8.22882	7.83289	8.32643	8.51175	8.50383	8.32643	8.04985	8.45943	9.09276	9.38154	9.40727	9.41574	9.18239	9.11894	9.15987	8.98014	9.2503	9.02237	8.90689	8.91886	8.69349	8.53528	9.23362	9.35755	9.16742	9.07146	9.01681	8.65464	8.57743
ENSG00000068971	5.12928	5.49185	5.72792	5.67243	6.26679	6.12928	5.75489	6.56986	6.33985	6.52356	6.65821	6.61471	6.37504	7.3837	7.13955	7.05528	7.07682	7.24793	7.47573	7.07682	8.01123	6.90689	7.26679	7.19967	7.13955	8.23362	6.91886	7.37504	7.02237	7.40939	8.05528	6.79442	7.06609	7.52356	7.50779
ENSG00000068976	5.93074	6.24793	6.55459	6.47573	6.58496	6.42626	6.88264	5.9542	6.14975	6.39232	6.44294	6.40939	6.42626	6.76818	6.64386	6.85798	6.78136	6.75489	7.07682	6.98868	7.26679	6.78136	6.76818	7.14975	6.91886	7.39232	7.71425	7.92481	7	7.05528	7.40939	7.89482	7.89482	8.07682	8.02237
ENSG00000069020	2.80735	3.32193	1	3	3.90689	4.24793	4.75489	2	2.58496	2.58496	2.80735	2.58496	3	3	3.80735	3.45943	3	4.45943	4.39232	3.90689	4.80735	2.80735	4.08746	4.70044	4.39232	4.45943	3.58496	4.32193	3.70044	4.24793	4.75489	3.70044	4	4.08746	4.52356
ENSG00000069122	4	4.16993	3.70044	4.58496	4.16993	4.39232	4	4.45943	4.80735	5.42626	5.70044	5.16993	4.45943	4.85798	5.64386	6.10852	5.64386	5.85798	5.67243	5.88264	5.83289	5.49185	5.75489	5.39232	6.02237	5.90689	5.39232	5.12928	5.52356	5.64386	5.97728	5.12928	5.12928	4.80735	4.90689
ENSG00000069188	2.32193	3.58496	4.16993	3.45943	3.80735	2.80735	3.90689	4.24793	4.08746	4.08746	4.64386	4.80735	3.58496	4.75489	5.16993	4.80735	4.70044	4.70044	5.2854	4.52356	5.58496	4.80735	4.90689	5.39232	5.04439	5.93074	5.16993	5.58496	5.61471	5.24793	6.04439	5.04439	5.88264	6.02237	5.90689
ENSG00000069248	7.21917	7.31288	7.93074	7.80735	7.76155	7.75489	7.66534	7.17991	7.57743	7.75489	7.76155	7.48382	7.19967	7.67243	8.34873	8.5157	8.65105	8.56986	8.62936	8.49586	8.43045	8.19476	8.45533	8.35755	8.08746	8.20945	7.60733	8.07682	8.46761	8.36632	8.3966	7.61471	7.70736	8.13443	8.27146
ENSG00000069275	5.52356	6	5.72792	5.88264	5.67243	5.42626	5.49185	6.04439	7.04439	7.18982	7.03342	6.75489	6.30378	7.41785	7.62936	7.62205	7.6865	7.63662	7.3837	7.58496	7.91886	7.42626	7.53916	7.15987	7.20945	7.94251	6.80735	6.90689	7.67948	7.83289	7.92481	6.74147	6.97728	7.13955	7.07682
ENSG00000069329	9.02237	9.21189	9.15735	9.10329	9.56986	9.49586	9.47573	9.16239	9.64205	9.66178	9.67066	9.10591	8.88874	8.82337	10.3685	10.6742	10.668	10.567	10.007	9.91886	9.64926	10.3343	10.4522	9.76653	9.71425	9.62936	9.10852	8.26209	10.4767	10.5048	9.52943	9.39232	9.45943	8.45533	8.40939
ENSG00000069345	7.78136	8.23362	8.14466	8.19967	8.37069	8.46352	8.48382	7.76818	8.633	8.69	8.69349	8.65821	8.32193	8.37938	9.29002	9.59059	9.61471	9.40301	9.64386	9.633	9.17742	9.28077	9.34207	9.39017	9.31515	9.17991	9.60918	9.29692	9.40939	9.35094	9.18735	9.69174	9.6865	9.30606	9.37287
ENSG00000069399	5.24793	5.75489	6.14975	5.64386	5.35755	5.49185	5.52356	5.24793	5.58496	5.88264	5.52356	5.52356	5.39232	5.88264	6.32193	6.61471	6.70044	6.61471	6.58496	6.47573	6.93074	6.32193	6.33985	6.42626	6.26679	6.67243	5.24793	5.70044	6.45943	6.42626	6.70044	5.55459	5.45943	5.39232	5.55459
ENSG00000069424	9.06878	9.26444	9.70044	9.70563	9.65105	9.57743	9.59619	8.91289	9.43671	9.78953	9.63118	9.53528	9.34651	9.87498	9.99577	10.1046	10.1586	10.1762	10.2969	10.1886	10.5584	10.0782	10.1189	10.2167	10.1972	10.5018	10.4584	10.2773	10.3421	10.3231	10.7381	10.4788	10.585	10.2796	10.3761
ENSG00000069431	5	5.39232	4.90689	4.90689	5.52356	6	6	4.9542	5.45943	5.08746	5.80735	5.04439	5.49185	5.2854	6.24793	6.22882	6.62936	6.50779	6.70044	6.52356	6.16993	6.24793	6.16993	6.22882	6.47573	6.16993	6.26679	5.83289	6.40939	6.35755	6.10852	6.50779	6.33985	5.70044	5.35755
ENSG00000069482	3.32193	2.32193	2.80735	2.32193	3.80735	3.80735	4.08746	2.32193	2	1.58496	2	3	2.58496	3.90689	2.32193	2.58496	2.32193	1.58496	3.16993	4.24793	4.16993	2.32193	4	3.58496	4.16993	4	2	4.16993	3.80735	3.58496	4.08746	3.45943	3.32193	4.24793	4.24793
ENSG00000069535	7.31288	7.78136	8.08215	8.24793	7.98868	7.91289	7.97154	7.5157	8.09803	8.2854	8.0607	8.12928	7.90689	8.11374	8.35315	8.41363	8.47978	8.72792	8.70044	8.52748	8.59991	8.49985	8.46761	8.60733	8.61471	8.50383	8.53138	8.97154	8.64746	8.75489	8.80413	8.58496	8.57743	9.12412	9.19722
ENSG00000069696	3.16993	4.16993	4.70044	4.80735	4.70044	5.08746	4.16993	4.08746	4.24793	4.24793	4.64386	4.08746	4	4.75489	5.08746	4.70044	4.64386	4.75489	4.58496	4.52356	5.24793	4.39232	4.32193	4.24793	4.08746	5.2854	4.64386	4.52356	5.04439	5.12928	5.42626	5.08746	5.12928	4.9542	5.32193
ENSG00000069702	3.16993	4	4.24793	4.64386	3.70044	4.08746	4.70044	4.08746	5	5.52356	5.55459	5.45943	5.52356	5.58496	5.55459	6.2854	6.50779	6.20945	6.53916	6.40939	6.37504	5.80735	6.08746	6.04439	6.08746	6.2854	5.32193	5.85798	6.06609	6.06609	6.08746	5.45943	5	5.90689	5.64386
ENSG00000069712	8.39232	8.53138	8.8857	8.79766	8.84235	8.91289	8.98014	7.80735	8.30834	8.62571	8.39232	8.40514	8.32643	8.29002	9.22159	9.54882	9.46352	9.3966	9.50184	9.64566	9.27845	9.15735	9.33985	9.36194	9.3443	9.13186	8.65821	8.19967	9.2384	9.24793	9.24555	8.64024	8.55459	8.20945	8.08215
ENSG00000069849	8.55842	8.9629	8.99152	9.01123	8.94251	8.90388	8.9571	8.48784	8.97728	9.06609	9.10066	8.65105	8.44294	8.10852	9.42417	9.82496	9.87036	9.85798	9.39874	9.45738	8.89785	9.46557	9.67066	9.18239	9.22882	8.86419	9.39232	8.45943	9.67772	9.83131	8.83605	9.53528	9.60733	8.59619	8.53916
ENSG00000069869	3.16993	3.45943	3.45943	2.32193	3.70044	3.80735	3.80735	2.80735	3.16993	4.24793	3.16993	3.45943	2.80735	2.32193	4.16993	4.58496	4.58496	3.45943	4.45943	4.32193	4.45943	3.80735	3.70044	3.90689	3	4.24793	3.80735	4.24793	4.16993	4.70044	4.58496	3.70044	3.58496	4.16993	4.08746
ENSG00000069943	5.2854	5.49185	5.24793	4.9542	5.83289	5	5.39232	4.24793	5.12928	5.39232	5.08746	4.90689	4.9542	4.64386	5.61471	6	5.83289	5.80735	6.24793	6.06609	5.78136	5.90689	5.55459	5.52356	5.61471	5.45943	5.90689	5.49185	5.58496	6	5.55459	6.04439	5.83289	5.80735	5.49185
ENSG00000069956	8.26209	8.54303	8.59246	8.69697	8.77479	8.89178	8.80413	8.11374	8.50383	8.86728	8.71425	8.81698	8.46352	8.64024	9.63844	9.80413	9.78136	9.79442	9.81057	9.87958	9.6865	9.45943	9.70217	9.68475	9.51767	9.65464	9.65105	9.67066	9.68825	9.6987	9.59246	9.81378	9.73302	9.71939	9.66534
ENSG00000069966	7.02237	7.12928	7.67948	7.67243	7.39232	7.62936	7.53916	7.24793	7.29462	7.43463	7.56986	7.49985	7.40939	6.9542	8.09276	8.29921	8.18982	8.16993	8.10852	8.27612	7.8009	8.14975	8.14466	8.03892	8	7.6865	7.87652	7.72792	8.13443	8.02237	7.72792	7.87036	8.00562	7.40939	7.40939
ENSG00000069974	2	2.80735	3.90689	3.70044	3.45943	2.80735	2.80735	2	3	4.16993	3.16993	3.45943	3.16993	3.90689	4	3.80735	3.80735	3.90689	4.08746	4.45943	3.90689	3.80735	4.16993	3.90689	4.08746	4.39232	4.08746	3.70044	3.58496	3.58496	4	4.45943	4.16993	3.45943	2.58496
ENSG00000069998	6.75489	6.87036	7.16993	7.05528	6.97728	6.97728	7.47573	6.42626	6.62936	7.05528	6.79442	7.18982	7.21917	7.44294	7.2384	7.36632	7.53916	7.53916	7.96	7.73471	7.98299	7.18982	7.40088	7.88874	7.86419	7.9542	7.65821	8.11374	7.58496	7.50779	8.08215	7.96	7.96	8.24793	8.11894
ENSG00000070010	5.90689	6.02237	5.90689	6.18982	6.14975	6.18982	6.20945	5.61471	6	5.61471	5.90689	5.72792	5.52356	5.78136	6.62936	6.75489	7.01123	6.79442	6.45943	6.53916	6.24793	6.26679	6.62936	6.32193	6.65821	6.14975	7.13955	7.06609	6.80735	6.94251	6.39232	7.45121	7.33985	7.11894	7.11894
ENSG00000070018	2	1	1	0	0	1.58496	1	1	1	1	1	1	1	2	2	2.80735	1	2.58496	2.58496	1	3	1.58496	2	2.32193	2.32193	2.80735	2	3.16993	2.32193	2.58496	3	2.32193	3.58496	2.80735	2
ENSG00000070047	6.40939	6.45943	7.04439	6.80735	6.84549	7.16993	6.84549	6.10852	6.64386	6.39232	6.93074	6.59991	6.20945	6.70044	7.07682	7.20945	7.33092	7.30378	7.14975	7.21917	7.55459	6.9542	7.16993	7.10852	7.14975	7.53916	7.41785	7.9542	7.33985	7.42626	7.80735	7.7879	7.79442	8.14466	8.11894
ENSG00000070061	7.7211	8.08746	8.19476	8.08746	8.09276	8.224	8.07682	7.58496	8.20457	8.37938	8.44708	8.03342	7.66534	7.71425	8.92481	9.23362	9.13699	9.25267	9.00562	8.89785	8.62205	8.93664	9.01959	8.78463	8.71425	8.54689	8.44294	7.45121	9.14466	9.16993	8.41363	8.56986	8.45121	7.29462	7.44294
ENSG00000070081	5.61471	5.2854	6.06609	6.2854	6.20945	6.52356	6.08746	5	5.83289	5.12928	5.90689	5.90689	5.78136	6.26679	6.40939	6.88264	6.62936	6.58496	6.55459	6.56986	6.82018	6.39232	6.35755	6.55459	6.35755	6.35755	6.47573	7.21917	6.74147	6.40939	6.84549	6.39232	6.91886	7.54689	7.44294
ENSG00000070087	9.35755	9.60177	9.92778	9.8392	9.75154	9.66356	9.80574	9.633	10.0967	10.2726	10.2923	9.74483	9.63481	9.24555	10.8525	11.1434	11.1306	11.098	10.7591	10.7448	9.97585	10.764	10.9794	10.5324	10.5226	9.89482	10.4115	9.58684	11.0478	11.0821	9.93074	10.5245	10.6357	9.62571	9.60548
ENSG00000070159	4.16993	4.58496	5.24793	5.45943	5.12928	5.12928	5.35755	4.58496	5.61471	5.72792	5.64386	5	5.2854	5.42626	6.16993	6.26679	6.67243	6.45943	6.49185	6.24793	5.93074	6.20945	6.58496	5.97728	6.02237	6.12928	5.04439	4.39232	6.10852	6.67243	5.9542	5.32193	5.20945	5.16993	4.64386
ENSG00000070182	6.04439	6.58496	6.85798	7	6.45943	6.67243	6.64386	7.01123	7.65821	7.63662	7.59246	7.54689	7.08746	7.65105	8.224	8.47978	8.48784	8.47168	8.29462	8.10852	8.43879	8.18982	8.33539	8.06609	7.88874	8.33092	8.66178	9.28309	8.2854	8.35315	8.45943	8.77149	8.65105	9.28077	9.32193
ENSG00000070214	9.15482	9.37938	9.6865	9.60177	9.80413	9.83763	9.84549	9.3837	9.85643	10.0098	9.95565	9.59059	9.26444	9.46964	10.7682	10.9694	10.9665	10.944	10.5304	10.5236	10.3619	10.69	10.7541	10.2621	10.1459	10.2336	10.1007	9.35094	10.7048	10.716	10.1059	10.224	10.2131	9.2854	9.3443
ENSG00000070269	5.83289	5.97728	5.58496	5.61471	5.72792	6.06609	6.06609	5.75489	5.90689	5.75489	5.67243	5.72792	5	5.32193	5.80735	6.14975	6.08746	6.16993	6.12928	5.88264	5.24793	5.97728	6.08746	5.90689	5.83289	5.78136	6.76818	6.40939	6.55459	6.33985	5.67243	6.88264	7.05528	6.16993	6.37504
ENSG00000070366	6.61471	6.67243	7	6.90689	6.89482	7.06609	6.9542	6.06609	6.56986	6.49185	6.35755	6.74147	6.33985	6.85798	7.02237	7.49185	7.60733	7.53138	7.39232	7.59246	7.41785	7.07682	7.29462	7.45943	7.30378	7.53916	7.57743	8.12412	7.19967	7.24793	7.45943	7.63662	7.56224	7.62205	8.01123
ENSG00000070367	6.61471	6.71425	7.19967	6.98868	7.04439	7.29462	7.03342	6.75489	7.56224	7.59991	7.48382	7.17991	6.94251	7.10852	8.224	8.3966	8.37938	8.3443	8.19476	7.98868	7.54689	7.91289	8.19967	7.87036	7.92481	7.87652	8.0607	7.74819	8.15482	8.16491	7.5157	8.13443	8.08215	7.66534	7.82655
ENSG00000070371	3.70044	3.80735	4.75489	4.75489	4.9542	4	4.08746	3.58496	4.58496	4.39232	4.85798	3.70044	4.45943	4	5.85798	5.70044	5.55459	5.64386	5.64386	5.45943	5.04439	5.12928	5.2854	5.45943	4.9542	5.04439	5.78136	5.42626	5.55459	5.35755	5.70044	5.93074	6.30378	5.58496	5.75489
ENSG00000070388	2	2	2.32193	2.32193	2	2.32193	2.80735	0	2.32193	2.58496	2	3	2.32193	3.45943	3	2.58496	1	0	3.32193	3.45943	3.70044	3.16993	2	3.90689	3.16993	3.90689	4.45943	4.52356	3.45943	3.32193	3.90689	4.90689	5.08746	4.16993	4.45943
ENSG00000070404	4.08746	4.39232	4.39232	4.45943	3.32193	4.80735	4.39232	4.85798	5	4.75489	5.49185	5.08746	5.32193	5.64386	5.64386	5.9542	5.85798	5.72792	6.08746	5.75489	6.24793	5.49185	5.90689	5.75489	5.83289	6.18982	5.85798	6.74147	5.61471	5.75489	6.24793	5.97728	6.10852	6.50779	6.42626
ENSG00000070413	7.81378	8.06609	8.54689	8.44708	8.32643	8.42206	8.3837	7.59246	8.18488	8.26679	8.2854	8.33985	8.07146	8.62205	8.62571	8.65464	8.70736	8.76818	8.80735	8.74483	8.90689	8.61839	8.53528	8.86728	8.93664	8.90989	9.42626	9.33539	8.75154	8.83605	8.90689	9.46761	9.55267	9.08481	9.55267
ENSG00000070444	4.32193	4.39232	4.80735	4.70044	4.58496	4	4.32193	5.52356	5.97728	6.10852	5.83289	5.58496	5.61471	6.30378	6.30378	6.90689	6.47573	6.93074	6.74147	6.40939	6.76818	6.56986	6.42626	6.35755	6.58496	6.84549	7.78136	7.81378	6.39232	6.61471	6.79442	7.85798	7.87652	7.80735	7.9542
ENSG00000070476	5.12928	5.42626	5.52356	5.67243	5.72792	4.9542	5.58496	4.75489	4.9542	5.58496	5.32193	5.75489	5.35755	5.42626	6.59991	6.44294	6.37504	6.39232	6.04439	6.33985	6.53916	6.30378	6.79442	5.83289	6	6.45943	6.45943	6.78136	6.65821	6.79442	6.24793	6.55459	6.71425	6.79442	6.87036
ENSG00000070495	4.24793	4.45943	4.80735	4.75489	3.80735	4.64386	4.9542	4.39232	4.80735	5	4.32193	4.64386	4.52356	5.32193	4.64386	4.45943	5.08746	5.24793	5.04439	5.24793	5.52356	4.80735	4.45943	4.9542	5.04439	5.58496	5.16993	4.85798	5.52356	5.35755	5.67243	5.24793	5.20945	4.9542	5.32193
ENSG00000070501	7.65105	8.06609	7.86419	7.85798	7.56224	7.59246	7.73471	7.53916	8.29002	8.03342	8.00562	7.81378	7.70736	7.53138	8.52356	8.73471	8.73809	8.7879	8.60363	8.49185	8.27146	8.224	8.51175	8.31741	8.2854	8.13443	8.18982	7.63662	8.633	8.75489	8.08746	8.47978	8.52356	7.73471	7.53138
ENSG00000070526	3.16993	2.58496	3.32193	3.58496	3	4.16993	2.32193	3	3.90689	3	3.16993	3.16993	4	4	3.80735	3.32193	3.80735	3.90689	5	3.90689	4.70044	3.45943	4.08746	3.58496	3.58496	4.45943	3	3.45943	4	4.08746	4.64386	3.16993	3	3.58496	4.08746
ENSG00000070540	4.24793	4.70044	5	4.9542	3.70044	4.32193	4.52356	3	4.64386	4.85798	4.58496	5.12928	4.45943	4.64386	5.52356	5.32193	5.55459	5.61471	5.52356	5.93074	5.2854	5	5.80735	5.49185	5.70044	5	6.08746	6.10852	5.32193	5.64386	5.70044	6.12928	5.9542	6.12928	6.02237
ENSG00000070601	4	4.52356	5.35755	4.80735	5.42626	4.90689	5.04439	3.90689	4	4.08746	4.39232	4.58496	4.08746	4.39232	5.12928	5.61471	4.64386	4.9542	5.49185	4.90689	4.70044	4.70044	4.80735	5.04439	5.16993	4.70044	5.39232	5.67243	4.58496	4.85798	4.39232	5.70044	6.12928	5.72792	5.88264
ENSG00000070610	6.12928	6.6865	6.94251	7.09803	6.90689	6.97728	6.58496	6.52356	6.97728	7.2854	7	7.20945	7.29462	7.69349	7.49985	7.56224	7.50779	7.79442	7.99435	8.06609	8.48784	7.65821	7.53138	7.75489	8.02791	8.40939	7.89482	8.40939	7.59991	7.83289	8.37069	8.01123	7.94837	8.40088	8.42626
ENSG00000070614	6.56986	6.76818	7.08746	7.15987	6.93074	6.84549	6.85798	6.72792	7.34873	7.59246	7.47573	7.15987	7.09803	7.37504	7.94251	8.07146	8.11894	8.11374	7.80735	7.78136	8.09803	7.97728	8.19476	8	7.91289	7.8392	8.19476	8.09276	8.16491	8.07682	8.11894	8.40514	8.36632	8.15987	7.88264
ENSG00000070669	7.48382	7.96	8.27612	8.25739	8	8.06609	8.17493	7.34873	7.85798	7.8392	7.78136	7.76155	7.53138	8.08215	8.50779	8.90689	8.70044	8.72451	8.77149	8.75154	9.0634	8.58871	8.85798	8.75822	8.67596	8.97441	8.64024	9.43463	8.5812	8.79766	8.91588	8.71081	8.77479	9.40727	9.40301
ENSG00000070718	7.71425	7.79442	8.20945	8.0607	8.09803	8.224	8.04985	7.75489	8.23362	8.33092	8.2384	8.52356	8.10329	7.98299	8.79116	8.87958	8.91886	9.0634	9.17991	8.99718	8.61471	8.82972	8.97154	8.88264	8.92184	8.53138	8.83289	8.85487	9.00843	9.14466	8.74147	9.07682	9.14975	8.8392	8.94837
ENSG00000070731	3	2	2	3.32193	3.32193	3.16993	2.32193	1.58496	2	3.16993	3	2	0	2.58496	3.32193	3.70044	2.32193	3.16993	3	3.16993	3.32193	3.58496	2.80735	0	2.32193	2.32193	2.80735	3.32193	4	3.80735	3	2.58496	2.58496	3.16993	3.45943
ENSG00000070756	9.17991	9.49586	9.97154	10.0251	9.8933	9.97728	9.92926	9.11634	9.67066	9.86573	9.76984	9.74147	9.42626	9.60918	10.3663	10.6339	10.7194	10.6689	10.6138	10.5421	10.4594	10.3106	10.4126	10.4009	10.4009	10.2715	9.74483	9.77149	10.5831	10.6129	10.3923	9.98299	10.0238	10.0084	9.97011
ENSG00000070759	4.16993	3.90689	4.70044	4.9542	4.75489	3.70044	4.16993	3.80735	4.32193	5	4.70044	4.16993	4.32193	4.16993	5.67243	4.9542	5.45943	5.08746	5.2854	5.55459	5	4.80735	5.35755	5.61471	5.2854	5	5.49185	5.16993	4.85798	5.83289	4.90689	5.2854	5.64386	5.83289	5.83289
ENSG00000070761	5.42626	5.45943	5.78136	5.83289	5.55459	5.20945	5.64386	4.75489	5.64386	5.90689	6	5.55459	4.9542	5.61471	6.56986	6.71425	6.85798	6.83289	6.71425	6.12928	6.39232	6.75489	6.65821	6.39232	6.55459	6.16993	6.02237	6.82018	6.80735	6.90689	6.47573	6.12928	5.80735	6.83289	6.87036
ENSG00000070770	6.08746	6.40939	6.53916	6.49185	6.42626	6.56986	6.37504	5.75489	6.44294	6.2854	6.53916	6.10852	6.08746	6.64386	6.94251	7.15987	6.93074	7.35755	7.02237	6.9542	7.13955	6.94251	7.11894	6.74147	6.94251	7.09803	7.14975	7.57743	7.01123	7.19967	7.20945	7.41785	7.59246	7.76818	7.76818
ENSG00000070785	5.58496	5.93074	6.30378	6.6865	6.12928	6.06609	6.40939	4.9542	5.64386	6	5.83289	5.90689	5.49185	5.88264	6.24793	6.64386	6.55459	6.56986	6.80735	6.62936	6.35755	6.37504	6.53916	6.44294	6.56986	6.44294	7.42626	7.39232	6.58496	6.67243	6.20945	7.5157	7.50779	7.53916	7.47573
ENSG00000070808	7.15987	7.22882	7.35755	7.61471	7.63662	7.72792	7.77479	7.04439	7.84549	7.93074	7.7211	8.09276	7.80735	8.00562	8.36632	8.49586	8.45121	8.48784	8.90989	8.72451	8.84862	8.18982	8.40939	8.71081	8.70044	8.74483	8.83289	8.75154	8.5157	8.42626	8.87958	8.96867	8.9542	8.82655	9.07682
ENSG00000070814	8.07146	8.16993	8.47168	8.37938	8.90087	8.92481	8.89178	7.20945	7.75489	7.97728	7.91289	8.09276	7.61471	8.24317	8.58871	8.75489	8.88264	8.66534	8.86419	8.93958	9.07146	8.45121	8.44294	8.79766	8.69349	9.02237	8.84549	9.18735	8.65464	8.78136	9.05799	9.10066	8.93369	9.17493	9.17493
ENSG00000070831	9.25739	9.28309	9.74147	9.71253	9.72962	9.73302	9.61655	8.97441	9.56415	9.72962	9.63118	9.41151	9.11894	9.47573	10.2264	10.4252	10.4625	10.3923	10.1923	10.1687	10.137	10.1586	10.2912	10.1007	10.0941	10.0835	9.89936	9.43045	10.3163	10.3565	10.0875	10.1085	10.1344	9.41574	9.41785
ENSG00000070882	5.24793	5.64386	5.78136	5.58496	5.32193	5.55459	5.85798	5.42626	5.75489	6.12928	5.55459	6.04439	5.85798	5.52356	6.71425	6.93074	7.01123	6.87036	7.07682	6.85798	6.64386	6.78136	6.62936	6.64386	6.76818	6.45943	6.10852	5.93074	6.76818	6.90689	6.55459	6.37504	6.62936	6.30378	6.16993
ENSG00000070886	4.24793	3.45943	3.90689	4.75489	4.24793	3.90689	4.45943	3.45943	3.16993	3.90689	3.58496	3.70044	4.16993	3.80735	4.08746	4	4.24793	4	4.16993	4	4.08746	3.90689	4	4	4.70044	3.58496	4.52356	4.52356	4.64386	3.70044	4.32193	4.75489	4.52356	4.80735	4.9542
ENSG00000070950	1.58496	1	0	0	2	1.58496	1	0	1.58496	0	2	1	2.32193	2.80735	1	1.58496	1.58496	2	3.32193	3.45943	2	1	2.80735	3.16993	2.32193	2	0	2.58496	1.58496	2.58496	1.58496	2	2	0	1
ENSG00000070961	8.98868	9.10852	9.29692	9.29921	9.33316	9.3443	9.44294	9.30378	9.89633	10.0444	10.0084	9.77808	9.53333	9.82496	10.5527	10.7624	10.7599	10.7507	10.6294	10.6707	10.5098	10.5216	10.7524	10.5536	10.4998	10.5008	10.0661	9.56796	10.6917	10.7432	10.5018	10.1911	10.1787	9.54496	9.64386
ENSG00000071051	8.43879	8.75154	9.04439	9.03342	9.07414	9.13186	9.1472	7.59246	8.08746	8.39232	8.37938	8.28077	7.94251	8.37504	8.90388	9.28077	9.16742	9.16239	9.24555	9.15987	9.19722	9.04712	9.21432	9.18488	9.05799	9.12153	9.60177	9.60548	9.20945	9.19722	9.0634	9.69697	9.57932	9.58871	9.56796
ENSG00000071054	8.90689	8.96867	9.20701	9.24079	9.08746	9.15987	9.20701	9.03617	9.29462	9.43254	9.37504	9.23601	9.09803	9.01681	9.83289	10.1447	10.1293	10.0417	10.0196	9.91139	9.77808	9.83289	9.94398	9.77479	9.81057	9.70736	9.72792	9.69	9.90539	9.97871	9.65284	9.76818	9.85019	9.46761	9.49185
ENSG00000071073	6.62936	6.97728	7.34873	7.36632	6.91886	7.22882	7.11894	6.71425	7.21917	7.46761	7.45943	7.22882	6.91886	7.36632	8.12928	8.48784	8.27146	8.25267	8.33539	8.29002	8.15482	7.93664	8.29462	7.97728	8.11894	8.14975	7.52356	7.56224	8.01681	8.10329	8.01123	7.46761	7.56986	7.70736	7.5157
ENSG00000071082	11.1215	11.4046	11.9043	11.9252	11.5127	11.5068	11.5319	11.8568	12.3674	12.4702	12.372	12.0835	11.7736	12.596	13.1003	13.3626	13.3364	13.2764	12.9844	12.9744	13.4038	12.9963	13.1416	12.7981	12.708	13.3761	11.6729	12.0413	13.1559	13.23	13.2893	11.8661	11.8388	12.0701	11.9755
ENSG00000071127	7.83289	8.13443	8.12412	7.92481	7.74819	7.62205	7.82018	7.8392	8.24793	8.47168	8.2384	8.04439	8.03892	8.50383	8.9629	9.19229	9.00282	9.10066	9.06609	8.87036	9.2384	8.87344	8.98584	8.65105	8.73809	9.19476	9.12153	9.69349	9.01402	9.1267	9.31061	9.29921	9.32418	9.92035	9.78463
ENSG00000071189	6.79442	6.80735	7.22882	7.31288	7.36632	7.33985	7.48382	6.30378	6.91886	6.98868	6.89482	7.19967	6.74147	6.78136	7.67243	8.0607	8.02791	8.08215	7.93074	8	7.54689	7.94837	7.82018	7.96578	7.82018	7.59991	7.83289	7.40939	7.87652	8.02237	7.70736	8.08746	8	7.53916	7.46761
ENSG00000071205	3	3.70044	2.58496	3	2.32193	2.58496	1	3.58496	2.80735	1.58496	3.16993	2.80735	0	2.58496	3.16993	4.08746	3.16993	4.08746	2.80735	3.45943	4.24793	3.16993	3.80735	1.58496	3.70044	3	3.58496	4.70044	4	3.58496	3.45943	4.58496	4.70044	5	4.24793
ENSG00000071242	7.04439	7	7.13955	7.26679	7.49985	7.37504	7.58496	7.07682	7.5157	7.61471	7.66534	7.7879	7.55459	8.06609	8.2854	8.59619	8.65821	8.43045	8.69697	8.59991	8.93958	8.26679	8.49586	8.52748	8.46352	8.89178	8.43045	9.08215	8.3966	8.47168	8.78136	8.54689	8.61102	8.96867	8.93664
ENSG00000071243	3.80735	4.90689	4.75489	5.2854	4.70044	4.64386	5.04439	4.58496	5.20945	5.49185	4.9542	5.16993	4.9542	5.08746	6.08746	6.42626	6.10852	5.9542	6.33985	6.32193	6.08746	5.75489	6.16993	6.37504	6.02237	6.14975	5.75489	6.06609	6.12928	6.35755	6.14975	6.14975	5.83289	5.80735	5.9542
ENSG00000071246	5	5.24793	5.90689	5.97728	5.52356	5.35755	5.58496	5.39232	5.72792	5.90689	5.64386	6.39232	5.75489	6.91886	6.35755	6.45943	6.61471	6.47573	6.93074	7.05528	7.25739	6.44294	6.59991	7.20945	7.13955	7.57743	6.90689	6.88264	6.30378	6.30378	7.62205	6.85798	7	6.88264	7.19967
ENSG00000071282	6.42626	6.40939	6.64386	6.55459	6.76818	6.67243	6.6865	5.85798	6.30378	6.35755	6.2854	6.18982	5.93074	6.35755	6.98868	7.36632	7.20945	7.40939	7.20945	6.97728	7.2854	7.03342	7.07682	7.07682	6.85798	7.24793	6.22882	6.87036	7.05528	7.12928	7.05528	6.47573	6.39232	6.76818	6.65821
ENSG00000071537	7.59991	7.70736	8.29921	8.17991	8.21432	8.17991	8.27146	7.08746	8.0607	8.17493	8.10852	7.94251	7.97154	8.07682	8.64024	9.0634	9.12153	8.96867	9.05528	8.98014	8.81378	8.75822	8.73471	8.9542	8.91886	8.7039	8.40088	8.10852	8.99435	9.09011	8.79442	8.72792	8.57743	8.07146	8.10329
ENSG00000071553	4.24793	4.80735	5.08746	5.16993	4.90689	4.64386	5.39232	4.45943	5	4.9542	4.90689	4.90689	4	5.04439	5.80735	6.20945	6.6865	6.40939	6.47573	6.44294	6.70044	5.58496	5.88264	5.52356	5.58496	6.12928	5.16993	6.49185	6.6865	6.61471	7.22882	6.24793	6.02237	7.13955	6.90689
ENSG00000071564	6.33985	6.26679	6.39232	6.61471	6.76818	6.70044	6.59991	5.16993	6.49185	6.44294	6.37504	6.39232	6.08746	6.26679	7.04439	7.40939	7.33985	7.33985	7.2854	7.16993	7.14975	6.74147	7.20945	6.88264	7.05528	6.78136	7.6865	7.40939	7.19967	7.46761	6.89482	7.66534	7.74819	7.37504	7.32193
ENSG00000071575	6.80735	7.01123	7.12928	6.80735	7.11894	7.25739	7.32193	6.40939	6.42626	6.74147	6.55459	6.80735	6.72792	6.91886	7.03342	7.07682	7.2384	7.27612	7.61471	7.53138	7.74147	7.27612	7.42626	7.39232	7.33985	7.6865	7.45121	7.01123	7.13955	7.31288	7.56986	7.44294	7.57743	7.26679	7.32193
ENSG00000071626	7.89482	8.02237	8.37938	8.17493	8.28077	8.3443	8.45943	7.98868	8.02791	8.03342	8.12928	8.39232	8.35755	8.79766	8.2384	8.5157	8.5157	8.43045	8.78136	8.83605	9.15228	8.36632	8.62571	8.81698	8.71425	9.10591	9.15228	9.39232	8.64024	8.55459	9.32418	9.36194	9.22641	9.51175	9.53138
ENSG00000071655	8.224	8.49985	8.67948	8.5812	8.55842	8.59246	8.64024	7.91886	8.46761	8.18982	8.37938	8.77479	8.76155	9.15735	8.50779	8.5812	8.53528	8.7039	9.21917	9.224	9.52748	8.44708	8.67596	9.01959	9.16491	9.4818	9.26209	9.48985	8.84862	8.6865	9.633	9.42417	9.42626	9.44294	9.51767
ENSG00000071794	7.94251	7.76155	7.76155	7.97154	7.71425	7.69349	7.69349	7.58496	8.07682	8.04439	8.11894	7.79442	7.74819	7.17991	8.69349	8.83289	8.96	8.85798	8.62571	8.55075	7.99435	8.49586	8.76487	8.53528	8.53138	7.97154	8.7879	8.33539	8.86419	8.83605	8.06609	8.94251	9.01402	8.45943	8.45943
ENSG00000071859	7.86419	8.08746	8.61102	8.49985	8.40514	8.45533	8.31741	7.53138	8.24317	8.30378	8.14975	8.3443	8.12928	8.83605	8.40514	8.56224	8.54303	8.62205	8.8392	8.77149	9.18488	8.61471	8.60733	8.93074	8.99718	9.35755	9.21917	9.8392	8.68299	8.78463	9.2854	9.37504	9.36851	9.66356	10.0154
ENSG00000071889	6.89482	7.01123	7.55459	7.49985	7.21917	7.09803	7.50779	6.93074	7.20945	7.30378	7.14975	7.33092	7.15987	7.76155	7.74819	7.75489	7.87652	7.97728	8.13955	8.01681	8.65464	7.77479	7.83289	8.06609	7.86419	8.49586	7.94251	8.54689	7.96578	7.96	8.67948	8.08215	8.13443	8.94837	8.78136
ENSG00000071894	7.61471	7.85798	8.49185	8.41363	8.14466	8.15482	8.29462	7.31288	7.97154	8.24317	8.22882	8.21432	7.91886	8.55459	8.85798	8.86419	9.08746	9.00843	9.10329	9.03892	9.37504	8.87344	8.77149	8.97154	8.93369	9.2503	8.0607	8.75154	8.99718	9.13186	9.35094	8.35315	8.32193	8.87036	8.99152
ENSG00000071909	2	1	2.32193	1	2.58496	2.58496	2.32193	2.32193	3	2.58496	2.58496	3.45943	3	2.58496	2	3.80735	3.45943	3.70044	3.90689	4.16993	3.58496	3.80735	3.32193	3.32193	3.32193	3.32193	3.16993	3.16993	4	2.80735	2.80735	3.16993	3.16993	3.16993	3.16993
ENSG00000071967	5.49185	6.10852	6.14975	5.70044	6.06609	6.06609	5.88264	5.55459	6.26679	6.42626	6.65821	6.71425	6.2854	6.40939	7.02237	7.26679	7.08746	6.91886	7.48382	7.59991	7.42626	7.14975	7.20945	7.60733	7.20945	7.47573	7.04439	7.29462	7.17991	6.9542	7.39232	7.03342	6.83289	7.07682	7.05528
ENSG00000071991	4.52356	4	4.58496	4.58496	4.39232	4.32193	4.39232	3.32193	3.80735	4.64386	4.58496	4.90689	2.58496	4.32193	5	5.32193	4.75489	5.39232	5.12928	5.12928	4.45943	4.64386	4.80735	4.9542	4.58496	4.80735	3.80735	4.45943	5	5	4.70044	3.80735	3.45943	3.90689	3.80735
ENSG00000071994	0	1	3.58496	3.45943	2	3.16993	2.32193	3	3.58496	3.45943	3.58496	1	2.32193	3.45943	4.70044	4.75489	4.90689	5	3.16993	4.52356	3.80735	4.45943	5.08746	3.16993	3.16993	3.32193	3	1.58496	5.12928	4.45943	3.58496	2.58496	3.70044	1.58496	1
ENSG00000072041	7.47573	7.72792	7.8392	7.82655	7.64386	7.85175	7.62936	7.10852	7.81378	7.80735	7.81378	7.65105	7.35755	7.27612	8.3966	8.84235	8.66888	8.72451	8.70044	8.61471	8.39232	8.47573	8.62205	8.53916	8.45533	8.19967	8.3443	8.06609	8.67243	8.58496	8.15482	8.57743	8.5157	8.11894	8.02791
ENSG00000072042	8.61471	8.64386	9.09011	9.08481	9.04985	9.0634	9.00562	8.27146	8.82972	8.92184	8.8857	8.79766	8.64024	8.79116	9.37504	9.61471	9.7039	9.79928	9.76818	9.70217	9.56796	9.49785	9.45943	9.53916	9.49386	9.62022	9.54689	9.96145	9.6987	9.83605	9.6987	9.68124	9.79766	10.0293	10.1408
ENSG00000072062	6.04439	5.55459	6.39232	6.12928	5.72792	6.26679	6.02237	6.37504	7.13955	6.98868	6.83289	6.89482	6.72792	7.16993	7.63662	7.86419	7.71425	7.94837	7.85798	7.83289	7.99435	7.67243	7.81378	7.8392	7.47573	7.8392	8.98014	8.85798	8.02237	8.09803	7.91886	9.06878	9.10591	8.76818	8.83605
ENSG00000072071	8.73132	9.01959	9.43254	9.36413	9.56224	9.65821	9.58308	8.49985	9.20457	9.28309	9.35315	9.31967	9.01959	9.7364	9.81218	10	10.021	9.92481	10.0861	10.1472	10.5196	9.82814	9.97441	9.99294	10.0848	10.5048	10.2773	10.9315	9.9901	10.0307	10.5584	10.4409	10.3945	10.7944	10.8502
ENSG00000072110	7	7.18982	7.67243	7.67243	7.65821	7.6865	7.53916	7.12928	7.85798	7.93074	7.74819	8.01123	7.62936	8.46761	7.74147	8.04439	7.91289	8.12412	8.31288	8.12928	8.75489	8.0607	8.12928	8.48382	8.3837	8.90689	7.41785	8.33985	8.19476	8	8.84862	7.40088	7.65105	8.14975	8.19967
ENSG00000072121	4.24793	4.32193	5.20945	5.2854	4.9542	4.58496	4.39232	5.20945	5.80735	5.70044	5.42626	4.9542	4.85798	5.24793	6.18982	6.45943	6.49185	6.65821	6.10852	6	5.49185	6.39232	6.39232	5.93074	5.9542	5.78136	6.49185	6.62936	6.32193	6.40939	5.88264	6.47573	6.42626	6.22882	6.47573
ENSG00000072134	8.54303	8.76155	9.13699	9.23362	9.14466	9.12153	9.22159	7.94837	8.36194	8.50779	8.54303	8.6865	8.5157	8.72792	9.00282	9.13443	9.15735	9.18982	9.37287	9.30606	9.50779	9.01681	9.06609	9.21917	9.30834	9.43671	9.20945	9.53138	9.22882	9.27845	9.57365	9.32643	9.46964	9.60363	9.61471
ENSG00000072135	5.78136	5.78136	6.14975	6.06609	5.93074	5.9542	5.9542	5.35755	5.80735	5.93074	5.49185	5.80735	5.32193	5.67243	6.24793	6.56986	6.50779	6.64386	6.76818	7.04439	6.72792	6.39232	6.47573	6.83289	6.50779	6.59991	7.03342	7.44294	6.62936	6.50779	6.32193	7.36632	7.40088	7.31288	6.91886
ENSG00000072163	2.32193	2.80735	3.32193	2.80735	3.32193	3.32193	3.58496	4.08746	4.16993	4.32193	4.16993	3.90689	3.45943	3.32193	4.52356	4.39232	5	4.70044	4.90689	4.45943	3.58496	4.75489	4.45943	4.45943	4.32193	4.58496	4.45943	5.52356	4.85798	4	4.70044	5.20945	4.45943	5.16993	4.9542
ENSG00000072182	3.45943	4.9542	5	5	4.52356	4.45943	4.58496	3.16993	4.16993	2.80735	4.16993	4.75489	4.58496	4.16993	4.90689	5.12928	4.64386	5	5.64386	4.90689	5.12928	4.70044	4.90689	5.2854	5.64386	5.32193	5.70044	6.24793	4.85798	4.85798	5.42626	5.93074	5.67243	5.75489	6.08746
ENSG00000072195	7.22882	7.70044	8.12928	7.88264	7.85798	7.67243	7.72792	7.24793	7.70044	7.86419	7.64386	7.70736	7.52356	7.87036	8.32643	8.36632	8.32643	8.44708	8.25267	8.24317	8.51175	8.30378	8.43463	8.40939	8.43879	8.41785	8.87036	8.95128	8.40088	8.41785	8.59991	8.95128	8.93369	8.83605	8.97154
ENSG00000072201	7.13955	7.41785	7.62936	7.59246	7.49185	7.49185	7.61471	6.71425	7.05528	7.52356	7.40939	7.02237	6.52356	6.9542	7.79442	8.24793	8.14975	8.26679	7.97728	8.00562	7.97154	7.72792	7.86419	7.85798	7.98868	7.64386	7.39232	7.11894	8.09803	7.93074	7.70736	7.78136	7.62205	7.12928	6.97728
ENSG00000072210	8.73132	8.96	9.41151	9.39017	9.31061	9.37504	9.34873	8.17991	8.81378	8.85175	8.8392	8.85175	8.46761	8.8392	9.67419	9.78953	9.88722	9.78953	9.88722	9.86573	9.76653	9.59059	9.66534	9.76487	9.53722	9.74147	9.25503	9.40514	9.54496	9.74819	9.68825	9.33539	9.36851	9.38802	9.30834
ENSG00000072274	7.21917	7.49185	7.78136	7.56224	7.70044	7.73471	7.50779	7.31288	7.76818	7.90087	8.05528	7.94251	7.66534	7.5157	8.33985	8.61471	8.59619	8.67948	8.64746	8.45533	8.29921	8.11894	8.42206	8.45533	8.51175	8.04985	8.50779	8.31288	8.52748	8.65821	8.36194	8.7211	8.93664	8.54303	8.67596
ENSG00000072310	7.35755	7.80735	8.64386	8.56605	8.3966	8.08215	8.26679	7.7211	8.27146	8.19967	8.21917	8.49185	8.17991	8.56986	8.32193	8.53138	8.70736	8.73809	8.82337	8.90689	9.04712	8.33092	8.55842	8.80735	8.88264	9	8.88874	8.99718	8.8857	8.93664	9.18735	9.13699	9.24079	9.29692	9.32418
ENSG00000072364	7.88264	8.02237	8.12928	8.22882	8.45533	8.50383	8.53916	8.08215	8.62571	8.67948	8.56224	8.52748	8.45121	9.02237	9.46148	9.74315	9.64566	9.64566	9.49586	9.36194	9.98442	9.41151	9.50779	9.29462	9.25974	9.88111	8.82972	8.75154	9.44915	9.56224	9.72281	8.80413	8.76818	8.52356	8.40514
ENSG00000072401	8.11374	8.2384	8.33092	8.19967	8.37504	8.42626	8.26209	7.40939	8.14466	7.89482	8.05528	7.90087	7.63662	7.57743	8.75489	9.07146	9.09803	8.91588	8.72451	8.70044	8.41363	8.74819	8.91886	8.51175	8.5812	8.20945	8.04439	6.91886	8.98014	8.91886	8.13955	8.07682	8.18488	7.11894	7.08746
ENSG00000072415	7.56224	7.82018	8.02791	7.7211	8.00562	7.98868	8.12412	7.07682	7.56224	7.80735	7.67948	7.67243	7.37504	7.57743	8.42206	8.68299	8.74147	8.61102	8.72451	8.62936	8.21432	8.55075	8.60733	8.48382	8.24793	8.14975	8.14466	7.33092	8.59246	8.70736	8.10852	8.45533	8.35755	7.59991	7.49985
ENSG00000072422	4.9542	5.20945	5.70044	5.49185	5.75489	5.93074	5.83289	5.2854	4.85798	5.70044	5.78136	6.18982	5.35755	6.02237	6.18982	6.22882	6.42626	6.61471	6.83289	6.67243	6.79442	5.9542	5.78136	6.61471	6.50779	6.67243	6.58496	7.05528	6.32193	6.24793	6.83289	7	6.6865	7.08746	6.93074
ENSG00000072501	6.08746	6.24793	6.45943	6.24793	6.76818	6.58496	6.56986	5.85798	6.45943	6.88264	6.42626	6.52356	6.52356	6.64386	7.31288	7.54689	7.36632	7.43463	7.46761	7.63662	7.26679	7.04439	7.36632	7.31288	7.03342	7.07682	6.9542	6.80735	7.29462	7.20945	7.20945	6.93074	7.02237	6.55459	6.97728
ENSG00000072506	5.45943	5.45943	5.9542	5.90689	6.04439	6.2854	5.49185	4.90689	5.39232	5.97728	5.88264	5.35755	5.08746	5.90689	6.16993	6.90689	6.83289	6.65821	6.89482	6.62936	6.64386	6.59991	6.62936	6.50779	6.45943	6.44294	7.08746	7.11894	6.62936	6.76818	6.61471	7.33985	7.3837	7.2854	7.33092
ENSG00000072518	4.80735	5.49185	5.42626	5.20945	5.32193	5.2854	5.67243	5.64386	5.9542	6.06609	5.9542	5.83289	5.70044	6.84549	5.97728	6.22882	6.24793	6.18982	6.22882	6.26679	6.97728	6.20945	6.06609	6.20945	6.26679	7.10852	6.18982	6.56986	6.39232	6.32193	7.27612	6.02237	6.30378	6.2854	6.96578
ENSG00000072609	1	2.80735	2.32193	3.58496	3.16993	3.16993	2	4.52356	4.90689	4.58496	4.70044	4.52356	4	4.45943	5.97728	5.75489	5.90689	6.04439	5.39232	5.88264	5.04439	5.64386	5.67243	5.2854	5.04439	4.75489	5.20945	4.90689	5.20945	5.97728	4.39232	5.35755	5.35755	4.08746	4.80735
ENSG00000072657	6.26679	6.45943	6.80735	6.85798	7.13955	7.04439	6.98868	6.44294	6.89482	7.14975	7.02237	6.61471	6.37504	7.18982	7.90689	8.10329	8.19476	8.03892	7.86419	8.04985	8.11894	7.83289	7.81378	7.60733	7.56986	7.93074	7.87652	8.35315	7.77479	8.03892	7.97154	7.88264	8.06609	8.16993	8.21917
ENSG00000072682	2.80735	2.58496	2	2.80735	2	2	2.80735	3	2.58496	2.80735	2.32193	2.58496	2.80735	2.80735	3.58496	4.08746	3.90689	4.58496	4.16993	3.32193	5.08746	3.70044	3.16993	2.32193	3.45943	4.08746	2.32193	3.45943	3.16993	4.52356	5.12928	3.80735	4.08746	4.64386	4.45943
ENSG00000072736	3.70044	4.75489	3.58496	3.32193	4	4.45943	4.32193	3.70044	4.16993	3.90689	4	4	4.08746	4.16993	5.39232	4.90689	5.39232	5.04439	4.32193	4.85798	4.70044	4.80735	5.04439	4	4.52356	4.9542	4.75489	4.64386	4.45943	4.90689	4.64386	4.64386	5.12928	4.70044	4.80735
ENSG00000072756	5.42626	5.24793	5.2854	4.75489	4.9542	5.08746	4.90689	4.90689	5.55459	5.2854	4.9542	5.20945	5.04439	5.42626	5.58496	6.50779	6.33985	6.45943	6.04439	6.16993	6.39232	6.02237	6.18982	6	5.78136	6.49185	6.06609	6.16993	5.97728	6.18982	6.30378	6.2854	6.06609	6.2854	6.33985
ENSG00000072778	8.59991	9.01959	9.43045	9.39017	9.18735	9.32867	9.28077	8.64386	9.04439	9.2503	9.08746	9.43463	9.35975	9.8009	8.98299	8.93369	9.03892	9.26444	9.65821	9.65284	9.91886	9.33539	9.28077	9.75822	9.98584	10.0526	9.63481	9.66356	9.49785	9.51767	10.2444	9.71768	9.77643	9.77643	9.91588
ENSG00000072786	5.61471	5.9542	6.40939	6.35755	5.9542	5.88264	5.88264	5.2854	6.14975	6.20945	6.16993	6.16993	5.78136	6.04439	6.32193	6.44294	6.42626	6.64386	6.33985	6.24793	6.55459	6.37504	6.42626	6.45943	6.58496	6.45943	7.40088	7.40088	6.76818	6.87036	6.44294	7.45943	7.45943	7.45121	7.40939
ENSG00000072803	7.54689	7.81378	7.94251	8.0607	7.85175	7.99435	7.62936	8.26679	8.64024	8.66888	8.75822	8.36632	8.15987	7.55459	9.03067	9.24793	9.32193	9.43254	8.94251	8.90087	8.17991	8.87344	9.16491	8.73132	8.79766	8.15482	8.16993	7.22882	9.20457	9.30378	8.16491	8.29921	8.40514	7.48382	7.33985
ENSG00000072832	7.03342	7.24793	7.6865	7.43463	7.53138	7.62205	7.54689	7.49985	7.72792	8.13443	7.82655	7.57743	7.46761	8.12412	8.20945	8.40514	8.59246	8.53138	8.37069	8.42626	8.61839	8.36194	8.30378	8.3443	8.18488	8.49985	7.84549	8.9571	8.58496	8.33092	8.61839	7.97728	8.14975	8.83605	8.82018
ENSG00000072840	2	3.45943	2.58496	3.16993	3.58496	3.70044	3.45943	2.80735	3.90689	3.45943	2.80735	3	3.45943	4.08746	3.58496	4.08746	3.90689	3.58496	3.58496	3.90689	4	4.39232	4.52356	4.39232	3.45943	4.08746	3.90689	3.90689	3.70044	4.24793	4.32193	3.70044	4.58496	4.64386	4.52356
ENSG00000072849	6.12928	6.26679	6.30378	5.42626	6.2854	6.14975	6.55459	5.85798	6.22882	6.22882	5.97728	6.37504	5.90689	5.35755	6.88264	6.72792	7.14975	6.96578	7.02237	7.09803	6.56986	6.50779	6.67243	6.61471	6.75489	6.50779	7.33092	6.59991	6.75489	6.87036	6.50779	7.56986	7.33092	6.24793	6.20945
ENSG00000072864	4.85798	4.58496	4.90689	5.04439	5.49185	5.2854	5.42626	3.58496	5.24793	4.80735	4.52356	4.24793	4.45943	4.75489	5.64386	5.55459	5.83289	5.75489	5.12928	5.52356	5.49185	5.24793	5.70044	5.20945	5.42626	5.32193	5.42626	5.20945	5.35755	5.12928	5.20945	6.02237	5.9542	5.35755	5.20945
ENSG00000072952	2.58496	3.16993	3.32193	3.45943	3.70044	3.58496	3.16993	3.58496	3.32193	3.58496	3.16993	3	3.32193	3.70044	4.08746	4.64386	3.80735	4.08746	4.32193	4	3.70044	4.08746	3.80735	4.52356	3.90689	4.39232	3.16993	5.12928	4	3.90689	4.08746	3.16993	4	4.39232	4.80735
ENSG00000072958	7.45121	7.62205	8.13955	8.08746	7.85175	8.06609	7.91886	7.46761	7.94837	8.15482	8.19967	7.74147	7.6865	7.40939	8.7039	8.87652	8.92184	8.75822	8.54303	8.51175	8.01681	8.65821	8.63662	8.30378	8.39232	8.06609	8.55459	8.35755	8.8392	8.82337	8.08746	8.58871	8.55459	8.3966	8.33539
ENSG00000073008	3.45943	3.58496	4.08746	3.70044	4.85798	3.70044	3.80735	4.08746	3.32193	3.90689	4.52356	4.45943	4.24793	4.24793	4.58496	4.80735	4.9542	4.32193	5.12928	4.64386	5.12928	4.39232	4.32193	4.75489	4.70044	4.80735	5.04439	5.20945	5.08746	4.70044	4.9542	5.16993	4.85798	5.85798	5.61471
ENSG00000073009	7.05528	7.3837	7.43463	7.39232	7.49985	7.47573	7.46761	6.61471	7.06609	7.06609	7	7.03342	6.70044	7.42626	7.57743	7.65105	7.76818	7.81378	7.67243	7.61471	7.98868	7.49985	7.72792	7.73471	7.72792	8.01681	8.05528	8.54689	7.76818	7.76818	8.04439	8.05528	8.26209	8.55842	8.65464
ENSG00000073050	6.59991	7.07682	7.04439	6.9542	6.82018	7.10852	7.12928	6.22882	7.08746	6.98868	6.97728	6.90689	6.72792	7.02237	7.72792	7.92481	8.04439	7.93664	7.97154	7.64386	7.8392	7.62205	7.70044	7.84549	7.63662	7.74819	7.8392	7.2854	7.79442	7.86419	7.60733	7.99435	7.87652	7.32193	7.14975
ENSG00000073060	6.83289	6.96578	7.35755	7.44294	7.65105	7.71425	7.75489	5.67243	6.53916	6.91886	6.50779	6.96578	6.42626	7.48382	7.37504	7.53916	7.35755	7.45121	7.89482	7.75489	8.01681	7.37504	7.3837	8.01123	7.74819	8.20945	8.11374	8.75822	7.50779	7.27612	8.06609	8.02237	7.97154	8.62571	8.45943
ENSG00000073111	5	4.90689	5	4.70044	4.90689	4.9542	5.12928	4.16993	4.32193	4.70044	4.64386	5.04439	5.16993	5.20945	5.70044	5.93074	5.75489	5.93074	6.08746	5.42626	5.72792	5.39232	5.70044	5.72792	5.58496	5.61471	5.97728	6.39232	5.80735	5.9542	6.06609	5.88264	5.97728	6.65821	6.42626
ENSG00000073146	2.80735	2.80735	3.32193	2.32193	2	2.80735	3	1.58496	3	2.32193	2.58496	2.58496	1.58496	2.58496	2.58496	3.16993	3.58496	3.16993	3.32193	2.80735	4.32193	3.45943	3	3.70044	2.80735	3.90689	3.90689	4.16993	2.80735	3.45943	3.32193	3	2.80735	4.16993	4.16993
ENSG00000073150	6.67243	7.09803	7.46761	7.56986	7.2854	7.45121	7.40088	6.91886	7.30378	7.59991	7.52356	6.96578	6.93074	8.29462	7.61471	7.93664	8.03342	7.93074	7.76155	7.74819	8.80413	8.01681	8.04985	7.90087	7.7211	8.98868	8.45533	8.91886	8.07146	7.99435	8.79766	8.33092	8.37069	8.70044	8.82972
ENSG00000073169	7.60733	7.88264	8.11894	7.96	8.12928	8.15987	8.06609	7.44294	7.90689	7.87036	7.7879	7.96	7.6865	8.02237	8.33985	8.43463	8.49985	8.53528	8.5812	8.48382	8.43879	8.32193	8.37938	8.50383	8.39232	8.60363	9.00282	9.52748	8.54689	8.51964	8.59991	9.44294	9.16491	9.46964	9.49586
ENSG00000073331	2.58496	1.58496	3	3.58496	2.80735	2.58496	1.58496	1	2	2.80735	2	1.58496	2.32193	2.58496	3	1.58496	3.32193	1	3	4	3	2.32193	3	2.80735	3.80735	2.58496	4.24793	3.90689	2.80735	2.58496	3	4.52356	4.24793	3.90689	3.80735
ENSG00000073350	3.45943	4	4.52356	4.75489	3.45943	4.52356	4.24793	3.80735	4.85798	4.90689	5.08746	5.12928	4.90689	5.85798	5.97728	6.20945	5.83289	5.85798	6.42626	6.18982	6.91886	5.9542	6.02237	5.75489	6.10852	6.72792	6.04439	7.19967	5.72792	6.16993	6.78136	6.30378	6.26679	7.13955	7.34873
ENSG00000073417	7.30378	7.47573	7.43463	7.39232	7.32193	7.30378	7.3837	6.80735	7.58496	7.67948	7.56224	7.30378	6.9542	6.47573	8.43045	8.66888	8.66178	8.5812	8.47573	8.42626	7.5157	8.32193	8.54303	8.25739	8.09803	7.49185	7.6865	6.71425	8.41363	8.3837	7.30378	7.96	7.76818	6.16993	6.40939
ENSG00000073464	5.70044	5.52356	5.70044	5.64386	6	6	5.78136	5.35755	5.78136	6.08746	5.75489	5.83289	5.55459	5.83289	6.47573	6.70044	6.67243	6.74147	6.49185	6.88264	6.42626	6.45943	6.6865	6.53916	6.58496	6.26679	6.08746	5.90689	6.84549	7.02237	6.14975	6.12928	6.02237	5.97728	6.16993
ENSG00000073536	4.45943	4.08746	4.75489	4.70044	4.24793	4.39232	4.32193	1.58496	3.70044	4.16993	4	4.16993	3.90689	4.52356	4.52356	4.85798	5.08746	4.64386	4.80735	5.08746	5	4.58496	5.08746	4.70044	4.52356	5.20945	5.08746	4.58496	4.52356	4.32193	5.32193	5.39232	4.70044	4.64386	4.24793
ENSG00000073578	7.27612	7.31288	7.97154	7.88264	7.96	7.76818	7.67243	7.02237	7.74819	7.85798	7.74147	7.59246	7.41785	8.03892	8.47168	8.67948	8.79766	8.7211	8.56605	8.57365	8.87652	8.36632	8.49586	8.35315	8.42626	8.67948	7.73471	8.77149	8.53138	8.7039	8.87958	8.02791	7.96	8.77479	8.81057
ENSG00000073584	7.67948	8.02791	7.97728	8.12928	8.20457	8.23362	8.30378	6.76818	7.27612	7.89482	7.60733	7.98299	7.85798	8.29002	8.14975	8.224	8.25739	8.03342	8.94251	8.87344	9.12928	8.15987	8.27612	8.98584	8.82972	9.11374	9.08481	9.17991	8.30834	8.31741	9.04712	9.12928	9.16993	9.10852	9.17493
ENSG00000073605	5.24793	5.52356	6.08746	6	5.67243	5.75489	5.78136	5.2854	6.08746	6.02237	6.02237	6.02237	5.49185	5.80735	6.79442	6.76818	7	6.90689	6.84549	6.96578	6.59991	6.79442	6.75489	6.52356	6.75489	6.58496	7.01123	6.10852	6.71425	6.65821	6.32193	7.19967	7.44294	6.40939	5.9542
ENSG00000073614	3.90689	4.45943	5.24793	4.9542	4.58496	4.70044	4.85798	4.52356	4.90689	5.2854	4.90689	5.35755	5.04439	5.12928	6.08746	6.22882	6	5.75489	6.56986	6.12928	5.67243	5.61471	5.64386	5.93074	6.22882	6.02237	5.64386	5.61471	5.9542	5.78136	6.16993	5.39232	5	5.12928	4.9542
ENSG00000073670	9.01402	9.03892	9.51964	9.45738	9.39232	9.42626	9.35094	8.75822	9.23601	9.20457	9.16491	9.32418	9.13443	9.58308	9.58684	9.78627	9.90689	9.84549	9.9542	9.86728	10.1824	9.60918	9.66178	9.83605	9.83763	10.2216	10.363	11.0314	9.80735	9.90539	10.255	10.4502	10.5137	11.0681	11.0396
ENSG00000073711	5.85798	6.26679	5.52356	5.88264	6.39232	6.12928	6.20945	5.39232	6.12928	6.26679	5.93074	6.20945	5.9542	6.02237	6.93074	7.15987	7.04439	6.80735	7.39232	7.43463	6.87036	6.70044	6.83289	7.24793	7.17991	6.9542	6.9542	6.30378	6.97728	6.94251	6.76818	7.08746	6.80735	6.37504	6.39232
ENSG00000073712	6.76818	6.82018	7.44294	6.82018	7.35755	7.40088	7.44294	6.91886	7.40088	7.48382	7.67243	7.54689	7.29462	7.92481	8.04439	8.24317	8.22882	8.29002	8.3443	8.37504	8.69349	7.98299	8.15987	8.14975	8.07682	8.62571	7.01123	7.93074	8.09276	8.08215	8.58496	7.43463	7.5157	7.88264	7.85798
ENSG00000073737	4	3.58496	4.24793	3.45943	3.16993	3.90689	3.32193	3	3.70044	2.58496	3.58496	3.58496	3.32193	3.80735	3.70044	4.08746	3.80735	4.52356	3.90689	3.16993	4.08746	3.70044	3.58496	3.32193	3.45943	3.45943	4.58496	5.32193	4	3.32193	3.45943	5.04439	4.9542	4.58496	5.42626
ENSG00000073756	4.58496	5	5.78136	4.75489	5.61471	5.49185	5.35755	4.58496	4.75489	4.45943	4.90689	4.58496	4.16993	4.90689	5.08746	5.55459	5.67243	5.67243	5.61471	6.14975	5.45943	5.16993	5.88264	6.08746	5.42626	5.72792	6.24793	6.49185	5.64386	5.83289	5.52356	6.02237	6.45943	6.40939	6.35755
ENSG00000073792	3.58496	3.45943	3.80735	3.90689	2.80735	2.32193	2.58496	2	3.16993	4.58496	3.90689	4.08746	3	3.45943	4.24793	4.64386	5.12928	4.9542	4.39232	4.52356	4.16993	3.80735	4.75489	4.52356	4.32193	4.80735	5.52356	5.39232	4.75489	4.90689	4.58496	5.49185	5.49185	5.39232	5.70044
ENSG00000073803	3.70044	2.80735	1.58496	2.32193	3.16993	2.80735	3.58496	3	4.08746	3.58496	3	1.58496	2.80735	3.16993	4	4.16993	4.70044	4.32193	2.32193	3.70044	3.90689	4.58496	4	3.58496	3.16993	4.32193	2.80735	3.58496	4.80735	4.32193	3.32193	3.45943	3.32193	3	3.16993
ENSG00000073849	6.08746	6.33985	6.37504	6.50779	6.75489	6.58496	6.44294	5.9542	6.42626	6.50779	6.64386	6.20945	6.55459	6.94251	7.24793	7.33092	7.44294	7.24793	7.2384	7.33985	7.52356	7.07682	7.04439	7.11894	7.19967	7.37504	6.97728	7.43463	7.27612	7.17991	7.58496	7.24793	7.02237	7.2384	7.3837
ENSG00000073910	6.37504	6.10852	6.44294	6.45943	6.79442	6.58496	6.98868	6.6865	6.79442	6.89482	6.50779	7.31288	6.79442	6.98868	7.48382	7.75489	7.55459	7.7879	7.8392	7.80735	7.83289	7.33985	7.58496	7.56986	7.8009	7.65821	7.62205	7.47573	7.34873	7.56986	7.75489	7.88264	7.70736	7.67243	7.5157
ENSG00000073921	7.33985	7.65105	7.74819	7.93664	7.56224	7.49185	7.46761	7.41785	7.83289	7.85798	8.0607	7.57743	7.46761	6.84549	8.31288	8.59991	8.56224	8.64746	8.24317	8.20457	7.88874	8.224	8.43463	8.17991	8.31741	7.73471	7.91886	6.75489	8.40514	8.58496	7.56986	8.09803	7.80735	6.90689	6.59991
ENSG00000073969	10.3264	10.3859	10.4429	10.4136	10.8138	10.8439	10.7574	9.98442	10.1228	10.1072	9.92333	10.2831	10.3826	10.4543	10.584	10.8494	10.7879	10.6284	11.115	11.1	11.1643	10.6573	10.7202	11.0251	10.9174	11.204	11.265	11.6922	10.5934	10.6055	11.0647	11.2709	11.2697	11.3421	11.3371
ENSG00000074047	2.32193	3.58496	2.80735	2.32193	3.80735	2	2.80735	1	2	2.32193	2.32193	2.80735	1.58496	2.32193	2.58496	3.32193	3.70044	3.16993	3.58496	4.39232	3.45943	2.32193	2.32193	3.32193	3.45943	2	4.16993	3.16993	3.16993	3.70044	2.58496	3.80735	4.32193	4.16993	3.16993
ENSG00000074054	7.36632	7.58496	7.94837	7.63662	7.7211	7.88264	7.81378	7.93074	8.30378	8.48382	8.19476	8.45943	8.18488	8.32643	8.81378	9.08746	9.10066	9.08746	9.2738	9.12928	9.13955	8.81057	8.89785	9.03067	8.93958	9.03342	9.33092	9.34873	9.10852	9.03617	9.23601	9.51373	9.53138	9.31061	9.37504
ENSG00000074071	7.56224	8.03892	8.62205	8.46761	8.59246	8.53916	8.48784	7.49985	8.04985	8.12928	8.29462	8.20457	7.76155	8.55459	8.70044	8.81057	8.82972	8.96867	8.81057	8.84862	9.4818	8.79442	8.8392	8.87344	8.99435	9.41785	8.51964	9.11114	9.02237	8.96867	9.51767	8.55459	8.62936	9.14211	9.24793
ENSG00000074181	6.49185	6.45943	6.74147	6.64386	6.80735	6.84549	6.88264	6.02237	6.75489	6.83289	7.09803	6.91886	6.35755	6.97728	6.89482	7.5157	7.44294	7.2854	7.27612	7.36632	7.34873	7.27612	7.40939	7.40088	7.07682	7.20945	7.58496	7.8009	7.50779	7.40088	7.43463	7.56224	7.65821	7.69349	7.87036
ENSG00000074201	7.63662	8.03342	8.19476	8.33985	8.15987	8.31288	8.13955	7.85175	8.3966	8.47168	8.35755	7.87036	7.61471	7.06609	8.90388	9.19476	9.10066	9.15228	8.66888	8.67948	7.82655	8.93664	8.99435	8.32643	8.56224	7.85798	8.24793	6.82018	9.17742	9.27146	7.88264	8.43045	8.58871	6.93074	6.97728
ENSG00000074211	10.0634	10.1523	10.3608	10.3343	10.3129	10.3509	10.3707	9.50581	9.94251	10.007	9.93517	9.98868	9.87344	10.1228	10.5498	10.7682	10.8673	10.8138	10.891	10.8065	10.9069	10.5137	10.5708	10.6653	10.6239	10.9196	10.275	10.8549	10.697	10.7698	10.927	10.4737	10.421	10.8642	10.865
ENSG00000074219	3.90689	3	4.08746	4.64386	3.70044	4.39232	4.08746	3.16993	3.90689	4	3.80735	4.52356	1.58496	3.16993	5.08746	5.2854	5.45943	5.20945	5.20945	4.64386	4.90689	4.80735	5.04439	5.08746	4.52356	4.85798	4.75489	4.58496	5.24793	5.12928	4.45943	4.32193	4.52356	4.45943	4.80735
ENSG00000074266	6.84549	7.10852	7.20945	7.40939	7.31288	7.64386	7.40088	6.02237	6.64386	6.76818	6.76818	6.53916	6.55459	6.72792	7.7211	7.84549	7.92481	7.7211	7.73471	7.83289	7.94837	7.5157	7.50779	7.53916	7.66534	7.87036	7.67243	7.92481	7.7211	7.89482	7.85798	7.53138	7.74147	7.85175	8.09803
ENSG00000074317	11.0231	11.2796	11.5826	11.5546	11.679	11.722	11.7665	10.4553	10.96	10.9694	10.9593	11.0914	10.8564	11.3723	11.2767	11.4873	11.4681	11.5113	11.6878	11.6312	11.9076	11.5078	11.5479	11.7398	11.683	11.9798	11.8723	12.1193	11.5746	11.5873	12.0327	11.8416	11.88	12.0206	12.1209
ENSG00000074319	6.18982	5.97728	6.24793	6.62936	6.26679	6.20945	6.14975	6.33985	6.64386	6.50779	6.67243	6.79442	6.49185	7.26679	7.34873	7.41785	7.10852	7.34873	7.56224	7.60733	7.88264	7.37504	7.40088	7.48382	7.41785	7.90087	7.34873	7.7211	7.42626	7.49985	7.72792	7.16993	7.08746	7.66534	7.7211
ENSG00000074356	5.80735	6.2854	6.06609	5.9542	6.37504	6.10852	6.18982	5.35755	5.58496	6.10852	5.49185	5.61471	5.20945	5.90689	6.37504	6.59991	6.62936	6.49185	6.16993	6.30378	6.12928	6.18982	6.33985	5.97728	6.22882	6.45943	6.50779	6.61471	6.40939	6.70044	6.64386	6.75489	6.58496	7.03342	6.75489
ENSG00000074370	6.44294	6.67243	6.90689	6.98868	6.75489	6.44294	6.70044	6.55459	6.90689	7.22882	7.24793	7.43463	7.40088	7.7879	7.76155	7.78136	7.70044	7.9542	8.10852	8.10852	8.43463	7.45121	7.65821	7.93074	7.87036	8.46761	8.69349	8.98584	7.98868	7.84549	8.62571	8.85175	8.89785	9.224	9.45121
ENSG00000074410	5.35755	5.61471	5.61471	5.35755	5.70044	5.9542	5.78136	4.75489	5.04439	4.75489	5.12928	4.80735	4.85798	5.61471	5.9542	5.83289	6.06609	5.78136	6.24793	6.16993	5.90689	5.32193	5.64386	5.80735	5.80735	6.10852	5.97728	5.70044	5.70044	6.06609	5.85798	5.83289	5.61471	6	6.02237
ENSG00000074416	9.50383	9.74651	10.0967	10.1849	10.1267	10.224	10.2935	8.90689	9.57175	9.76818	9.74987	9.58871	9.33092	9.72622	10.3891	10.585	10.6786	10.5469	10.5962	10.5575	10.6733	10.3729	10.4747	10.4263	10.3509	10.6119	10.2562	10.7134	10.623	10.6321	10.7347	10.4051	10.4707	10.7822	10.8572
ENSG00000074582	6	5.85798	6.64386	6.33985	6	6.33985	6.47573	5.78136	6.24793	6.16993	6.10852	6.61471	6.24793	7.07682	6.58496	6.59991	6.55459	6.87036	6.96578	7.06609	7.88874	6.6865	6.44294	6.78136	6.9542	7.66534	6.04439	7.02237	6.78136	6.82018	7.66534	6.32193	6.70044	6.96578	7.06609
ENSG00000074590	9.3443	9.70563	9.86882	9.77479	9.83763	9.86419	9.86264	9.28771	9.79766	9.75822	9.60363	9.49785	9.38802	9.32193	10.1033	10.3987	10.4939	10.5196	10.2204	10.1812	10.0458	10.1536	10.2946	10.1331	10.1137	9.99294	10.1984	10.5216	10.4051	10.4727	10.0701	10.3945	10.4294	10.6348	10.6036
ENSG00000074603	6.16993	6.33985	6.49185	6.50779	7.13955	6.88264	6.85798	5.93074	6.82018	6.76818	6.78136	6.65821	6.33985	6	7.46761	7.75489	7.59246	7.62205	7.66534	7.46761	7.33092	7.60733	7.58496	7.56224	7.32193	7.32193	7.43463	7.37504	7.74147	7.65821	7.14975	7.5157	7.58496	7.22882	7.18982
ENSG00000074657	6.76818	7.11894	7.49985	7.49985	7.14975	7.45943	7.25739	7.33985	8.02791	7.98299	8.01123	8.11894	7.97728	8.45943	8.3443	8.39232	8.65464	8.64386	8.82972	8.76818	9.05528	8.42626	8.43463	8.71768	8.72792	8.97728	8.26679	9.23122	8.59246	8.57365	9.12928	8.51964	8.47168	9.18488	9.26444
ENSG00000074660	3.16993	3.80735	4.32193	3	4	4	4	1.58496	3	3.32193	3.58496	1.58496	2.32193	2.80735	4.45943	3.45943	3.90689	4.08746	3.45943	4.16993	3	3.80735	4	3.80735	3.45943	3.32193	3.80735	2.80735	3.90689	3.80735	4.39232	3.32193	3.58496	2.80735	3.45943
ENSG00000074696	9.78136	9.99294	10.102	10.1699	10.3783	10.4094	10.4574	9.14211	9.68475	9.82972	9.7879	9.70908	9.60548	9.98726	10.4584	10.6742	10.7202	10.7125	10.7313	10.7039	10.7524	10.3707	10.4979	10.5216	10.4979	10.7474	10.1124	10.3117	10.5981	10.6366	10.7406	10.1737	10.2467	10.4263	10.3902
ENSG00000074706	6.97728	6.85798	7.39232	7.21917	7.10852	7.18982	6.82018	7.34873	7.63662	7.56986	7.46761	7.97728	7.80735	7.88264	8.07146	8.21432	8.08215	8.22882	8.62571	8.50779	8.74483	8.13443	8.21917	8.45121	8.36632	8.64024	8.41785	8.77479	8.04985	8.16993	8.63662	8.29002	8.34873	8.51175	8.61839
ENSG00000074755	5.52356	6.26679	6.64386	6.70044	6.55459	6.39232	6.78136	6.06609	6.50779	6.70044	6.47573	6.14975	6.30378	6.70044	7.24793	7.40088	7.46761	7.56986	7.43463	7.24793	7.34873	7.25739	7.3837	7.17991	7.27612	7.61471	7.44294	7.59246	7.44294	7.43463	7.45943	7.47573	7.54689	7.85798	7.74147
ENSG00000074800	10.6865	10.8265	11.245	11.1718	10.9787	10.9715	10.933	10.6402	10.7748	10.744	10.6996	10.8337	10.7657	10.8994	10.7056	10.8001	10.8098	10.8696	11.043	10.9293	11.1357	10.8948	10.9801	11.1338	11.1383	11.1434	11.7394	11.628	11.0566	11.0661	11.3371	11.7545	11.7727	11.6804	11.7793
ENSG00000074842	5.55459	5.9542	5.97728	6.2854	5.97728	5.78136	5.85798	5.04439	5.9542	6.10852	6.20945	5.78136	5.72792	6.76818	5.97728	6.04439	6.22882	6.50779	6.26679	6.14975	6.94251	6.50779	6.24793	6.55459	6.44294	6.87036	7.61471	7.36632	6.72792	6.58496	7.41785	7.80735	7.93664	7.46761	7.65105
ENSG00000074855	7.10852	7.17991	7.7211	7.56224	7.6865	7.65105	7.56224	6.67243	6.83289	6.89482	7.27612	7.17991	6.90689	7.87036	7.04439	7.56986	7.70736	7.58496	7.64386	7.41785	8.40514	7.62936	7.73471	7.74819	7.8009	8.46352	8.72792	8.82655	7.58496	7.54689	8.39232	8.59246	8.63662	8.57365	8.65105
ENSG00000074935	5.24793	5.49185	5.39232	5.52356	5.35755	4.80735	5.61471	5.32193	6.08746	5.9542	6.26679	5.93074	5.85798	6.62936	7.11894	7.34873	7.12928	6.85798	7.03342	7.07682	7.16993	6.74147	6.90689	6.96578	6.71425	7.22882	6.90689	6.75489	6.84549	7.07682	7.11894	6.84549	6.56986	7.04439	6.98868
ENSG00000074964	7.5157	7.93664	8.42626	8.39232	7.79442	7.91886	7.93074	7.69349	7.98868	8.30378	8.30834	7.67948	7.63662	7.75489	8.94251	9.12412	9.19476	9.24793	8.89482	8.75822	8.70044	8.91588	9.09803	8.70044	8.69697	8.37938	9.61471	9.24317	9.29692	9.24555	8.75822	9.83605	9.90539	9.44708	9.41363
ENSG00000075035	7.15987	7.74147	8.03342	7.98868	7.89482	7.85175	7.67243	7.69349	8.09803	8.35315	8.37938	7.87652	7.85175	7.67948	8.94251	9.11114	9.18488	9.24317	8.87652	8.72792	8.33985	8.65821	8.90989	8.67596	8.66178	8.43463	8.92481	8.29921	9.11634	9.15735	8.5812	9.04166	9.25739	8.3837	8.3837
ENSG00000075043	4.64386	4.52356	5.52356	4.9542	5.55459	5.24793	5.67243	4.80735	5.42626	5.20945	5.52356	5.64386	5.35755	6.20945	6.24793	5.93074	6.06609	6.12928	6.33985	6.33985	6.78136	5.9542	6.18982	6.16993	6.30378	6.9542	6.52356	7.24793	6.16993	6.12928	6.97728	6.53916	6.37504	6.88264	7.12928
ENSG00000075089	6.89482	7.56986	7.44294	7.41785	7.59246	7.40939	7.46761	7.67948	8.17991	8.20945	8.13955	7.59246	7.53138	7.67243	8.75489	9.12153	9.09803	9.02514	8.60363	8.44294	8.633	8.87036	8.81378	8.3837	8.37938	8.66178	7.77479	6.89482	8.91289	8.85175	8.49586	7.85175	7.96	6.76818	6.71425
ENSG00000075131	2.58496	3.32193	3.58496	3.16993	3.58496	3.32193	4.16993	2.58496	3.58496	3.80735	3.58496	3.58496	3.58496	2.80735	4.32193	4.39232	5	4.80735	4.90689	4.52356	4.52356	4.64386	4.32193	4.70044	4.08746	4	3.58496	4.45943	4.52356	4.58496	4.64386	3.32193	4.08746	4.32193	4.32193
ENSG00000075142	8.82337	9.12928	9.38802	9.23362	9.49785	9.43254	9.46761	8.75489	9.16742	9.39232	9.47371	9.19967	8.98014	9.31288	10.062	10.2562	10.341	10.2854	10.3298	10.1737	10.1497	9.91439	10.1497	9.97154	10.058	10.0526	10.021	10.2969	10.1636	10.218	10.0485	10.2574	10.242	10.3498	10.2784
ENSG00000075151	8.58496	8.82972	9.0954	9.10591	9.08215	9.27845	9.09011	8.25739	8.8857	9.01681	8.99152	8.66178	8.56224	8.47168	9.74483	9.98442	9.96578	10.032	9.93369	9.74819	9.33762	9.69349	9.76818	9.51175	9.62022	9.29692	9.46557	8.84862	9.93369	10	9.24079	9.80735	9.87652	9.11114	9.1472
ENSG00000075188	2	3.70044	3.58496	3	3.45943	2.80735	3.70044	2.80735	1.58496	3	3.45943	4.24793	4	4.24793	3.45943	3.32193	4.39232	4.32193	4.39232	4.39232	5.32193	3.32193	2.80735	4.39232	4.24793	5.32193	3.80735	4.52356	4.24793	3.90689	5.42626	3.58496	3.70044	3.80735	4.08746
ENSG00000075213	3.80735	4.58496	4.70044	4.32193	4.16993	3.58496	4.70044	4	5.2854	5.78136	4.70044	4.80735	5	4.85798	6.12928	6.10852	6.16993	6.33985	6.22882	6.18982	5.64386	5.97728	6.35755	6.08746	5.90689	5.70044	5.80735	5.72792	6.04439	6.35755	5.83289	6.04439	5.75489	5.32193	5.52356
ENSG00000075223	4.39232	4.90689	5.42626	5.67243	5.55459	5.58496	5.39232	5.61471	6.33985	6.40939	6.26679	5.9542	5.97728	5.88264	7.01123	7.19967	7.11894	7.21917	7.35755	7.03342	7.03342	6.88264	6.91886	6.97728	7.09803	7	7.39232	6.84549	7.34873	7.17991	7.10852	7.45943	7.40088	6.97728	7.04439
ENSG00000075234	5.16993	5.16993	5.61471	5.42626	5.9542	5.88264	5.61471	4.39232	4.90689	5.39232	4.9542	5.42626	5.24793	5.39232	5.45943	6	5.45943	6	6	5.78136	6.2854	5.32193	5.61471	5.39232	5.88264	5.93074	5.88264	6.02237	5.85798	6	6.26679	6.14975	6.50779	6.53916	6.70044
ENSG00000075239	7.40939	7.5157	7.74147	7.86419	7.72792	7.59246	7.90087	6.71425	7.27612	7.52356	7.48382	7.39232	7.21917	7.74147	8.12928	8.3966	8.21432	8.31288	8.33985	8.30378	8.33985	7.97728	8.10852	8.27612	7.94837	8.38802	8.16491	8.6865	8.15987	8.15987	8.36632	8.28077	8.30834	8.7039	8.72792
ENSG00000075240	8.10852	8.25267	8.80735	8.72451	8.58496	8.70044	8.77808	7.9542	8.53138	8.57365	8.54689	8.03342	7.76155	7.98868	9.35315	9.47776	9.66	9.46352	8.98014	8.97154	8.7211	9.06609	9.23601	8.59991	8.70044	8.69697	9.18239	7.8392	9.32193	9.31288	8.64024	9.40727	9.35755	7.90689	7.93074
ENSG00000075292	6.26679	6.53916	6.67243	6.74147	6.85798	7.02237	7.01123	6.9542	7.53138	7.48382	7.82655	7.60733	7.15987	7.62936	8.33985	8.55459	8.47168	8.46761	8.52356	8.47168	8.31741	8.25739	8.20945	8.19476	8.18488	8.19476	7.53916	7.76818	8.35315	8.40514	8.29002	7.88264	7.93074	7.7879	7.82018
ENSG00000075303	2.58496	3	2.80735	2.58496	2.80735	2.32193	0	1	2	3.45943	2	2.58496	2.58496	0	3.32193	3.32193	2.58496	3.58496	3.16993	1.58496	1.58496	2.80735	3.16993	3.32193	2.32193	3.45943	3.16993	3.16993	3.16993	2.58496	2.58496	3.90689	4	2.80735	2.80735
ENSG00000075336	5.80735	5.64386	5.67243	5.72792	6.14975	6.2854	6.32193	5.49185	5.88264	5.83289	5.24793	6.10852	5.93074	6.33985	6.42626	6.56986	6.79442	6.76818	6.83289	6.84549	6.55459	6.2854	6.32193	6.94251	6.64386	6.32193	6.24793	5.80735	6.55459	6.61471	6.40939	6.62936	6.47573	5.72792	5.67243
ENSG00000075340	4.58496	5.04439	5.12928	5.32193	5.35755	5.32193	5.20945	4.39232	4.85798	5.08746	5.04439	4.64386	5	5.20945	5.58496	6.04439	6.12928	6.22882	6.10852	6.26679	6.2854	5.64386	6.04439	5.80735	6.08746	6.18982	5.83289	6.12928	6.12928	6.12928	6.56986	5.88264	6.02237	6.47573	6.16993
ENSG00000075391	3.16993	3.58496	4.08746	3.16993	3.80735	4.08746	4.64386	3.32193	2.32193	4.75489	3.70044	3	2.32193	3.70044	4.16993	5.08746	4.90689	4.16993	4.08746	3.80735	4.45943	4.08746	4.24793	4.24793	4.08746	3.80735	3.32193	4.52356	4.64386	4.64386	4.52356	4.16993	4.16993	4.45943	4.08746
ENSG00000075399	6.70044	7.11894	7.34873	7.12928	7.24793	7.24793	7.10852	6.87036	7.27612	7.56986	7.44294	7.45121	7.16993	7.09803	7.96578	8.32193	8.33092	8.44708	8.17991	8.13955	8.02791	8.14975	8.18982	7.97154	8.11894	7.87652	8.37069	8.49185	8.07146	8.26679	7.89482	8.73132	8.73471	8.56224	8.42206
ENSG00000075407	5.08746	5.75489	5.88264	6.06609	5.97728	6.06609	6.32193	5.08746	6.10852	6.02237	5.9542	6.06609	5.93074	5.9542	6.47573	6.80735	6.93074	6.6865	6.84549	6.79442	6.71425	6.59991	6.47573	6.76818	6.75489	6.45943	6.64386	6.42626	6.79442	6.90689	6.20945	6.53916	6.67243	6.33985	6.35755
ENSG00000075413	7.21917	7.33985	7.87036	7.83289	7.76155	7.75489	7.59991	7.16993	7.59991	7.74147	7.69349	7.7879	7.72792	8.03342	8.04439	8.0607	8.04439	8.12928	8.31741	8.10852	8.33092	8.01681	8.13443	8.2384	8.26679	8.54689	8.21917	8.20457	8.10329	8.224	8.63662	8.37069	8.29002	8.47573	8.52356
ENSG00000075415	10.7151	10.988	11.1105	11.1624	11.0458	11.1396	11.1293	10.1749	10.7065	10.8439	10.8494	10.4909	10.2609	10.1699	11.592	11.764	11.8537	11.8317	11.5275	11.5479	11.2064	11.4136	11.6161	11.3078	11.2969	11.1053	11.6389	10.4491	11.7686	11.8603	11.2556	11.8781	11.9155	10.6466	10.5469
ENSG00000075420	4.58496	5.20945	5	4.52356	4.64386	4.80735	3.80735	4.58496	4.39232	3.58496	4.32193	4	4.16993	3.80735	5.16993	5.42626	5.16993	5.24793	4.85798	4.90689	5.20945	5.39232	5.16993	5.08746	4.9542	4.45943	5.39232	4.85798	5.2854	4.58496	5.16993	5.70044	5.42626	4.80735	4.75489
ENSG00000075426	6.52356	7.06609	7.11894	6.85798	7.3837	7.2854	7.20945	6.44294	6.85798	7.16993	6.93074	7.07682	6.93074	7.2854	7.70044	7.88264	7.83289	7.90689	8.17493	8.00562	8.10852	7.79442	7.89482	8.16993	7.83289	8.13955	7.76155	8.30834	7.96578	7.96	8.14466	7.67243	7.70736	8.07146	8.27146
ENSG00000075461	4.75489	5.58496	5.49185	5.24793	5.24793	5.61471	5.75489	4.52356	5.55459	5.78136	5.45943	5.42626	5.42626	5.90689	6.14975	6.33985	6.12928	6.16993	6.14975	6.10852	6.20945	5.72792	6.10852	5.97728	6.16993	5.97728	6.6865	7.05528	6.04439	6.22882	6.08746	6.61471	6.39232	7.15987	7.20945
ENSG00000075539	7.79442	7.77479	8.02237	8.23362	8.08215	8.25267	8.03342	7.71425	8.38802	8.48784	8.29002	8.09276	7.87036	7.72792	8.93074	8.96867	9.16993	9.12153	9.01681	9	8.47573	8.7879	9	8.64386	8.76487	8.39232	8.12412	7.22882	9.00843	9.13699	8.3443	8.30378	8.21432	7.45121	6.97728
ENSG00000075568	6.08746	6.30378	6.62936	6.61471	7.13955	7.26679	7.21917	6.10852	6.72792	6.9542	6.72792	6.78136	6.53916	7.18982	7.74147	7.83289	7.81378	7.89482	8.01681	8.00562	7.98868	7.44294	7.40939	7.82018	7.81378	7.9542	7.86419	7.75489	7.66534	7.8392	7.87036	7.94251	7.89482	7.55459	7.56986
ENSG00000075618	8.67948	8.86109	9.25974	9.10852	9.3837	9.26913	9.35975	8.64386	8.73809	8.49586	8.74819	9.14211	9.18735	9.67243	8.40939	8.66534	8.64386	8.83289	9.29921	9.1267	9.87036	8.60733	8.71425	9.02514	9.32643	9.67419	9.11114	9.7211	9.11114	9.04439	10.1396	9.2854	9.47573	9.74987	9.76984
ENSG00000075624	5.75489	5.75489	5.58496	5.61471	6.32193	6.22882	6.12928	5.04439	5.72792	5.55459	5.70044	5.97728	5.83289	6.47573	5.90689	6.08746	6.35755	6.40939	6.75489	6.71425	6.61471	6.22882	6.47573	6.6865	6.58496	6.91886	6.35755	6.87036	6.32193	6.37504	7.03342	6.30378	6.49185	6.79442	7.2854
ENSG00000075651	3.70044	4.9542	4.52356	5.16993	4.45943	4.45943	4.80735	4.45943	4.24793	4.80735	4.52356	4.90689	4.64386	4.24793	5.20945	5.85798	5.97728	5.64386	5.35755	5.35755	5.08746	5.16993	5.70044	5.42626	5.45943	4.85798	5.64386	5.97728	5.2854	5.61471	4.52356	5.55459	5.72792	6.22882	5.9542
ENSG00000075702	1.58496	1.58496	1	1	2.80735	3.16993	2.32193	1	1	0	1	3	2.58496	2.80735	1	2	2	1.58496	2.58496	2.80735	2.32193	1	2.58496	2.58496	2.80735	3.32193	3	3	2.58496	3	3.16993	4.08746	4	3.45943	3.32193
ENSG00000075711	2.80735	2	3.45943	3.45943	2.80735	3.45943	3.16993	3.58496	3.32193	4.16993	4.80735	3.32193	3.32193	2.32193	4.9542	5	5	5.39232	4.45943	4.58496	3.70044	4.75489	4.64386	3.45943	4.58496	3.58496	4.08746	3.16993	4.9542	4.85798	4.32193	5.08746	4.24793	2.80735	2.80735
ENSG00000075785	9.11894	9.17742	9.59991	9.65105	9.81698	9.77149	9.79928	8.74483	9.26679	9.46352	9.34873	9.53333	9.24793	9.79279	10.007	10.1749	10.1331	10.0768	10.3106	10.2819	10.5294	9.82337	10.0238	10.1163	10.1007	10.5314	10.2808	10.7262	10.043	10.1189	10.5651	10.3783	10.3729	10.7296	10.7288
ENSG00000075790	7.65105	7.9542	8.30834	8.24317	8.43463	8.33539	8.27146	7.30378	7.99435	8.20457	8.26679	8.0607	7.97728	8.53528	8.79442	8.99718	8.99435	8.85487	9.02514	8.97441	9.16239	8.71425	8.86109	8.8392	8.92481	9.17991	8.33092	8.7879	8.87344	8.93074	9.03067	8.59991	8.71425	8.72451	8.79116
ENSG00000075826	4	4.24793	5.08746	4.90689	4.16993	4.75489	4.32193	4.08746	4.70044	5.12928	4.64386	5	4.70044	5.12928	5.58496	6	5.75489	5.67243	6.04439	5.49185	5.9542	5.55459	5.55459	5.72792	5.80735	5.80735	6.06609	5.35755	5.67243	5.72792	5.85798	6.32193	6.2854	4.9542	5.39232
ENSG00000075856	3.45943	3.16993	4.16993	4.58496	4.24793	2.80735	3.16993	4.08746	4.58496	4.70044	4.75489	4.24793	4.45943	5.72792	5.35755	5.42626	5.49185	5	5.35755	5.39232	5.90689	4.80735	5.52356	5.35755	5.20945	5.97728	4.58496	5.97728	5.64386	5.55459	5.90689	4.90689	5.35755	5.64386	5.85798
ENSG00000075884	2.58496	1.58496	3	2.80735	3.80735	2.58496	3.70044	0	2	2.58496	1.58496	2.32193	1.58496	3.32193	2.32193	3.58496	3.70044	3.70044	4	3.80735	4.24793	3.16993	4	3.90689	3.90689	3.45943	3.16993	4.64386	3.32193	3.45943	4.24793	4.16993	3.58496	4.52356	4.16993
ENSG00000075891	2	3.32193	3.70044	3.16993	2.32193	2	3	2.58496	3.16993	3.70044	2.58496	2.80735	3	3.45943	3.90689	4.39232	4.24793	3.32193	4.24793	3.90689	4.32193	3	4.08746	4	3.45943	3.80735	4.58496	4.32193	2.58496	4.24793	3.80735	4.70044	4.52356	4.9542	4.39232
ENSG00000075914	5.70044	5.35755	5.45943	5.45943	5.39232	5.24793	5.35755	5.61471	5.83289	5.88264	6.08746	5.70044	5.49185	5.04439	6.78136	6.82018	6.50779	6.93074	6.61471	6.58496	5.52356	6.30378	6.53916	6.67243	6.2854	5.58496	6.55459	6.80735	6.52356	6.62936	5.80735	6.75489	6.71425	6.71425	6.56986
ENSG00000075945	7.57743	7.90689	8.19967	8.26209	8.45533	8.45533	8.64386	7.59246	8.37069	8.50383	8.49586	8.34873	7.92481	8.47168	9.15482	9.41151	9.45738	9.36632	9.39446	9.28077	9.31515	9.05799	9.29002	9.17493	9.14211	9.22882	9.16993	8.46352	9.21675	9.31515	9.30834	9.33539	9.38802	8.57365	8.40939
ENSG00000075975	5.12928	5.2854	5.88264	5.75489	5.80735	5.2854	5.42626	5.64386	6.16993	6.33985	6.02237	6.10852	5.80735	5.64386	6.94251	7.37504	7.16993	7.15987	6.80735	6.76818	6.2854	6.75489	7.09803	6.52356	6.33985	6.39232	5.64386	4.24793	6.87036	7.02237	6.65821	5.24793	5.80735	3.58496	4
ENSG00000076003	5.75489	5.88264	6.02237	6.47573	6.02237	6.14975	6.30378	5.52356	6.40939	6.45943	6.55459	6.08746	5.80735	5.88264	6.88264	7.09803	7.06609	7.18982	6.79442	6.75489	6.39232	7.01123	7.19967	6.83289	6.47573	6.70044	6.58496	5.39232	7.10852	7.05528	6.45943	6.75489	6.93074	5.52356	5.85798
ENSG00000076043	5.32193	5	5.2854	5.20945	5.24793	5.32193	5.61471	5.16993	5.42626	5.08746	5.52356	5.16993	5.04439	5.16993	6.22882	6.12928	6.49185	6.42626	6.24793	5.85798	5.88264	6.20945	6.24793	5.93074	6	5.58496	5.83289	6.08746	6.24793	6.64386	6.02237	6.08746	6.04439	5.80735	5.72792
ENSG00000076053	5.61471	6.06609	6.52356	6.08746	6.50779	6.39232	6.32193	5.61471	5.85798	6.26679	5.88264	6.08746	5.61471	5.83289	7.01123	7.06609	7.03342	6.94251	6.91886	6.79442	6.70044	6.93074	6.88264	6.56986	6.56986	6.94251	6.88264	6.53916	6.79442	6.90689	6.61471	6.53916	6.85798	6.62936	6.33985
ENSG00000076067	3.58496	3.45943	3.90689	3.58496	3	3.45943	3.45943	1	3.80735	3.45943	3.80735	3.70044	3	4.08746	4.52356	4.9542	4.70044	4.16993	4.52356	5	4.58496	4.58496	4.70044	4.9542	4.70044	4.58496	4.64386	4.85798	4.08746	3.58496	5.12928	4.32193	3.45943	5.2854	4.80735
ENSG00000076108	5.32193	5.70044	5.80735	6.22882	5.83289	6.08746	5.9542	5.61471	5.61471	6.08746	6	6.42626	5.72792	5.70044	6.33985	6.70044	6.6865	6.83289	7.05528	6.75489	6.59991	6.50779	6.52356	6.71425	6.72792	6.84549	6.74147	7.56986	6.56986	6.79442	6.65821	6.93074	7.05528	7.66534	7.56224
ENSG00000076201	6.76818	7.27612	7.14975	7.15987	7.67948	7.44294	7.44294	6.49185	7.33092	7.41785	7.29462	7.33092	6.97728	7.67948	7.83289	8.21917	8.07146	8.14466	8.16491	8.18488	8.27146	7.96578	8.19967	8.32193	7.88874	8.46352	7.94837	8.55842	7.97728	8	8.24793	7.93664	8.01123	8.39232	8.59246
ENSG00000076242	6.97728	7.18982	7.33092	7.03342	6.94251	7.32193	7.17991	6.75489	7.31288	7.49985	7.36632	7.13955	7.01123	6.71425	8.30378	8.49985	8.55842	8.48784	8.04439	8.20945	7.44294	8.10329	8.42626	7.9542	7.97728	7.61471	7.74819	6.26679	8.18488	8.24317	7.41785	7.71425	7.98868	6.39232	6.2854
ENSG00000076248	5.83289	6.10852	6.59991	6.65821	6.84549	6.79442	6.87036	5.70044	6.6865	6.90689	6.70044	6.75489	6.49185	7.24793	7.24793	7.8392	7.76818	7.74147	7.8009	7.76818	7.80735	7.37504	7.46761	7.34873	7.60733	7.82655	6.61471	6.72792	7.52356	7.72792	7.7879	6.6865	6.87036	6.49185	6.42626
ENSG00000076258	2.80735	2.32193	1	1.58496	2.58496	2	2.58496	3	2.32193	1.58496	2.80735	0	0	2	2.58496	2.32193	3	3	2	2.58496	3.58496	3.58496	3.70044	3.58496	2.32193	2.58496	3.32193	3	2.80735	3.70044	3.16993	3.70044	3.70044	2	2.32193
ENSG00000076321	6.02237	6.20945	6.58496	6.84549	6.53916	6.2854	6.55459	5.52356	6.32193	6.33985	6.02237	6.30378	5.80735	5.67243	7.07682	7.19967	7.27612	7.06609	7.14975	7.25739	6.65821	6.80735	6.82018	7.20945	6.9542	6.50779	6.88264	6.37504	6.89482	6.72792	6.87036	6.94251	6.79442	5.90689	6.04439
ENSG00000076344	7.05528	7.16993	7.97154	7.77479	7.78136	7.76155	7.84549	6.84549	7.49185	7.56224	7.73471	7.64386	7.40088	8.46761	8.21917	8.45121	8.32193	8.18982	8.76818	8.72451	9.29232	8.41785	8.5157	8.88264	8.55459	9.29232	8.20945	9.29462	8.34873	8.46352	9.3837	8.10329	8.15482	8.99718	9.23362
ENSG00000076351	6.50779	6.82018	7.05528	7.03342	7.22882	7.06609	7.09803	6.18982	6.44294	7	6.37504	6.94251	6.64386	6.80735	7.2384	7.2854	7.33985	7.43463	7.65821	7.61471	7.67243	7.19967	7.31288	7.42626	7.46761	7.57743	7.84549	8.24317	7.50779	7.34873	7.54689	8.00562	8.09276	8.28077	8.20457
ENSG00000076356	7.6865	8.02237	8.33539	8.31288	8.42206	8.45943	8.40088	7.84549	8.33539	8.24793	8.30834	8.45533	8.16491	8.47168	8.79442	8.9629	8.97728	9.08481	9.20457	9.13955	9.25267	8.92481	8.89178	9.04166	8.9571	9.19476	8.91886	9.11114	9.01402	9.11894	9.33985	9.08481	9.06878	9.05528	9.34873
ENSG00000076382	5.12928	5	5.39232	4.80735	5.45943	5.52356	5.55459	4.90689	5.55459	5.55459	5.24793	5.42626	5.24793	5.45943	6.04439	6.40939	6.30378	6.04439	6.37504	6.44294	6.64386	6.04439	6.12928	6.04439	6.16993	6.35755	6.44294	6.9542	5.78136	6.40939	6.49185	6.58496	6.47573	6.9542	6.78136
ENSG00000076513	3.80735	4.39232	4.32193	5.04439	4.32193	4.45943	4.24793	4.58496	5.55459	5.2854	5.52356	5.12928	4.80735	4.80735	5.83289	6.55459	6.26679	6.32193	6	5.49185	5.78136	5.78136	6.14975	6.04439	5.64386	5.70044	5.16993	6.42626	6.22882	6.2854	5.61471	5.88264	5.55459	6.45943	6.22882
ENSG00000076554	7.74147	7.86419	8.25739	8.3837	8.01681	8.20457	7.96	7.99435	8.52356	8.7039	8.51175	8.35315	8.12412	7.99435	9.12928	9.34207	9.39017	9.34873	9.23122	9.17991	8.96578	9.01402	9.13955	9.14466	9.03892	8.81698	8.59246	8.16491	9.26679	9.28309	8.84862	8.71081	8.86109	8.29462	8.35755
ENSG00000076555	4.80735	5.04439	5.39232	5.55459	5.2854	5.45943	4.9542	5	5.42626	5.49185	5.32193	4.9542	5	5.32193	5.52356	6.30378	5.78136	6.02237	5.97728	5.72792	5.24793	5.83289	6.14975	5.75489	5.70044	5.24793	5.55459	5.72792	5.88264	5.85798	5.08746	5.42626	5.58496	5.58496	5.55459
ENSG00000076604	4.70044	5	5.32193	5.32193	4.32193	5.32193	5.16993	4.52356	4.70044	5	4.75489	5.04439	4.64386	4.90689	5.42626	6.04439	5.42626	5.72792	5.67243	5.88264	5.61471	5.49185	5.67243	5.24793	5.2854	5.35755	5.49185	6.56986	5.42626	5.78136	5.39232	5.90689	5.80735	6.22882	6.30378
ENSG00000076641	7.8392	8.13443	8.3443	8.3443	8.2854	8.35315	8.2854	7.49185	8.08215	8.36194	8.2384	8.10329	7.88264	7.97154	8.96867	9.27146	9.22882	9.04985	9.14466	9.14466	8.9542	8.74819	8.94837	9.02237	8.91588	8.7879	8.59246	7.83289	9.02237	9.07414	8.83605	8.89785	8.74819	7.87652	7.88264
ENSG00000076650	5.49185	5.45943	4.80735	5.42626	4.85798	5.12928	5.20945	5.04439	5.55459	5.97728	6.06609	6.04439	5.61471	6.04439	5.88264	6.04439	6.06609	6.35755	6.42626	6.14975	6.62936	5.72792	5.67243	6.58496	6.12928	6.50779	5.72792	6.70044	6	6.52356	6.74147	6.53916	6.53916	6.85798	6.87036
ENSG00000076685	2	2.80735	1	2	0	2	3.16993	3.16993	3.58496	3.45943	3.16993	2.58496	3	3.58496	4.24793	4.16993	4.32193	4.75489	4.70044	4.58496	4.39232	4.39232	4.32193	4.45943	4.08746	3.80735	3.45943	4.39232	4.16993	3.90689	4.24793	4.32193	3.90689	4.39232	3.80735
ENSG00000076706	8.3443	8.58871	8.72451	8.8009	9.02514	9.03892	9	8.05528	8.7879	8.93074	8.89178	8.77479	8.62571	8.64024	9.49785	9.68475	9.87498	9.80574	9.69697	9.80735	9.5157	9.40727	9.57175	9.50779	9.5216	9.33762	9.73302	9.47371	9.76321	9.74147	9.27146	10.0238	10.0334	9.61287	9.59619
ENSG00000076716	3.58496	3.80735	4.32193	4.52356	4.80735	4.9542	4.70044	3.16993	4.24793	3.70044	3.80735	3.90689	4	3.90689	4.32193	4.9542	5	4.80735	5.04439	4.9542	5.20945	4.64386	4.75489	5.08746	4.80735	5.45943	4.80735	5.35755	4.9542	5.04439	5.35755	5.12928	5	5.2854	5.04439
ENSG00000076826	6.39232	6.65821	7.15987	7.32193	7.20945	7.34873	7.20945	5.93074	6.70044	6.96578	6.52356	6.35755	6.2854	7.35755	7.2384	7.33092	7.40088	7.22882	7.24793	7.20945	7.91886	7.2854	7.61471	7.62936	7.01123	7.93074	7.91886	8.224	7.50779	7.59246	7.99435	7.91289	7.74819	8.17991	8.22882
ENSG00000076864	6.6865	6.76818	7.46761	7.45121	7.05528	6.93074	7.03342	7.49185	8.12412	8.04439	8.05528	7.93074	7.74147	8.84235	8.54303	8.71081	8.85487	8.87958	8.73471	8.75822	9.53916	8.53138	8.66888	8.73471	8.71425	9.53722	8.36194	8.98868	8.89178	8.78136	9.59432	8.51964	8.55075	9.11114	9.15228
ENSG00000076924	6.12928	6.40939	6.89482	6.90689	7.02237	6.94251	7.18982	6.35755	6.70044	6.79442	6.91886	7.33092	7.08746	8.19476	6.52356	6.91886	7.02237	6.84549	7.36632	7.18982	8.17493	7.01123	7.2384	7.55459	7.77479	8.04985	7.15987	7.71425	7.27612	7.42626	8.48382	7.12928	7.25739	7.98868	7.98299
ENSG00000076928	6.55459	6.64386	7.14975	7.16993	6.98868	7.01123	6.9542	6.16993	6.74147	6.74147	6.89482	6.93074	6.65821	6.90689	7.33985	7.42626	7.55459	7.15987	7.33092	7.50779	7.67243	7.2854	7.44294	7.56224	7.27612	7.82018	8.50383	8.57365	7.31288	7.42626	7.55459	8.45121	8.53528	8.47573	8.3966
ENSG00000076944	5.39232	6.30378	6.16993	6.30378	6.45943	6.35755	6.22882	5.42626	6.04439	6.12928	6.42626	6.06609	6.18982	6.35755	6.64386	6.88264	6.40939	6.71425	6.88264	6.64386	7.05528	6.52356	6.58496	6.61471	6.67243	6.96578	6.84549	7.2854	6.85798	6.78136	7.34873	7.04439	7.22882	7.29462	7.45943
ENSG00000076984	3.32193	3.58496	4.08746	4.08746	2.58496	2.80735	3.45943	3.70044	4.58496	3.58496	4.32193	5.32193	5.20945	5.9542	5.04439	4.64386	4.9542	5.35755	6.02237	5.93074	6.87036	4.70044	4.52356	5.45943	5.52356	6.96578	7.31288	8.10852	4.9542	5	6.88264	7.56224	7.63662	8.03342	8.08215
ENSG00000077044	4.32193	4.45943	5.08746	4.80735	4.9542	5.12928	4.90689	3.45943	3.80735	4	4	4.32193	4	4.45943	3.90689	4.9542	4.24793	4.58496	5	4.75489	4.45943	4.52356	4.64386	4.16993	4.80735	4.80735	5.49185	4.85798	5.12928	4.9542	4.64386	5.49185	5.52356	5.2854	5.12928
ENSG00000077063	7.21917	7.63662	7.77479	7.67948	7.74147	7.82018	7.6865	7.18982	7.63662	7.75489	7.72792	7.45943	7.24793	7.79442	8.64386	8.93664	8.8009	8.74147	8.61102	8.69697	8.50383	8.52748	8.55842	8.49586	8.33092	8.62571	8.75154	9.01123	8.63662	8.6865	8.55842	8.8009	8.72451	9.08481	8.96578
ENSG00000077080	5.35755	6.14975	6.35755	6.64386	6.18982	6.49185	6.56986	5.45943	6.04439	6.24793	6.20945	6	5.90689	6.84549	7.21917	7.3837	7.41785	7.70736	7.33985	7.19967	7.82655	7.24793	7.45121	7.19967	7.10852	7.65821	7.93074	8.79116	7.27612	7.42626	7.58496	8.34873	8.22882	8.93074	8.79766
ENSG00000077092	4	4.58496	4.45943	4.9542	4.32193	4.24793	4.39232	5.08746	5.58496	5.16993	5.45943	5.20945	5.04439	5.20945	5.83289	6.32193	6.14975	6.14975	6.02237	6.02237	5.9542	6.12928	6	5.97728	5.70044	5.45943	5.83289	6.45943	6.26679	5.55459	5.61471	6.10852	6.06609	6.40939	6.50779
ENSG00000077097	9.0634	9.30834	9.55075	9.65105	9.57932	9.5216	9.56415	8.80413	9.43254	9.49386	9.54882	9.37938	9.22159	9.32193	10.1774	10.3729	10.5008	10.3934	10.3837	10.3185	10.1874	9.99859	10.1886	10.1215	10.1396	10.0293	10.1548	10.3987	10.3966	10.3815	10.1586	10.4656	10.4378	10.5469	10.4898
ENSG00000077147	7.86419	8.09276	8.57743	8.62205	8.64386	8.80413	8.71425	7.54689	8.23362	8.37069	8.24793	8.29002	7.98868	8.41363	8.93664	9.24793	9.18735	9.29462	9.21675	9.11114	9.35094	8.98014	9.02514	8.87652	8.93664	9.33539	8.79442	9.06609	9.03067	9.26444	9.19229	8.9571	8.87958	9.17742	9.18982
ENSG00000077150	4.32193	3.58496	5.42626	5.08746	5	4.52356	4.52356	4	4.32193	4.24793	4.90689	5.04439	4.08746	5.08746	4.85798	5.2854	5	5.49185	5.49185	5.35755	5.35755	5.04439	5.39232	5.35755	5.08746	4.80735	5.58496	6.32193	5.67243	5.04439	5.61471	6.16993	6.18982	6.30378	6.47573
ENSG00000077152	5	5.55459	5.32193	5.67243	5.64386	5.93074	5.97728	5.52356	6.26679	6.18982	6.2854	6.24793	5.67243	5.78136	6.76818	7.03342	6.83289	6.91886	6.6865	6.85798	6.30378	6.70044	6.70044	6.2854	6.55459	6.22882	6.42626	6.75489	6.62936	6.56986	6.2854	6.65821	6.47573	6.39232	6.74147
ENSG00000077157	6.56986	6.94251	7.09803	7.20945	7.31288	7.57743	7.15987	7.18982	7.41785	7.62205	7.60733	7.42626	6.83289	7.27612	8.03342	8.11894	8.30834	8.28077	8.35755	8.02791	8.11374	7.94837	8.03892	7.88264	7.98868	7.89482	7.9542	8.03892	8.26679	8.25267	7.93664	8.18982	8.15987	8.19967	8.10329
ENSG00000077232	6.22882	6.33985	6.56986	6.67243	7.04439	7.12928	7	5.88264	6.53916	6.89482	6.67243	7.06609	6.76818	6.97728	7.19967	7.56224	7.35755	7.65821	7.76818	7.5157	7.80735	7.02237	7.41785	7.47573	7.65105	7.96578	6.83289	7.10852	7.43463	7.26679	7.67948	6.76818	6.83289	7.01123	7.16993
ENSG00000077235	6.12928	6.16993	7.15987	7.25739	6.64386	6.80735	6.56986	7.07682	7.25739	7.04439	6.88264	7.48382	7.40939	7.39232	7.33985	7.35755	7.43463	7.56224	7.98299	7.91289	7.62936	7.20945	7.48382	7.75489	7.96	7.56986	6.9542	6.85798	7.52356	7.71425	7.8009	6.88264	6.85798	6.85798	7.14975
ENSG00000077238	2.80735	4.80735	3.70044	4.16993	4.45943	4.70044	4.08746	3.70044	4.32193	4.08746	4.39232	4.08746	3.32193	4	5.04439	4.24793	4.24793	4.70044	5.08746	4.45943	4.90689	4.32193	4.85798	4.39232	4.85798	4.9542	5.04439	5.52356	4.64386	4.9542	4.85798	5.04439	4.80735	5.20945	5.72792
ENSG00000077254	7.30378	7.16993	7.35755	7.34873	7.34873	7.42626	7.31288	7.62936	8.04439	8.25739	8.10329	8.04439	7.78136	7.26679	8.72792	8.97728	8.89482	8.87036	8.79116	8.75489	7.94837	8.79442	8.89482	8.74819	8.68299	8.01681	8.49586	7.59246	8.73809	8.90989	7.97728	8.35315	8.37938	7.21917	7.07682
ENSG00000077264	3.16993	3.32193	3.45943	2.32193	3.80735	4.45943	4.24793	3.70044	4.58496	4.24793	4.64386	3.80735	4.08746	3.80735	5.42626	5.2854	5.24793	4.9542	4.70044	5.2854	4.45943	4.58496	4.75489	4.75489	5.04439	4.08746	4.70044	5.42626	5.52356	5.39232	4.39232	4.9542	5.32193	5.42626	5.35755
ENSG00000077279	4.39232	4.58496	4.52356	4.08746	4.90689	4.9542	4.52356	4.08746	4.32193	5.12928	4.16993	4.39232	4.64386	5.04439	5.24793	5.9542	5.97728	6.06609	5.67243	5.49185	5.20945	5.08746	5.55459	5.16993	5.61471	5	5.39232	5.55459	5.24793	5.61471	5.61471	5.93074	6.04439	5.42626	5.70044
ENSG00000077312	6.71425	7.22882	7.15987	7.46761	7.2854	7.24793	7.26679	6.24793	6.87036	7.08746	7.05528	6.62936	6.59991	7.20945	7.80735	7.99435	8.11374	8.06609	7.88874	8.07682	7.80735	7.74147	7.80735	7.80735	7.73471	7.59991	8.16993	7.83289	7.86419	7.82018	7.91289	8.20457	8.33985	7.83289	7.87036
ENSG00000077327	1	3.16993	2	3.58496	3	3.16993	1	0	2.80735	3	2.32193	2	3	2	3.58496	3.90689	3.58496	3.58496	3.45943	3	3.32193	3.70044	2.58496	2.80735	3.58496	2.58496	2.80735	2.58496	3.32193	3.70044	3.45943	4.08746	3.90689	3.16993	3.16993
ENSG00000077348	5.83289	6.67243	7.24793	7.07682	7.01123	7.06609	7.18982	5.39232	6.55459	6.33985	6.52356	6.40939	5.9542	7.07682	6.91886	7.32193	7.40939	7.20945	7.43463	7.40939	7.52356	7.11894	7.16993	7.31288	7.2384	7.61471	7.61471	7.59991	7.26679	7.21917	7.56986	7.33985	7.63662	7.72792	7.94837
ENSG00000077380	6.12928	6.12928	6.49185	6.50779	6.71425	6.37504	6.80735	6.35755	6.79442	6.82018	6.88264	6.64386	6.72792	7.02237	7.62205	7.72792	7.50779	7.71425	7.71425	7.89482	7.83289	7.49985	7.75489	7.69349	7.8009	7.59246	7.33092	7.74147	7.65821	7.52356	7.7211	7.40088	7.3837	7.63662	7.60733
ENSG00000077420	4.75489	4.45943	5	5.08746	5.2854	5.64386	5	4	4.64386	4.80735	4.90689	4.9542	4.80735	4.90689	5.39232	5.83289	5.93074	6	5.58496	4.85798	6.30378	5.39232	5.49185	5.24793	5.61471	5.97728	5.88264	5.9542	6	5.80735	6.24793	5.83289	5.72792	6.20945	6.30378
ENSG00000077454	6.10852	6.30378	6.50779	6.75489	5.90689	6.26679	6.52356	6.26679	6.37504	6.64386	6.50779	6.06609	6	6.20945	6.96578	7.26679	7.24793	7.2854	7.22882	6.82018	6.96578	6.97728	7.13955	6.97728	6.67243	6.75489	7.17991	6.49185	7.19967	7.20945	6.79442	7.26679	7.25739	6.59991	6.82018
ENSG00000077458	4.24793	4.85798	5.42626	5.35755	5.67243	5.83289	5.49185	5.08746	5.90689	6.02237	5.64386	5.32193	4.70044	6	6.70044	6.90689	6.42626	6.72792	6.40939	6.04439	6.53916	6.32193	6.44294	6.14975	6.30378	6.6865	5.39232	5.42626	6.70044	6.50779	6.37504	5.64386	5.70044	5.39232	5.04439
ENSG00000077463	4.08746	4.75489	5.08746	4.39232	3.45943	4.16993	4.70044	3.80735	4.85798	4.90689	4.64386	4.08746	3.16993	3.70044	5.83289	6.08746	6.18982	6.37504	5.52356	5.67243	5.42626	5.52356	6.2854	5.20945	5.42626	5.42626	6.14975	6.20945	6.18982	6.2854	5.04439	6.61471	6.64386	6.88264	6.88264
ENSG00000077514	4.70044	4.80735	5.16993	5.42626	5.39232	4.70044	5.32193	3.45943	4.90689	4.90689	5.61471	3.90689	4.24793	4.32193	5.9542	6.44294	6.52356	6.37504	5.70044	5.20945	5.2854	6.24793	5.67243	5.72792	5.52356	5.32193	5.52356	4.90689	5.90689	6.49185	4.90689	5.61471	5.72792	4.39232	4.52356
ENSG00000077522	7.26679	7.33092	7.47573	7.53138	7.2854	7.16993	7.21917	6.45943	6.94251	7.13955	7.33985	7.09803	6.62936	6.59991	7.81378	8.19967	8.14975	8.15987	7.84549	7.87652	7.29462	7.84549	7.97728	7.76155	7.65821	7.42626	7.9542	7.82655	8.06609	8.17991	7.50779	8.17991	8.11894	8.03892	7.65105
ENSG00000077549	6.24793	6.56986	6.88264	7.12928	7.16993	7.02237	6.84549	6.65821	7.03342	7.2384	7.34873	6.82018	7.05528	7.73471	7.77479	7.80735	7.93664	8.02237	7.91886	7.65821	8.25739	7.80735	7.7879	7.7211	7.55459	8.18982	7.26679	8	7.71425	7.83289	8.17493	7.31288	7.39232	7.91886	8.08215
ENSG00000077585	4.16993	4.64386	4.52356	4.70044	5.08746	4.9542	4.75489	3.90689	4.52356	4.39232	4.58496	4.85798	4.52356	4.52356	5.55459	5.49185	5.2854	5.55459	5.67243	5.83289	6.12928	5.32193	5.35755	5.55459	5.83289	5.9542	4.9542	6.33985	5.72792	5.49185	5.49185	5.16993	5.04439	5.78136	6.04439
ENSG00000077616	5.35755	5.64386	5.93074	5.80735	4.9542	4.9542	5.45943	4.75489	5.52356	5.70044	5.85798	5.45943	5.35755	5.49185	6.40939	6.67243	6.62936	6.67243	6.39232	6.20945	5.61471	6.06609	6.26679	6.12928	6.30378	5.67243	6.44294	6.16993	6.37504	6.32193	5.80735	6.35755	6.22882	6.30378	6
ENSG00000077684	6.74147	6.76818	6.67243	6.6865	7.26679	7.25739	7.07682	5.64386	6.40939	6.44294	6.74147	6.62936	6.2854	6.06609	7.33092	7.63662	7.55459	7.44294	7.48382	7.65821	7.18982	7.11894	7.41785	7.2384	7.32193	7.07682	6.56986	6.32193	7.45943	7.21917	7.07682	7	6.84549	6.45943	6.42626
ENSG00000077713	5.32193	5.58496	5.39232	5.88264	5.88264	6.20945	5.90689	5.04439	5.42626	5.80735	5.49185	5.2854	4.9542	5.24793	6.52356	6.2854	6.45943	6.62936	6.20945	6.18982	5.85798	6.26679	6.45943	6.53916	5.9542	5.72792	6.83289	5.64386	6.42626	6.65821	5.52356	6.94251	7.01123	5.75489	5.93074
ENSG00000077721	7.66534	7.70044	7.77479	7.83289	8.2854	8.224	8.09803	7.39232	7.96	8.21917	8.20945	7.84549	7.67243	8.49586	8.75489	9.08481	9.11634	9.02514	8.90087	8.97154	9.29002	8.77479	8.94251	8.66178	8.54689	9.33762	8.52748	8.9571	8.81698	8.8392	9.24555	8.633	8.84549	8.82972	8.89178
ENSG00000077782	7.39232	7.65821	8.15482	8.12412	8.19476	8.11374	8.02791	7.45121	8.05528	8.13955	8.09276	8.30378	8.12412	8.79442	8.58871	8.81057	8.79766	8.85175	9.25503	9.2854	9.40939	8.65821	8.81698	9.07948	9.02791	9.45327	8.44708	9.04166	8.69349	8.92481	9.41151	8.64386	8.42206	9.13186	9.13186
ENSG00000077809	10.9256	11.1209	11.3146	11.3548	11.258	11.2456	11.2473	10.769	11.1718	11.2592	11.1818	11.272	11.1	11.462	11.4019	11.5713	11.7241	11.8277	11.8021	11.6702	11.9125	11.4378	11.5684	11.5314	11.6935	11.8013	12.0386	12.3639	11.7973	11.8982	12.0792	12.412	12.4202	12.6423	12.7048
ENSG00000077942	5.83289	5.2854	6.06609	6.02237	6.70044	6.50779	6.70044	5.64386	5.75489	5.97728	6	6.08746	5.75489	6.55459	6.52356	6.97728	6.72792	6.49185	7.15987	7.12928	7.26679	5.9542	6.78136	7.13955	7.01123	7.08746	6.71425	7.30378	6.80735	6.84549	7.37504	6.82018	6.80735	6.96578	7.15987
ENSG00000078018	9.58871	9.74651	10.1331	10.1176	9.98868	10.0279	10.0417	10.2562	10.6786	10.8933	10.7871	10.5507	10.3129	10.0512	11.4419	11.7142	11.6808	11.6484	11.4681	11.4173	10.7557	11.3826	11.5053	11.2633	11.1755	10.7305	10.7254	9.84862	11.5684	11.6307	10.7356	11.0168	11.021	9.7879	9.82496
ENSG00000078043	4.16993	4.85798	5.04439	5.08746	4.90689	4.90689	5.12928	4.24793	5.20945	5.32193	4.64386	5	5.24793	5.12928	5.80735	5.9542	6.2854	6.10852	5.93074	6.02237	5.70044	5.85798	5.83289	5.97728	5.64386	6.02237	5.97728	5.49185	5.97728	5.88264	5.72792	6.02237	6.06609	5.12928	5.16993
ENSG00000078053	6.50779	6.89482	7.29462	7.12928	7.30378	6.91886	6.80735	7.17991	7.93664	7.93664	8.06609	7.2854	7.06609	6.97728	8.6865	8.8009	9.0634	9.01959	8.3837	8.32643	8.03342	8.633	8.83605	8.12928	8.27612	7.86419	7.74819	6.84549	8.85798	9.03067	8.00562	8.00562	7.9542	6.90689	7
ENSG00000078061	5.16993	5.24793	5.78136	6.14975	5.49185	5.70044	5.64386	4.52356	5.52356	5.78136	5.83289	5.35755	5.2854	6.10852	6	6.04439	5.85798	5.78136	6.33985	6.30378	6.37504	6.26679	6.39232	6.59991	6.67243	6.79442	5.80735	5.61471	6.22882	5.88264	6.47573	5.24793	5.39232	4.9542	5.42626
ENSG00000078070	6.37504	6.62936	6.70044	6.71425	6.59991	6.44294	6.75489	6.18982	6.80735	6.70044	6.74147	6.61471	6.37504	6.10852	7.2384	7.40088	7.59991	7.74819	7.20945	7.22882	6.91886	7.25739	7.49985	7.12928	7.08746	6.76818	7.49185	7.05528	7.34873	7.66534	6.85798	7.82018	7.52356	7.07682	7.31288
ENSG00000078098	2	2.32193	0	0	0	2	1	1	2	1.58496	2	1.58496	1.58496	1	2.32193	2.32193	3.32193	3	2.32193	2.32193	2	1.58496	1.58496	1.58496	2.80735	1	2.32193	3.70044	1	1.58496	2.58496	3	3.16993	2.58496	2.80735
ENSG00000078114	8.82337	9.00562	9.15482	9.42836	9.39017	9.49985	9.50779	8.89785	9.36851	9.49586	9.47371	9.51175	9.19229	9.73809	10.255	10.4878	10.5324	10.4605	10.5177	10.4707	10.584	10.0808	10.2396	10.2761	10.1935	10.5479	9.8009	10.4929	10.2958	10.3597	10.4105	10.0389	10.0265	10.4073	10.42
ENSG00000078124	3.16993	3.80735	3.90689	3.45943	3	2.32193	1.58496	3.80735	3.80735	4.08746	3.90689	3.32193	3.58496	2.80735	5.20945	5.32193	5.12928	4.32193	3.70044	3.70044	4.9542	5.08746	5.20945	3.80735	4.32193	4.24793	3.58496	2.32193	4.45943	4.70044	4.75489	3	3.70044	1	2
ENSG00000078140	7.33092	7.49985	7.77479	7.69349	7.88874	7.99435	7.94837	6.93074	7.77479	7.85798	7.7211	7.7211	7.35755	7.59991	8.56224	8.65821	8.77808	8.77808	8.69	8.64386	8.32193	8.32193	8.48382	8.37069	8.31741	8.27146	8.17991	7.70736	8.48784	8.53916	8.2854	8.29921	8.33539	7.5157	7.81378
ENSG00000078142	4.08746	3.58496	4.45943	3.80735	4.45943	4.16993	4.75489	4.16993	4.45943	4.52356	5	4.85798	4.85798	5.12928	5.24793	5.80735	5.80735	5.75489	5.78136	5.70044	5.67243	5.64386	5.55459	5.49185	5.61471	6.14975	5.90689	6.44294	5.45943	5.2854	5.45943	6.06609	6.02237	6.37504	6.59991
ENSG00000078177	3.70044	3.90689	5.08746	5.24793	4.58496	4.32193	4.64386	4.32193	4.90689	5.20945	4.52356	4.70044	4.24793	4.08746	5.58496	5.39232	6.12928	5.83289	5.67243	5.67243	4.90689	5.67243	5.85798	5.64386	5.61471	4.64386	4.90689	5.58496	5.61471	5.72792	5.32193	5.52356	5.49185	5.64386	5.72792
ENSG00000078237	6.98868	7.21917	7.52356	7.30378	7.26679	7.56224	7	6.02237	6.84549	6.98868	7.02237	6.70044	6.67243	6.56986	7.56224	7.96578	8.06609	7.86419	7.70044	7.74147	7.5157	7.50779	7.77479	7.62936	7.41785	7.35755	7.16993	6.47573	7.59246	7.96578	7.10852	7.10852	7.2854	6.44294	6.14975
ENSG00000078246	5.67243	5.97728	6.50779	6.39232	6.02237	6.32193	6.35755	5.72792	6.22882	6.59991	6.40939	6.32193	5.64386	6.26679	7.21917	7.40088	7.64386	7.61471	7.16993	6.89482	7.42626	7.33985	7.21917	7.04439	7.05528	7.42626	7.2854	8.07682	7.49985	7.47573	7.45121	7.62936	7.61471	8.02237	8.20457
ENSG00000078269	4.64386	4.45943	4.58496	4.32193	4.9542	5.45943	5.12928	3.90689	5.39232	5.04439	5.08746	5	3.70044	4.75489	6.72792	7.14975	7.35755	7.42626	7.27612	7.21917	6.85798	6.26679	6.37504	6.50779	6.37504	6.45943	6.08746	6.2854	7.31288	7.09803	6.64386	6.53916	6.85798	7.03342	7.10852
ENSG00000078295	7.60733	7.91289	8.28077	8.28077	8.28077	8.23362	8.07146	7.61471	7.96	8.10852	8.09276	7.86419	7.79442	8.27612	8.74147	8.8392	8.97441	8.81057	8.77808	8.70044	8.77479	8.75154	8.69349	8.68299	8.45533	8.84862	8.48382	9.23362	8.91289	8.93369	8.80413	8.64746	8.69	9.13699	9.22882
ENSG00000078304	8.14975	8.24793	8.30834	8.42206	8.20457	8.30378	8.30834	8.14466	8.53138	8.65105	8.50383	8.62936	8.26679	8.32193	9.11114	9.31288	9.36194	9.3015	9.30834	9.26679	8.9629	9.01402	9.19229	9.14975	9.00843	8.92481	9.44915	9.30378	9.24793	9.15228	8.91886	9.44915	9.4818	9.18982	9.19722
ENSG00000078319	4.9542	5.12928	5.32193	5.16993	5.72792	6.04439	5.52356	4.32193	4.58496	4.70044	4.32193	4.52356	3.90689	4.39232	5.52356	5.67243	6.02237	5.70044	5.58496	5.61471	5.78136	5.32193	5.49185	5.58496	5.16993	5.2854	5.97728	6.08746	5.61471	5.55459	5.72792	5.83289	5.64386	6.2854	6.16993
ENSG00000078328	8.99435	9.09011	9.16491	9.16239	9.29002	9.29921	9.39232	8.8009	9.32193	9.2384	9.15228	8.87036	8.82337	8.49185	9.77643	10.0835	10.1447	10.0362	9.84392	9.89785	9.18735	9.74315	9.83131	9.64024	9.75154	9.28077	9.37938	8.2854	9.95855	10.0375	9.26913	9.55842	9.53138	8.40514	8.2854
ENSG00000078369	9.87652	10.1124	10.5897	10.5632	10.4939	10.3576	10.4094	9.75656	10.4929	10.5517	10.599	10.3004	9.95855	10.2703	11.3151	11.5925	11.5994	11.5231	11.3348	11.2562	11.183	11.2216	11.4357	11.1351	11.0573	11.0265	10.8162	10.3421	11.446	11.4278	11.0634	11.056	11.0348	10.5362	10.4605
ENSG00000078401	6.53916	6.9542	7.08746	7.31288	7.17991	7.14975	7.15987	6.04439	6.40939	6.84549	6.35755	6	6	6.42626	7.40088	7.86419	7.76155	7.71425	7.54689	7.58496	7.29462	7.40939	7.53916	7.17991	7.41785	7.24793	7.33092	6.89482	7.44294	7.57743	7.27612	7.63662	7.54689	7.08746	7.18982
ENSG00000078403	5.93074	6.24793	6.26679	6.20945	6.08746	5.85798	5.90689	5.61471	6.45943	6.37504	6.56986	6.02237	5.90689	5.83289	6.93074	7.16993	7.16993	7.39232	6.84549	6.93074	6.59991	6.89482	7	6.76818	6.64386	6.24793	7.53916	6.96578	7.02237	7.15987	6.58496	7.50779	7.59991	7.19967	7.14975
ENSG00000078487	3.45943	4.16993	3.45943	4	3.80735	3.45943	3.80735	3.90689	4.39232	4.70044	4	4.16993	3.58496	3.32193	4.64386	4.58496	4.9542	5.20945	4.70044	4.9542	4.52356	4.70044	4.85798	4.85798	4.9542	4.58496	5.04439	4.80735	5.32193	5.08746	4.64386	5.16993	4.64386	4.58496	4.39232
ENSG00000078549	5.93074	5.9542	6.32193	6.30378	6.30378	6.08746	6.44294	6.10852	6.42626	6.45943	6.37504	6.59991	6.45943	6.74147	7.03342	7.15987	7.20945	7.29462	7.04439	7.34873	7.22882	7.05528	6.55459	7.01123	6.98868	7.21917	7.06609	7.10852	6.96578	7.25739	7.40939	7.16993	7.32193	7.11894	7.03342
ENSG00000078579	3	3	3	2.32193	2	3.90689	1	3.58496	3.45943	3.80735	3.58496	2.80735	1.58496	2.80735	4.32193	4.70044	4.08746	3.70044	3.45943	3.80735	3.90689	4.16993	4.24793	4.08746	3.80735	3.80735	3.58496	3.70044	4.58496	4.32193	3.70044	3.45943	3.80735	3.80735	3
ENSG00000078596	8.33985	8.65821	8.66178	8.66888	9.08746	9.17243	9.08746	8.01681	8.41363	8.62205	8.43045	8.77808	8.49586	8.8392	9.09276	9.30378	9.3443	9.30606	9.63118	9.62571	9.58496	8.98014	9.16742	9.46148	9.29921	9.47776	9.16239	8.5812	9.16993	9.20457	9.41574	9.32867	9.37069	8.49586	8.57365
ENSG00000078618	5.24793	5.52356	6.04439	6.16993	5.61471	5.72792	5.90689	6.14975	6.93074	6.78136	7.06609	6.64386	6.62936	6.65821	7.62936	7.77479	7.73471	7.86419	7.8392	7.69349	7.32193	7.55459	7.56224	7.36632	7.44294	7.31288	6.94251	7.03342	7.70736	7.66534	7.33985	7.17991	7.18982	6.82018	6.93074
ENSG00000078668	9.13955	9.37504	9.52552	9.59991	9.67243	9.67596	9.64566	8.53138	9.0954	9.25503	9.04439	9.43671	9.04985	9.72281	9.92184	10.196	10.1712	10.1497	10.2432	10.2609	10.5887	9.85175	9.96578	10.1293	10.1573	10.5098	10.1662	11.0728	10.0634	10.0741	10.5661	10.2912	10.3465	11.1144	11.168
ENSG00000078674	6.65821	6.71425	7.35755	7.53138	6.93074	7.04439	7.20945	6.75489	7.61471	7.52356	7.44294	6.88264	6.55459	6.71425	8.34873	8.52748	8.41785	8.50779	8.04439	7.90087	7.45943	8.12928	8.2854	7.6865	7.77479	7.37504	6.70044	6	8.37938	8.52748	7.62205	6.93074	6.9542	5.75489	5.83289
ENSG00000078687	5.49185	5.83289	5.75489	5.55459	6.56986	6.32193	6.56986	4.75489	5.58496	5.93074	5.78136	6.2854	5.52356	5.42626	6.40939	6.39232	6.55459	6.35755	6.88264	6.90689	6.26679	6.78136	6.67243	6.94251	6.72792	6.39232	6.71425	6.87036	6.53916	6.75489	6.56986	6.67243	6.71425	6.61471	6.70044
ENSG00000078699	5.64386	6.24793	6.22882	6.58496	6.37504	6.42626	6.12928	6.12928	6.56986	6.55459	6.93074	6.89482	6.71425	6.96578	6.75489	7.08746	7.18982	7.25739	7.25739	7.34873	7.77479	6.82018	7.26679	7.21917	7.45121	7.70736	7.31288	7.5157	7.05528	7.16993	7.62936	7.40088	7.49185	7.70044	7.74819
ENSG00000078725	7.88874	7.90087	7.97728	8.12412	8.15987	8.44294	8.09803	6.82018	7.50779	7.40939	7.46761	7.44294	7.43463	7.45121	8.19476	8.43879	8.41363	8.65464	8.2854	8.40939	8.10329	8.30378	8.29002	8.18982	8.33985	8.16993	8.81057	8.47168	8.46761	8.45943	8.21917	8.90087	8.90388	8.52356	8.43463
ENSG00000078747	6.02237	6.37504	6.42626	6.44294	6.55459	6.78136	6.39232	5.88264	6.22882	6.55459	6.40939	6.39232	6.14975	6.16993	7.20945	7.40939	7.36632	7.24793	7.46761	7.33985	6.82018	7.2854	7.3837	7	6.78136	7	6.78136	6.67243	7.21917	7.31288	6.9542	6.78136	6.59991	6.79442	6.91886
ENSG00000078804	8.26209	8.31741	8.63662	8.6865	8.74819	8.70044	8.68299	8.31288	8.70044	8.87036	8.92481	8.83289	8.59619	8.49586	9.11374	9.27146	9.3443	9.3966	9.39446	9.28771	9.02237	9.30378	9.21675	9.15987	9.28077	8.89178	8.93664	8.31288	9.45533	9.45327	9.10329	8.93074	9	8.11374	8.22882
ENSG00000078808	7.62205	8.0607	8.66534	8.66534	8.41785	8.55842	8.49586	7.87036	8.31288	8.50779	8.55459	8.03342	7.74147	8.71425	8.85175	9.0634	9.17493	9.26209	8.85798	8.73132	9.46352	8.84862	9.00843	8.73471	8.81378	9.2738	9.01681	9.36632	9.32418	9.31741	9.44915	9.28309	9.25739	9.39874	9.64746
ENSG00000078814	4.9542	5.12928	5.61471	5.32193	4.9542	5.04439	5.12928	4.16993	4.90689	5.20945	5.2854	5.16993	5	5.78136	5.49185	5.64386	5.39232	5.42626	5.45943	5.64386	6.16993	5.39232	5.72792	5.93074	5.88264	5.97728	5.55459	5.72792	5.72792	5.52356	6.18982	5.78136	5.08746	6.12928	6.16993
ENSG00000078872	5.78136	5.93074	6.16993	6.14975	5.9542	6.10852	6.16993	6.22882	6.90689	7.22882	6.88264	6.26679	6	5.90689	7.49985	7.8009	7.82018	7.8009	7.33092	7.16993	6.64386	7.47573	7.66534	7.05528	7.22882	6.71425	7.60733	6.71425	7.7211	7.65821	6.44294	7.5157	7.67948	6.49185	6.80735
ENSG00000078902	9.60548	10.0056	10.1874	10.1799	10.1357	10.0498	10.2467	9.6865	10.2503	10.3608	10.2586	9.95565	9.72451	10.058	10.8719	11.0768	11.043	11.0755	10.7296	10.7457	10.7013	10.8494	10.9527	10.6987	10.6537	10.6644	10.4878	9.79928	10.9809	11.0286	10.6257	10.4798	10.6439	9.86419	9.95274
ENSG00000078967	2.80735	3.70044	4.08746	4.39232	3.80735	3.90689	4.16993	4.24793	4.90689	4.58496	5.04439	5.04439	4.58496	4.70044	5.67243	5.42626	5.35755	5.24793	5.12928	5.49185	5.55459	5.49185	5.67243	5.16993	5.58496	5.49185	4.08746	5.72792	5.52356	5.64386	5.35755	4.39232	4.64386	5.58496	5.80735
ENSG00000079101	4.24793	3.32193	4.39232	4.16993	4.70044	4.45943	4.16993	3.90689	4.64386	4.90689	4.39232	4.52356	4.24793	3.45943	5.72792	6	6	5.70044	5.20945	5.49185	4.45943	5.80735	4.75489	5.08746	5.12928	4.75489	5.24793	4.16993	5.9542	5.93074	4	5.16993	5	4.52356	4.39232
ENSG00000079112	1	3.58496	2.80735	1.58496	2	2.32193	2.80735	2	2.32193	0	1.58496	2.58496	2.58496	4.08746	3.32193	2	2.80735	3.70044	3.90689	3.32193	4.80735	3.16993	3.80735	2	3.80735	4.64386	3	4.70044	3.32193	3.45943	5.12928	3.45943	3.58496	4.39232	4.80735
ENSG00000079134	5.85798	6.26679	6.04439	6.39232	6.44294	6.33985	6.64386	5.39232	6.26679	6.08746	6.22882	6.26679	6.12928	6.2854	6.72792	7.33092	7.07682	6.94251	7.19967	7.29462	6.78136	6.74147	7	6.79442	6.93074	6.74147	7.32193	7.16993	7.15987	7.21917	7.02237	7.64386	7.87036	7.32193	7.48382
ENSG00000079150	3.32193	4.39232	4.85798	4.58496	5.08746	5.20945	5.24793	4.08746	4.64386	4.45943	4	4.85798	4.90689	4.58496	4.9542	5.16993	5.78136	5.35755	5.55459	5.39232	5.49185	4.75489	5.39232	5.32193	5.61471	5.2854	4.70044	4.58496	5.20945	5.42626	5.08746	5.49185	4.08746	4.32193	4.75489
ENSG00000079156	6.10852	5.78136	6.78136	6.75489	6.67243	7.01123	7.19967	6.02237	6.16993	6.26679	6.06609	6.59991	6.20945	6.02237	6.65821	6.88264	7	7.04439	7.29462	7.07682	7.02237	6.44294	6.84549	7.14975	6.90689	7.14975	7.16993	6.79442	6.9542	7.03342	6.98868	6.64386	6.72792	6.6865	6.72792
ENSG00000079215	8.43879	8.65821	9.03067	9.08481	9.13186	9.14975	9.02237	8.75489	9.40939	9.57554	9.55459	9.32867	8.9629	9.0954	10.2479	10.5157	10.444	10.3837	10.1812	10.2621	9.86109	10.1799	10.4105	10.2252	10.1085	9.86419	9.94837	9.04439	10.2562	10.3197	9.79442	9.80574	10.0056	8.74147	8.93958
ENSG00000079246	8.59619	8.94251	9.10852	8.96578	9.3443	9.18982	9.25503	8.40088	8.79766	8.82655	8.81698	8.69697	8.35315	8.54689	9.42626	9.73809	9.71425	9.63662	9.62022	9.61839	9.35094	9.50184	9.57175	9.44501	9.45738	9.43254	9.5411	9.3443	9.60363	9.56986	9.29462	9.5411	9.58871	9.40727	9.41574
ENSG00000079277	5.97728	6.2854	6.50779	6.24793	6.52356	6.52356	6.52356	6.53916	6.82018	6.9542	6.80735	6.56986	6.10852	6.33985	7.01123	7.42626	7.52356	7.40939	7.40088	7.43463	7.3837	7.10852	7.34873	7.20945	7.26679	6.89482	7.85798	7.45943	7.55459	7.62205	7.03342	7.83289	7.87036	7.49185	7.52356
ENSG00000079308	2.32193	3.16993	4	3.80735	3.70044	2	2.58496	2.32193	2	3.70044	3.45943	3.70044	1.58496	3.45943	4.70044	4.32193	4.32193	4.75489	4.24793	3.80735	3.90689	4.58496	4.32193	4.08746	3.90689	4	4.90689	4	3.58496	4.32193	4.32193	4.85798	4.80735	4.39232	3.45943
ENSG00000079313	6.50779	6.85798	7.34873	7.2854	7.01123	6.91886	6.93074	6.89482	7.15987	7.5157	7.39232	7.03342	6.59991	7.27612	7.90689	8.02237	8.28077	8.31741	7.94251	7.88874	8.0607	7.78136	7.8392	7.53916	7.59991	7.91289	8.10852	8.84549	8.09276	8.12412	7.82655	8.57365	8.66888	8.82018	8.83605
ENSG00000079332	9.1472	9.41574	9.62571	9.53528	9.77972	9.72451	9.79279	8.73809	9.15735	9.35315	9.28771	9.57175	9.28309	9.4818	9.71939	10.0182	10.128	10.0168	10.341	10.2633	10.242	9.71939	9.86419	10.1319	10.115	10.2107	10.0526	10.0526	9.98442	10.0098	10.2562	10.098	10.0458	10.1111	10.137
ENSG00000079337	6.16993	6.39232	6.62936	6.62936	6.42626	6.20945	5.88264	6.14975	6.52356	6.71425	6.55459	6.47573	6.35755	6.71425	6.80735	6.90689	7.12928	6.9542	6.90689	7.19967	7.19967	6.90689	7.17991	7.15987	7.05528	7.42626	7.40088	7.67948	7	6.90689	7.45121	7.26679	7.26679	7.44294	7.42626
ENSG00000079387	4.08746	3.45943	4.58496	4.75489	4.64386	4.70044	4.32193	3.70044	4.64386	4.90689	4.08746	4.85798	4.39232	5.55459	5.24793	5.16993	5.20945	5.80735	5.64386	5.83289	6.2854	5.61471	5.20945	5.88264	5.45943	6.65821	5.49185	6.42626	5.24793	5.2854	6.40939	5.49185	5.42626	6.67243	6.49185
ENSG00000079432	7.22882	7.62205	7.93664	8.02791	7.85798	8.15987	8.05528	7.26679	7.89482	7.93664	7.87036	7.79442	7.49985	7.90087	8.71081	8.93074	8.96	8.98584	8.71081	8.71081	8.72451	8.53528	8.90989	8.55075	8.51964	8.49985	7.53138	7.49985	8.7879	8.82018	8.49586	7.58496	7.80735	7.72792	7.74147
ENSG00000079435	5	4.9542	5.88264	5.85798	5.12928	5.39232	5.42626	5.78136	6.06609	6.45943	6.39232	6.37504	6.14975	7.2854	6.56986	6.83289	6.75489	6.74147	7.2854	7.18982	7.85798	6.9542	7.06609	7.06609	6.9542	8.06609	7.02237	7.91289	6.96578	6.50779	7.72792	7.14975	7.14975	7.6865	7.52356
ENSG00000079459	9.55075	9.80735	10.1762	10.2252	10.2538	10.2515	10.2396	9.11114	9.76818	9.81538	9.79279	9.76818	9.47978	10.1176	10.3805	10.6312	10.6138	10.5488	10.545	10.5755	10.9159	10.2981	10.4574	10.4686	10.5068	10.8788	9.87036	10.2479	10.5517	10.544	10.8057	9.93369	9.93369	10.2503	10.2009
ENSG00000079462	6.50779	6.53916	7.17991	7.16993	6.97728	7.01123	7.12928	6.32193	6.70044	6.71425	6.78136	7.08746	6.55459	7.08746	7.43463	7.40939	7.59991	7.55459	7.96	7.6865	8.16993	7.39232	7.65105	7.57743	7.53138	8.03892	8.12412	8.65464	7.59991	7.43463	8.09803	8.33092	8.27146	8.46352	8.58871
ENSG00000079482	2.58496	3.58496	4.08746	4	4.24793	4.39232	4.08746	3.70044	4.24793	4.39232	4.58496	3.16993	4.16993	3.45943	5.04439	5.42626	5.52356	5.08746	5.04439	5.16993	5.16993	4.75489	5.12928	4.90689	4.75489	5.58496	5	4.32193	4.90689	5.24793	5.2854	4.52356	4.52356	3.32193	3.58496
ENSG00000079616	4.64386	5.04439	5.32193	5.85798	5.80735	5.90689	5.58496	5.08746	5.61471	5.67243	5.2854	5.61471	4.9542	5.78136	6.18982	6.02237	6.02237	6.16993	6.14975	6.18982	6.39232	5.97728	5.97728	5.72792	5.61471	6.16993	6.56986	6.71425	6.04439	6.18982	6.30378	6.67243	6.56986	6.6865	6.94251
ENSG00000079689	3.58496	3.45943	4.16993	3.58496	4.24793	3.90689	3.80735	3.70044	4.64386	4.64386	4.70044	4.52356	4.16993	3.58496	5.04439	5.39232	5.58496	5.42626	4.64386	4.58496	5.08746	5.39232	5.45943	4.70044	5.16993	4.58496	5.12928	5.49185	5.55459	5.24793	4.58496	5.45943	5.42626	5.67243	5.39232
ENSG00000079691	5.67243	5.32193	5.9542	5.90689	5.70044	5.61471	5.12928	5.39232	6.40939	5.78136	5.90689	6.12928	6.08746	5.80735	6.65821	6.59991	6.52356	6.74147	6.80735	6.53916	6.39232	6.35755	6.45943	6.88264	6.47573	6.44294	7.3837	6.87036	6.72792	6.65821	6.35755	7.63662	7.52356	6.71425	6.64386
ENSG00000079739	7.01123	7.45121	7.60733	7.6865	7.47573	7.53138	7.65105	6.52356	7.02237	7.04439	7	6.98868	6.82018	7.13955	7.91886	8.16993	8.09803	8.03342	8.16993	8.15482	8.08215	7.6865	7.83289	7.93074	7.83289	7.96	7.83289	8.13955	7.94837	8.08746	8.09276	8.08746	7.85175	7.96578	8.02237
ENSG00000079785	7.53138	7.58496	7.79442	7.65105	7.49185	7.69349	7.54689	7.75489	8.21917	8.20945	8.16993	8.21917	7.96	8.07682	8.94251	9.27146	9.32193	9.20701	9.11114	9.15735	9.0634	9.05257	9.0607	8.86109	8.9571	8.98299	8.58496	9.03617	9.14211	9.19229	8.73132	8.81378	8.6865	9.08746	8.89482
ENSG00000079805	7.41785	7.69349	8.15482	8.14466	8.01681	8.02237	8.12412	7.19967	7.53916	7.8009	7.71425	8.07146	7.7879	8.53916	8.19967	8.19476	8.14975	8.09276	8.7211	8.67243	9.11114	8.14466	8.37504	8.66178	8.62205	9.08746	9.46148	9.61287	8.33092	8.17991	9.01681	9.41151	9.35535	9.35315	9.52943
ENSG00000079819	6.26679	6.85798	7.20945	6.87036	7	6.85798	6.84549	7.08746	7.91886	7.72792	7.81378	7.59246	7.01123	7.24793	8.3966	8.69	8.90689	8.87344	8.19476	8.36194	8.08215	8.47168	8.60733	8.31288	7.96	8.11374	7.93074	8.06609	8.64386	8.7879	8.14466	7.92481	8.10852	8.15482	8.10852
ENSG00000079841	6.50779	6.59991	7	7.02237	6.88264	6.52356	6.74147	7.57743	8.21917	8.31741	8.20945	7.97728	7.65821	7.81378	8.87652	8.98584	8.92184	9.04712	8.7879	8.69697	8.54303	8.7211	8.72792	8.55075	8.49586	8.41785	8.44708	8.37938	8.98299	9.01123	8.53138	8.65821	8.5812	8.69	8.53916
ENSG00000079931	6.18982	6.22882	6.59991	6.59991	6.74147	6.62936	6.6865	5.85798	6.33985	6.52356	6.59991	6	5.78136	6	7.31288	7.40088	7.36632	7.24793	6.89482	6.94251	6.90689	6.96578	7.07682	6.61471	6.9542	6.75489	6.06609	5.45943	7.43463	7.56986	6.9542	6.18982	6.22882	5.70044	5.24793
ENSG00000079950	7.12928	7.42626	7.59991	7.53138	7.67243	7.94251	7.65821	7.77479	8.16491	8.35315	8.21917	8.37504	8.21432	8.17991	8.98299	9.07414	9.11894	9.18239	9.23122	9.11894	9.02514	8.79442	8.89785	9.07948	8.98299	8.81698	9.40301	9.35975	8.93958	9.00843	8.8009	9.36194	9.28771	9.18488	9.20945
ENSG00000079974	2.80735	3	2.58496	3.32193	2.80735	3.32193	2.58496	3.32193	3.80735	4.58496	3.90689	4	3.58496	4	4.16993	4.45943	4.32193	4.24793	4.58496	4.52356	4.75489	4	4.24793	4.08746	4.52356	3.70044	4.16993	4.52356	3.58496	4.45943	4.39232	4.70044	4.45943	4	4.90689
ENSG00000079999	7.53916	7.87652	8.21432	8.38802	8.09276	8.19476	8.33539	7.09803	7.97154	8.03892	7.65821	7.6865	7.74147	7.8009	8.50779	8.80735	8.82655	8.85798	8.87344	8.82337	8.64386	8.5157	8.67596	8.64024	8.67596	8.68299	9.24555	9.57175	8.90388	8.85487	8.65821	9.60177	9.56415	9.84706	9.78953
ENSG00000080189	4.58496	5.04439	5.85798	5.49185	5.12928	5.04439	5.24793	4.90689	5.70044	5.61471	5.2854	5.12928	4.90689	6.20945	6.35755	6.50779	6.59991	6.49185	6.37504	6.2854	6.80735	6.50779	6.55459	6.2854	6.20945	6.52356	6.9542	7.66534	6.76818	6.39232	6.89482	7.20945	7.2854	7.70044	7.62205
ENSG00000080200	4	4.32193	4.52356	4.80735	4.24793	4	4.32193	4.85798	5.08746	5.24793	5.45943	4.85798	4.52356	5.08746	5.80735	6	5.80735	5.85798	5.90689	5.75489	5.90689	5.75489	5.39232	5.80735	5.61471	5.52356	6.30378	5.90689	5.9542	6.12928	5.72792	6.45943	6.59991	6.12928	5.97728
ENSG00000080345	5.04439	5.04439	5.42626	5.35755	5.12928	5.35755	5.2854	4.64386	5.08746	5	5.04439	4.70044	4.9542	4.64386	5.55459	6.06609	5.72792	6.12928	6.12928	5.64386	6.04439	5.42626	5.88264	5.80735	5.64386	5.85798	5.52356	5.64386	5.49185	6.06609	5.83289	5.67243	5.70044	5.32193	5.70044
ENSG00000080371	7.07682	7.24793	7.43463	7.44294	7.69349	7.76155	7.81378	6.58496	7.04439	7.35755	7.14975	7.20945	7.17991	7.61471	7.84549	8.02237	7.93664	7.7879	8.15987	8.15482	7.83289	7.69349	7.8392	8.01123	7.98299	7.76818	8.224	8.02791	8	8.02237	7.6865	8.29921	8.32193	7.98299	8.16491
ENSG00000080493	7.53138	8.03342	8.12928	8.19476	8.29002	8.27612	8.33092	7.7211	8.32193	8.30834	8.33985	8.30378	8.01123	8.65105	8.85487	8.9542	9.07682	9.13186	9.12153	8.98299	9.42836	8.51964	8.85487	8.92481	8.84549	9.20701	7.5157	8.26209	9.01402	9.13443	9.31967	7.80735	7.70044	8.47573	8.47168
ENSG00000080503	8.36194	8.65464	8.82337	8.82337	9.09276	9.07146	9.0954	8.37504	8.85175	9.05257	9.08746	8.72451	8.65821	9.20457	9.46148	9.74483	9.80896	9.74651	9.85019	9.86882	9.82972	9.50779	9.75154	9.73302	9.52356	9.79766	8.52748	8.11374	9.56033	9.67243	9.73809	8.69	8.74147	8.15987	8.14466
ENSG00000080546	6.45943	6.71425	6.88264	7.37504	7.17991	7.13955	7.07682	6.55459	6.62936	6.84549	7.17991	7.09803	6.90689	7.53138	7.42626	7.25739	7.20945	7.35755	7.52356	7.30378	7.87036	7.44294	7.29462	7.49185	7.70044	8.01123	7.69349	7.7879	7.48382	7.57743	8.19967	7.79442	7.77479	7.87036	7.94251
ENSG00000080561	2	1	3.32193	2.80735	1.58496	2.58496	3.80735	2	2	2.32193	3.32193	3	2.32193	1	2.32193	2	2.32193	3.45943	3.16993	2	3.32193	1.58496	3	3	2.58496	3.58496	3.45943	3.70044	3	3.45943	4.08746	3.45943	3.90689	2.80735	3.58496
ENSG00000080573	6.33985	6.91886	7.02237	6.89482	6.83289	6.70044	6.9542	6.47573	7.09803	6.91886	7.01123	6.90689	7.07682	7.06609	7.20945	7.42626	7.45943	7.52356	7.35755	7.21917	7.7211	7.5157	7.33092	7.56986	7.49985	7.73471	7.94837	8.44294	7.47573	7.50779	7.53138	7.73471	8.05528	8.15482	8.27146
ENSG00000080603	7.27612	7.45121	7.59246	7.30378	7.54689	7.63662	7.63662	6.47573	7	7.18982	7.2384	7.13955	6.71425	6.70044	7.56986	7.89482	7.73471	7.91886	7.84549	7.65821	7.25739	7.53138	7.7879	7.75489	7.7211	7.20945	8.09803	8.21432	7.64386	7.83289	7.2854	7.98868	8.11894	8.11894	7.96578
ENSG00000080608	4	4.58496	4.08746	4.52356	4.58496	4.80735	4.32193	2.80735	4.08746	4.45943	4.39232	5.04439	4.75489	4.45943	5.12928	4.24793	5	5.2854	5.67243	5.16993	5.55459	3.58496	5.35755	5.32193	5.2854	5.20945	4.75489	5.58496	4.64386	4.80735	5.52356	5.58496	5.35755	5.58496	5.70044
ENSG00000080644	6.64386	7.06609	7.06609	7.31288	7.14975	7.13955	7.22882	6.06609	6.70044	6.6865	6.65821	6.55459	6.32193	6.97728	7.07682	7.53138	7.57743	7.49185	7.5157	7.49985	7.78136	7.06609	7.22882	7.42626	7.11894	7.69349	7.05528	7.14975	7.35755	7.48382	7.64386	7.40939	7.21917	7.17991	7.14975
ENSG00000080709	4.08746	4.85798	5.16993	5.12928	4	4.16993	4.32193	4.52356	5	5.39232	4.85798	4.75489	5.20945	5	5.97728	6.45943	5.90689	6.06609	5.72792	5.80735	6.06609	5.75489	6.16993	5.70044	5.49185	5.55459	5.58496	5.32193	6.02237	6.14975	6.10852	5.20945	5.70044	5.2854	5.12928
ENSG00000080802	5.75489	5.67243	6.10852	6.58496	6.12928	6.20945	5.9542	5.20945	6.02237	5.93074	5.9542	6.56986	5.70044	6.24793	6.45943	6.88264	6.79442	6.65821	6.98868	6.91886	6.91886	6.59991	6.40939	6.78136	6.85798	7.06609	6.74147	7.49985	6.76818	6.67243	7.25739	6.88264	6.93074	7.45121	7.53916
ENSG00000080815	4.58496	5.04439	5.85798	5.32193	5.2854	5.20945	4.52356	6.06609	6.70044	6.33985	6.33985	6.14975	5.83289	5.80735	7.24793	7.22882	7.33092	7.47573	6.82018	6.83289	6.56986	7.09803	6.94251	6.39232	6.58496	6.42626	7.19967	7.40939	7.36632	7.27612	6.78136	7.41785	7.39232	7.81378	7.70044
ENSG00000080819	6.47573	6.83289	7.2384	7.13955	7.09803	7.27612	7.16993	6.71425	7.07682	7.2384	7.32193	6.79442	6.49185	6.82018	8.13955	8.31741	8.32193	8.18982	7.82655	7.83289	7.56986	7.85798	8.13443	7.40939	7.55459	7.89482	7.49985	7.33985	8.08215	8.19476	7.41785	7.35755	7.3837	7.09803	7.27612
ENSG00000080822	10.8903	11.1046	11.1536	11.1548	11.4398	11.4497	11.4435	10.6502	11.144	11.239	11.1886	11.5929	11.3592	11.5083	11.821	12.0444	12.0427	12.0217	12.432	12.3446	12.2033	11.7224	11.856	12.178	12.1759	12.1183	12.6008	12.2946	11.8657	11.9773	12.1456	12.7777	12.8208	12.2345	12.2912
ENSG00000080823	4.24793	4.52356	4.52356	4.32193	5	4.80735	5.16993	4.70044	4.75489	5.45943	5.20945	5.35755	4.80735	5.20945	5.88264	6.14975	5.90689	6.10852	6.02237	5.85798	6.22882	5.9542	6.14975	5.70044	5.80735	6.44294	5.72792	6.74147	6.18982	6	6.35755	6	6.18982	6.49185	7.01123
ENSG00000080824	12.2653	12.5245	12.6414	12.6275	13.0522	13.0813	13.0614	11.3955	11.9915	12.1043	12.1026	12.2183	11.9819	12.5706	12.7175	12.9385	12.9578	12.9857	13.2464	13.1649	13.4176	12.749	12.8551	13.0471	13.0391	13.3684	12.9567	13.7822	12.9775	12.9812	13.4365	13.1372	13.1559	13.8042	13.8388
ENSG00000080845	6.37504	6.83289	7.33092	7.18982	7.01123	7.2854	7.20945	7.31288	7.84549	7.84549	7.96	7.70736	7.49185	8.2854	8.59991	8.75489	8.6865	8.66534	8.73132	8.66178	8.90087	8.41363	8.60733	8.57365	8.25267	8.90989	8.87344	9.62205	8.67596	8.76818	8.97441	9.06878	8.99435	9.4818	9.51175
ENSG00000080947	5.2854	5.61471	6.14975	6.2854	5.70044	5.67243	5.64386	5.52356	6.24793	6.49185	6.20945	5.90689	5.67243	5.2854	6.58496	6.89482	6.82018	6.84549	6.78136	6.55459	6.58496	6.67243	6.75489	6.65821	6.50779	6.50779	6.45943	6.88264	7.02237	6.75489	6.71425	6.40939	6.78136	6.45943	6.58496
ENSG00000081014	3	3.32193	3.16993	3.32193	2.32193	3.32193	3	2.80735	3.90689	2.80735	3.16993	4.08746	3.58496	3	3.45943	3.80735	4.08746	3.58496	4.58496	4.58496	3.70044	4.52356	3.90689	4.32193	4.32193	4	3	3	4.39232	4.52356	4.24793	3.70044	3.32193	2.32193	3
ENSG00000081019	6.76818	7	7.50779	7.24793	7.46761	7.76155	7.58496	7.08746	7.5157	7.63662	7.56986	7.67948	7.44294	7.94251	7.75489	8.07146	8.14975	8.0607	8.30834	8.26679	8.31288	7.96578	7.96578	8.3443	8.09803	8.24317	7.7211	7.85798	8.01681	8.09276	8.32193	7.91886	7.8009	8.01681	7.84549
ENSG00000081026	6.84549	6.88264	7.22882	7.07682	6.90689	7.04439	6.90689	6.58496	7.02237	7.18982	7.22882	7.08746	6.78136	6.06609	7.70044	7.91289	7.93664	7.82018	7.65821	7.49985	7.2384	7.62205	7.85175	7.58496	7.41785	7.39232	6.9542	6.39232	7.73471	7.80735	7.18982	7.01123	7.26679	6.32193	6.55459
ENSG00000081041	3.80735	4.39232	4.58496	4.16993	3.45943	3.90689	3.58496	2.80735	3.16993	3.58496	4.24793	3.90689	3.90689	4.08746	4.32193	4.24793	4.45943	4.45943	4.52356	4.52356	4.39232	3.90689	4	3.70044	4	4.16993	5.20945	5.32193	4.32193	4.24793	4.85798	5	5.45943	5.39232	5.55459
ENSG00000081052	0	2.58496	2	2	2.80735	0	2.32193	2.80735	3.90689	3.45943	3.80735	2.80735	2.80735	2.32193	3.58496	2	3.90689	3.80735	3.16993	3	3.32193	3.90689	3.90689	3.16993	2.80735	2.80735	3.16993	2.80735	3.45943	3.32193	1.58496	3.16993	2.58496	2.80735	2.58496
ENSG00000081059	3.58496	3.45943	3.58496	2.58496	3.45943	4.08746	4.58496	2.58496	3.70044	3.45943	3.80735	4	3.16993	3.58496	4.24793	4.39232	4.52356	4.24793	4.08746	4.32193	3.80735	4.39232	4	3.45943	3.70044	4	4.32193	1	4.16993	4.08746	3.58496	3.80735	2.58496	3	2.58496
ENSG00000081087	5.80735	6.12928	6.06609	5.9542	6.55459	6.24793	6.53916	6	6.08746	6.35755	6.39232	6.16993	6	6.45943	6.71425	7.13955	6.87036	7.15987	7.12928	6.93074	6.97728	6.62936	6.98868	7.09803	6.87036	7.11894	6.96578	7.31288	7.02237	6.98868	7.25739	7.13955	7.25739	7.44294	7.74819
ENSG00000081138	4.45943	4.75489	5.08746	4.9542	5	5.08746	4.85798	4.9542	5.20945	5.35755	5.32193	5.42626	5	5.49185	5.97728	6.39232	6.04439	5.83289	6.40939	6.12928	5.83289	5.85798	6.20945	6.04439	5.97728	6	5.08746	5.55459	6	6.32193	6.16993	5.39232	5.24793	5.16993	5.2854
ENSG00000081181	5.88264	5.80735	6.58496	6.50779	6.39232	6.40939	6.44294	5.55459	6.20945	6.35755	6.49185	6.52356	6.18982	6.18982	6.9542	7.56986	7.35755	7.35755	7.25739	7.27612	7.27612	6.82018	7.2384	7	7.02237	7.29462	7.12928	7.15987	7.02237	7.10852	7.17991	7.02237	7.25739	6.97728	7.05528
ENSG00000081189	6.47573	6.76818	7.15987	7.03342	7.06609	7.21917	7.25739	6.52356	7.26679	7.12928	7.22882	6.84549	6.75489	6.97728	7.85798	8.07682	8.11374	8.16993	8.04985	7.93074	7.77479	7.92481	7.98868	7.7879	8.01681	7.74819	8.16491	7.70044	7.91886	8.00562	7.88264	8.10852	8.33985	7.85175	7.76155
ENSG00000081237	2.32193	2	3.90689	4.08746	2.32193	3.45943	3	2.32193	3.80735	3.80735	2	2.80735	2.32193	3.32193	4.32193	4.70044	3.90689	4.64386	4.08746	4	4.32193	4.39232	3.80735	4.24793	3.80735	4.58496	2.80735	3.58496	3.80735	4.58496	3.58496	4.08746	3.80735	4.39232	3.90689
ENSG00000081307	7.07682	7.3837	7.58496	7.5157	7.60733	7.64386	7.71425	7.21917	7.74147	7.94837	7.83289	7.30378	6.78136	7.2854	8.61471	8.77149	8.84862	8.91289	8.46352	8.30834	8.31741	8.5812	8.52356	8.16491	7.86419	8.09276	7.43463	7.05528	8.71425	8.75822	8.15482	7.48382	7.49185	6.75489	7.05528
ENSG00000081320	2.58496	1.58496	1.58496	2.32193	0	1	1	1.58496	0	1	1.58496	2.80735	3	1.58496	2.58496	3.45943	3.45943	2.58496	3.90689	3.32193	2.80735	2.58496	2	3.70044	2.80735	2	3.16993	2.80735	3.58496	2.58496	2.58496	3.70044	4	3	2.58496
ENSG00000081377	7.29462	7.44294	7.40939	7.48382	7.36632	7.46761	7.40939	6.47573	7.02237	7.22882	6.93074	6.90689	6.87036	7.03342	7.86419	7.98868	7.91289	7.82655	7.96578	7.91289	8.06609	7.74819	7.77479	7.75489	7.6865	7.96	6.72792	7.15987	7.9542	7.89482	7.79442	7.10852	7.2384	7.44294	7.16993
ENSG00000081386	6.04439	5.90689	6.42626	6.45943	6.56986	6.55459	6.52356	5.52356	6.30378	6.45943	6.24793	6.18982	5.9542	6.14975	6.65821	6.79442	7.44294	7.04439	7.04439	7.13955	7.12928	7	7.02237	6.9542	6.90689	7.07682	6.39232	6.40939	6.83289	7.14975	6.82018	6.52356	6.56986	6.18982	6.08746
ENSG00000081479	4.9542	4.39232	5.42626	5.83289	5.12928	5.08746	5.80735	5.16993	5.78136	5.72792	5.83289	5.55459	5.32193	5.55459	6.06609	6.35755	6.49185	6.76818	6.30378	6.50779	6.53916	5.85798	6.47573	5.93074	6.08746	6.06609	6.47573	6.24793	6.56986	6.32193	6.12928	6.42626	6.58496	6.70044	6.32193
ENSG00000081692	4.9542	4.9542	5.58496	5.72792	5.42626	5.75489	5.70044	4.90689	5.24793	5.75489	5.2854	5.39232	5.08746	5.78136	5.85798	5.45943	5.55459	5.88264	5.61471	5.93074	6.24793	5.2854	5.72792	5.93074	5.64386	5.93074	6.37504	5.83289	5.80735	5.70044	6.42626	6.06609	6.33985	5.9542	6.18982
ENSG00000081721	7.88874	8.26209	8.36632	8.40088	8.33539	8.33539	8.42626	7.97728	8.40939	8.49185	8.44708	8.24317	7.85175	8.15987	9.18488	9.41785	9.44294	9.35094	9.08746	9.14975	9.13955	9.06878	9.26679	8.94544	8.71081	9.03617	8.37069	8.16491	9.1267	9.33985	9.00843	8.47168	8.66888	8.09276	8.25739
ENSG00000081760	7.58496	7.59991	7.96578	8.15987	7.83289	7.78136	7.71425	7.27612	7.57743	7.77479	7.65105	7.71425	7.43463	7.16993	8.24317	8.48784	8.53528	8.36194	8.39232	8.46761	7.92481	8.21432	8.36194	8.27146	8.19967	7.88874	8.8857	8.74147	8.34873	8.59619	7.78136	8.79766	8.93958	8.65464	8.65105
ENSG00000081791	5.35755	5.04439	5.49185	5.58496	5.42626	5.72792	5.70044	5.24793	5.93074	6.32193	5.83289	5.9542	6.02237	6.24793	6.44294	6.67243	6.50779	6.98868	6.67243	6.56986	7.19967	6.72792	6.2854	6.45943	6.76818	6.88264	6.85798	7.16993	6.59991	6.85798	6.88264	6.56986	6.79442	6.84549	6.90689
ENSG00000081803	7.46761	7.69349	8.05528	8.11374	8.19476	8.02237	8.32193	7.33092	8.09276	8.12412	8.16993	8.12412	7.80735	8.16491	8.99152	9.16993	9.3015	9.15482	9.0607	8.98868	8.90689	8.89178	9.11114	8.8392	8.84862	8.79442	8.02237	7.85175	9.07948	9.16491	8.75489	8.04985	8.20945	8.02237	8.00562
ENSG00000081818	4.52356	5	4.80735	5	5.35755	4.75489	4.64386	4.64386	5.24793	5.61471	5.70044	5.49185	5.42626	4.90689	6.10852	6.40939	6.12928	6.22882	6.06609	6.04439	5.97728	5.97728	6.42626	5.78136	6.14975	5.49185	5.78136	4.16993	5.67243	6.2854	5.93074	5.70044	5.61471	4.70044	5.08746
ENSG00000081870	7.46761	7.60733	7.74147	7.89482	7.97728	7.72792	7.81378	6.64386	7.35755	7.62205	7.39232	7.17991	7.20945	7.72792	8.19476	8.28077	8.38802	8.36194	8.17991	8.21432	8.5157	8	8.11894	8.06609	7.97154	8.48784	7.93664	8.16491	8.14975	8.27612	8.31741	8.02237	7.80735	7.9542	7.99435
ENSG00000081913	6.14975	6.58496	6.64386	6.72792	6.9542	6.9542	7.07682	6.53916	7.20945	7.10852	7.09803	7.37504	7.39232	7.87652	7.59246	8.02237	8.09803	7.85175	8.28077	8.3443	8.41785	7.94251	7.82018	8.2384	8.09276	8.06609	7.97154	8.49185	7.7879	7.89482	8.40939	8.13443	8.10329	8.48784	8.47573
ENSG00000081923	4.85798	4.45943	4.9542	5.42626	5.83289	5.49185	5.67243	4.64386	5.08746	5.49185	5.16993	5.2854	5.2854	5.55459	5.90689	6.06609	6.20945	6.49185	6.20945	6.26679	6.40939	5.88264	6.06609	6.08746	5.97728	6.22882	5.90689	6.40939	5.72792	6.12928	6.02237	6.49185	5.9542	6.16993	6.45943
ENSG00000082014	8.12928	8.55842	8.79116	8.79442	8.86419	8.91886	8.81057	7.45943	8	8.33092	8.3837	8.55459	8.3966	8.90087	8.66888	8.48784	8.67596	8.9542	9.11894	9.10329	9.33539	9.01959	8.77149	9.05799	9.37287	9.41363	9.58496	9.52356	9.03892	8.95128	9.54882	9.5411	9.633	9.61102	9.76155
ENSG00000082068	3.45943	4.52356	4.64386	4.58496	4.45943	4.45943	4.16993	3.70044	4.39232	4.39232	4.52356	4.08746	4.52356	4.9542	4.9542	5.64386	5.04439	5.04439	5.52356	5.58496	5.70044	5.12928	5.35755	5.49185	5.55459	6.10852	4.08746	5.20945	5.67243	5.39232	5.80735	4.52356	4.52356	5.2854	4.90689
ENSG00000082074	3.45943	3.90689	4.16993	4.58496	3.45943	3.70044	4	4.75489	5.16993	4.70044	4.70044	3.90689	3.58496	5.08746	5.64386	6.04439	5.67243	5.58496	5.12928	4.85798	6.04439	4.9542	5.52356	5.35755	4.9542	5.72792	5.04439	4.75489	5.55459	5.67243	6.18982	5.08746	4.80735	4.90689	4.64386
ENSG00000082126	3.32193	3.58496	3.58496	3.80735	4.24793	3.90689	2.80735	3.58496	4.16993	3.80735	3.80735	4.08746	3.45943	4.32193	4.39232	4.64386	5.08746	4.9542	4.70044	4	5.85798	4.39232	4.9542	4.08746	4.64386	5.04439	4	4.80735	4.52356	5.12928	4.75489	5.16993	5.20945	5	4.90689
ENSG00000082153	8.48784	8.68299	9.12412	8.94544	9.10591	9.00843	9.18982	8.5157	8.83289	8.98299	9.01123	8.75822	8.65105	8.82018	9.67243	9.89633	9.95855	9.91886	9.69697	9.71253	9.59991	9.66888	9.8009	9.56986	9.55459	9.60733	9.43879	9.33539	9.64205	9.66534	9.60177	9.42836	9.38802	9.15228	9.11894
ENSG00000082196	5.12928	5.9542	5.90689	6.2854	6.04439	6.06609	5.88264	5.35755	5.61471	5.90689	5.80735	5.97728	5.39232	6.22882	6.55459	6.50779	6.91886	6.72792	6.72792	6.71425	6.88264	6.45943	6.50779	6.87036	6.64386	6.78136	6.37504	6.80735	6.24793	6.58496	6.70044	6.75489	6.74147	6.55459	6.74147
ENSG00000082212	5.32193	5.45943	5.85798	5.83289	5.52356	5.9542	5.88264	6.18982	6.82018	6.87036	6.94251	6.37504	6.02237	6.33985	7.49985	7.8392	7.90087	7.82018	7.35755	7.18982	6.50779	7.53138	7.70736	7.17991	7	6.6865	6.87036	6.26679	7.88264	7.98299	6.71425	6.90689	7.01123	6.49185	6.22882
ENSG00000082213	1	2	2.32193	2.32193	2	2.58496	2.80735	1.58496	2.80735	1.58496	2.58496	2	3.16993	2.80735	3.70044	4	4.52356	3.32193	4.24793	3	4.08746	4.32193	3.90689	4.16993	4.16993	4	4.80735	3.90689	3.80735	4	3.32193	4.85798	4.80735	3.90689	3.90689
ENSG00000082258	4.32193	5.39232	5.35755	5.39232	5.52356	5.67243	5.61471	5.80735	6.06609	6.44294	6.26679	6	6	5.72792	7.29462	7.63662	7.41785	7.5157	7.24793	7.25739	6.80735	7.35755	7.16993	7.02237	7.22882	6.61471	6.62936	6.49185	7.35755	7.45943	6.56986	6.71425	6.82018	6.44294	6.32193
ENSG00000082269	5.61471	5.83289	6.12928	6.22882	6.06609	5.93074	6	5.83289	7	6.75489	6.91886	6.90689	6.47573	6.78136	7.30378	7.48382	7.47573	7.3837	7.43463	7.3837	7.35755	7.59991	7.3837	7.31288	7.48382	7.18982	7.70736	7.69349	7.58496	7.52356	7.12928	7.61471	7.40088	7.49185	7.52356
ENSG00000082397	10.4666	10.8025	10.9844	11.056	11.1972	11.1724	11.137	9.71939	10.4051	10.4979	10.4747	10.5098	10.2527	10.5962	11.1183	11.3504	11.3454	11.2691	11.4089	11.3493	11.4035	11.1299	11.2125	11.3038	11.163	11.3614	11.1787	11.5445	11.2252	11.233	11.2946	11.2473	11.346	11.5703	11.557
ENSG00000082438	4	4.08746	4	4.58496	4.58496	4.52356	4.24793	3.90689	4.9542	4.52356	4.85798	4.64386	4.39232	4.58496	5.24793	5.85798	5.70044	5.32193	5.78136	5.64386	5.72792	5.32193	5.83289	5.32193	5.12928	5.67243	5	5.75489	4.85798	5.16993	5.35755	5.58496	5.42626	5.64386	5.42626
ENSG00000082458	7.75489	7.92481	8.33985	8.2854	8.35315	8.22882	8.21432	7.20945	8.19476	8.0607	8.10329	8.34873	8.03892	8.27146	8.67948	9	8.86728	8.92778	8.85798	8.9571	8.93369	8.70736	8.67948	8.87958	8.77149	8.81378	8.62571	8.93074	8.82337	8.86109	8.81698	8.46761	8.60733	8.81057	8.89482
ENSG00000082482	3	3.80735	4.16993	4.39232	4.58496	4.85798	4.24793	4.45943	4.58496	5.12928	4.24793	4.24793	3.80735	4.80735	5.32193	5.61471	5.20945	4.90689	5.16993	5.12928	5.04439	5.08746	5.04439	4.9542	4.70044	5.32193	4.32193	5.2854	5.16993	5.16993	5.08746	4.90689	5.04439	5.12928	4.85798
ENSG00000082497	1.58496	2	2.58496	2.58496	1	2.58496	3.90689	1	2.58496	2	3	2.80735	1	0	3.32193	2.80735	3.45943	3.58496	3.70044	4	2.32193	3.45943	3.90689	3.45943	3.58496	2	3.45943	1.58496	4	4	3.45943	4	4.32193	1	2.32193
ENSG00000082512	4.64386	5.39232	5.64386	5.2854	5.55459	5.78136	5.67243	4.58496	5.35755	5.42626	5.12928	5.35755	5.08746	4.70044	6.24793	6.14975	6.44294	6.58496	6.14975	6.12928	5.93074	6.12928	6.18982	6.04439	5.88264	5.61471	5.58496	5.35755	6.22882	6.42626	5.70044	6.08746	5.78136	5.16993	5.32193
ENSG00000082515	5.49185	5.55459	5.80735	5.97728	5.72792	5.85798	5.64386	5.61471	5.78136	5.83289	5.64386	5.45943	5.20945	5.49185	6.61471	6.56986	6.87036	6.70044	6.61471	6.79442	6.18982	6.42626	6.50779	6.35755	6.35755	5.80735	6.37504	5.64386	6.55459	6.97728	6.06609	6.71425	6.61471	5.75489	5.12928
ENSG00000082516	6.59991	6.88264	7.12928	6.84549	6.93074	7.05528	7	5.90689	6.62936	6.64386	6.42626	6.39232	6.22882	6.02237	7.60733	7.65821	7.61471	7.58496	7.52356	7.53138	7.26679	7.37504	7.48382	7.2384	7.43463	6.65821	7.52356	6.20945	7.5157	7.69349	7.15987	7.20945	7.47573	6.2854	6.12928
ENSG00000082556	4.08746	4.75489	4.39232	4.90689	5.2854	5.08746	4.64386	4.70044	5.2854	5.12928	5.58496	4.80735	4.24793	4.08746	6.26679	6.24793	6.2854	5.90689	5.88264	6.04439	5.67243	6.08746	6.14975	6.22882	5.61471	5.83289	5.72792	5.2854	6.22882	5.85798	5.49185	5.67243	5.85798	4.80735	5.32193
ENSG00000082641	8.5812	8.82655	8.80413	8.89785	8.75822	8.80413	8.74147	9.04439	9.5216	9.68124	9.74147	9.08215	8.89178	8.70044	10.137	10.3476	10.3718	10.388	9.8857	9.81218	9.38802	10.0835	10.1724	9.7364	9.65284	9.35094	9.98584	8.97441	10.2761	10.2842	9.37721	10.1228	10.1586	8.77149	8.75822
ENSG00000082684	3.80735	3.58496	4.08746	4	4.24793	4.52356	4	3.32193	3.16993	4	4.08746	3.70044	3.45943	3.90689	4.58496	4.75489	4.39232	4.70044	4.39232	4.58496	4.24793	4.16993	4.24793	4.16993	5.16993	4.80735	4.16993	4.9542	5.16993	4.75489	4.58496	5.24793	5.16993	5.58496	5.55459
ENSG00000082701	2.58496	3.16993	1	2.32193	2.58496	3	3	3.32193	2	2.58496	3.16993	3.58496	3	1.58496	3.58496	4.39232	3.32193	3.16993	5	4.64386	2.80735	3.70044	3.32193	4.39232	3.70044	3.32193	3.32193	2.32193	4	3.32193	2.58496	3	3.32193	2	2.32193
ENSG00000082781	6.20945	6.33985	6.52356	6.59991	6.33985	6.53916	6.65821	5.70044	6.44294	6.30378	6.40939	6.30378	5.9542	6.59991	6.90689	6.75489	7.03342	7.11894	7.11894	7.10852	7.01123	6.90689	6.59991	6.98868	6.78136	6.79442	6.74147	6.64386	7.12928	7.06609	7.15987	6.76818	6.84549	6.64386	6.47573
ENSG00000082805	5.97728	6.39232	6.88264	6.6865	6.45943	6.6865	6.70044	6.33985	7.14975	7.02237	6.83289	7.27612	7.05528	7.81378	7.44294	7.55459	7.62205	7.64386	8.21432	8.04985	8.61839	7.63662	7.59991	8.09276	7.70044	8.63662	7.43463	7.91886	7.73471	7.85175	8.69697	7.40088	7.45121	7.52356	7.87036
ENSG00000082898	9.23122	9.43045	9.33316	9.3015	9.82814	9.85175	9.74483	9.12928	9.63662	9.69697	9.61287	9.52943	9.33539	9.37504	10.2854	10.6138	10.6275	10.585	10.585	10.5127	10.0084	10.2609	10.4357	10.4168	10.2538	10.0835	10.4491	9.96867	10.4778	10.4888	10.0755	10.567	10.5008	9.9901	9.93517
ENSG00000082996	6.55459	6.42626	7.11894	6.91886	6.85798	7.21917	6.88264	7.11894	7.65105	7.72792	7.6865	7.13955	6.88264	7.03342	8.55075	8.81698	8.88874	8.73471	8.12928	8.07682	8.09803	8.52748	8.53528	8.00562	7.70044	7.90689	7.22882	6.16993	8.47573	8.59619	7.77479	7.39232	7.40939	6.32193	6.20945
ENSG00000083067	3.45943	3.90689	4	4.58496	3.70044	4.24793	4.24793	4.16993	4.64386	4.9542	5	4.52356	4.32193	4.32193	5.55459	5.93074	5.97728	5.97728	5.45943	5.78136	5	5.85798	5.78136	5.55459	5.49185	4.64386	5.24793	5	5.78136	6.10852	5.04439	5.24793	5.42626	5.08746	5.16993
ENSG00000083093	3.90689	3.70044	4.45943	4.58496	4.64386	3.58496	4.16993	3	4	3.90689	4.58496	4.64386	3.90689	4.39232	4.64386	5.16993	5.58496	4.9542	5.16993	5.04439	5.2854	4.9542	5.16993	4.80735	5.08746	5.61471	4.08746	4.75489	4.85798	5.35755	5.20945	4.70044	5	4.64386	4.70044
ENSG00000083097	5.72792	5.72792	5.61471	5.75489	5.75489	5.42626	5.67243	6.10852	6.70044	6.90689	6.72792	6.16993	6.16993	6	6.85798	7.25739	7.49985	7.18982	7.15987	7.17991	6.72792	7.10852	7.11894	6.96578	6.94251	6.79442	7.19967	7.02237	7.07682	7.16993	6.56986	7.32193	7.12928	6.72792	6.84549
ENSG00000083099	5.32193	5.42626	5.80735	5.88264	6.26679	6.14975	6.20945	5.32193	5.80735	5.85798	5.64386	5.35755	5.24793	5.93074	6.33985	6.56986	6.75489	6.70044	6.75489	6.55459	6.30378	6.18982	6.58496	6.39232	6.76818	6.35755	6.52356	5.83289	6.45943	6.82018	6.33985	6.37504	6.37504	5.70044	5.9542
ENSG00000083123	5.78136	5.97728	6.50779	6.55459	6.50779	6.18982	6.47573	5.97728	6.72792	6.79442	6.85798	6.75489	6.62936	6.6865	7.5157	7.85798	7.7211	7.76155	7.56224	7.64386	7.65821	7.58496	7.49985	7.39232	7.53138	7.62936	7.26679	7.11894	7.6865	7.65821	7.40939	7.44294	7.3837	7.40939	7.34873
ENSG00000083168	5.20945	5.16993	5.45943	5.90689	5.88264	6.04439	6.02237	5.32193	5.70044	5.93074	6.06609	5.78136	5.45943	5.45943	6.74147	6.87036	6.83289	6.75489	6.94251	6.79442	6.45943	6.39232	6.58496	6.59991	6.61471	6.33985	6.40939	6.44294	6.82018	6.87036	6.39232	6.58496	6.61471	6.53916	6.64386
ENSG00000083223	5.49185	5.90689	6.39232	6.16993	5.97728	6.32193	6.04439	4.58496	5.83289	5.88264	5.20945	5.75489	5.72792	5.61471	6.45943	6.20945	6.30378	6.52356	6.88264	6.64386	6.74147	5.85798	6.26679	6.55459	6.37504	6.53916	7.04439	6.10852	6.08746	6.45943	6.50779	6.91886	6.85798	6.56986	6.6865
ENSG00000083290	7.03342	7.07682	7.31288	7.34873	7.33985	7.46761	7.26679	6.79442	7.58496	7.73471	7.70044	7.41785	7.37504	7.70044	8.35755	8.60363	8.62205	8.49185	8.62205	8.66888	8.58496	8.37504	8.45121	8.38802	8.47978	8.41785	8.62205	8.32193	8.42206	8.53916	8.37938	8.74819	8.73132	8.03342	8.21917
ENSG00000083312	7.39232	7.67948	7.92481	8.15987	7.87036	8.14975	8.10329	7.3837	7.93074	8.15987	8.08215	7.76818	7.41785	7.76155	8.93074	9.12928	9.12928	9.01402	8.63662	8.66888	8.62205	8.69697	8.98868	8.65105	8.64024	8.66888	8.16491	7.48382	8.95128	9.12153	8.45533	8.11374	8	7.2854	7.53916
ENSG00000083444	6.16993	6.62936	6.71425	6.20945	6.78136	6.42626	6.58496	6.06609	6.67243	6.72792	6.82018	6.71425	6.2854	6.08746	7.12928	7.29462	7.26679	7.47573	6.89482	7.12928	6.82018	7.04439	7.15987	6.53916	6.97728	6.83289	7.27612	6.67243	7.22882	7.2384	6.79442	7.50779	7.49985	6.65821	6.55459
ENSG00000083454	4.90689	5.16993	5.16993	4.85798	5.24793	4.80735	5.08746	4	4.75489	5.58496	4.32193	5.35755	4.64386	4.85798	5.52356	5.58496	5.35755	5.45943	5.61471	5.78136	5.88264	5.72792	5.78136	5.93074	5.88264	5.49185	6.24793	6.02237	5.49185	5.61471	5.2854	6.08746	5.61471	5.78136	5.75489
ENSG00000083457	7.94837	8.16491	8.33539	8.23362	8.43879	8.18488	8.31741	6.87036	7.70736	7.7211	7.71425	7.62205	7.45943	7.30378	8.07682	8.39232	8.47978	8.45121	8.51964	8.37069	8.05528	7.92481	8.14975	8.41363	8.17991	8.22882	8.88264	8.09276	8.43879	8.64386	8.29002	9.15987	9.09276	8.18982	8.25739
ENSG00000083520	7.74147	8.15987	7.98868	7.88264	8.15987	8.26209	8.18982	7.03342	7.65105	7.88874	7.67243	7.85175	7.29462	7.26679	8.3837	8.67948	8.72451	8.5812	8.58496	8.59246	8.08746	8.2854	8.56986	8.41785	8.31288	7.98868	8.3837	7.17991	8.52356	8.67596	8.0607	8.47573	8.33092	7.53916	7.57743
ENSG00000083535	3	4	3.80735	4.64386	4.08746	4.08746	4	3.80735	4.58496	4.80735	5	4.80735	4	4.08746	5.93074	6.02237	5.39232	6.06609	5.64386	5.45943	5	5.67243	5.85798	4.85798	5.32193	4.9542	5.45943	5.04439	5.49185	5.52356	5.42626	5.32193	5.85798	5.2854	5.45943
ENSG00000083544	4.64386	4.64386	5.12928	5.24793	5.70044	4.9542	5.64386	5.20945	5	5.08746	5.49185	5.64386	5.12928	5.80735	6.08746	6.06609	5.75489	5.80735	6.50779	6.39232	6.62936	6.2854	5.97728	6.56986	6.76818	6.90689	6.16993	6.71425	5.49185	6.10852	6.75489	6.30378	6.14975	6.55459	6.52356
ENSG00000083635	4.16993	4.08746	4	4.52356	4.70044	3.45943	4.64386	3.16993	4.32193	4.52356	4.08746	3.90689	3.58496	4.32193	4.64386	4.80735	4.52356	4.75489	5.04439	4.32193	5.20945	5.35755	5.12928	5.08746	4.80735	5.12928	5.04439	5.32193	5.04439	4.80735	5.08746	5.12928	4.80735	5.49185	4.75489
ENSG00000083642	6.71425	6.78136	7.14975	7.18982	7.09803	7.44294	7.08746	6.93074	7.67948	7.67948	7.56224	7.81378	7.43463	8.14975	8.57743	8.53528	8.54303	8.64386	8.73132	8.65464	8.85798	8.29921	8.46352	8.45533	8.49985	8.75154	7.8392	7.98299	8.46352	8.37938	8.80735	7.72792	7.82018	7.93074	7.94251
ENSG00000083720	7.96	8.28077	8.84549	8.58871	8.56986	8.58871	8.59246	8.85798	9.34207	9.56605	9.63844	9.31061	9.06609	9.20212	10.1874	10.5088	10.5699	10.4189	10.1997	10.1923	10.0795	10.1202	10.2155	9.97871	9.95855	9.93369	10.0279	10.3163	10.3891	10.4115	10.0168	10.2336	10.3287	10.6653	10.4471
ENSG00000083750	5.97728	5.70044	6.10852	6.22882	5.97728	6.20945	5.90689	5.42626	6.16993	6.33985	6.44294	5.83289	5.88264	6.44294	6.90689	7.01123	6.96578	7.13955	7.13955	7	7.17991	6.79442	7.01123	6.79442	7.10852	6.9542	6.26679	7.26679	7.17991	7.19967	7	6.67243	6.65821	7.56224	7.41785
ENSG00000083799	7.32193	7.12928	7.46761	7.8392	7.54689	7.29462	7.44294	7.36632	7.76155	7.76818	7.94251	7.55459	7.33985	7.41785	8.71081	8.8009	8.75822	8.81057	8.47168	8.2854	8.37504	8.64024	8.81698	8.18488	8.20457	8.26679	8.05528	7.92481	8.61471	8.67596	8.21432	7.82655	7.87652	7.71425	7.77479
ENSG00000083807	5.42626	5.35755	5.80735	6	5.80735	5.52356	6.06609	5.49185	5.72792	5.52356	5.35755	5.78136	5.55459	6	6.20945	6.24793	6.20945	6.26679	6.52356	6.49185	6.75489	5.97728	6.30378	6.44294	6.26679	6.76818	7.09803	7.10852	6.33985	5.97728	6.64386	7	6.97728	7.17991	7.43463
ENSG00000083812	4.9542	4.75489	5.2854	5.39232	4.64386	4.70044	5.12928	5.42626	5.16993	5.58496	5.39232	5.58496	5.2854	5.80735	5.78136	6.04439	5.97728	5.9542	5.78136	5.70044	5.90689	5.45943	5.49185	5.78136	5.61471	6.33985	5.67243	6.12928	5.58496	6.35755	6.56986	5.88264	5.93074	6.26679	6.06609
ENSG00000083814	3.32193	3.32193	2.80735	3.80735	2.58496	3.16993	3.58496	4.64386	4.9542	5.42626	4.9542	4.24793	4.08746	4.45943	5.55459	6.06609	5.72792	6.06609	5.39232	5.24793	5.49185	5.93074	5.55459	5.35755	5.16993	4.85798	5.35755	4.9542	5.9542	5.80735	5.49185	5.70044	5.72792	5.32193	4.9542
ENSG00000083817	2.58496	3.70044	2.80735	2.80735	3	2.80735	3.32193	1.58496	2.80735	3.16993	3.16993	3	2.32193	3	4.08746	3.80735	3.80735	3	3.45943	3.90689	3.32193	3.45943	3.70044	3.32193	3	3.45943	3	2.58496	4	3.70044	4	3.58496	3.58496	2.58496	1.58496
ENSG00000083828	3	3.16993	2.32193	3.16993	3.16993	3.32193	2.58496	1.58496	1	3	3	3.45943	3	3	3.45943	3.16993	2.80735	3.32193	4	3.16993	3.58496	4	3.80735	3.80735	3.70044	2	2.80735	3.58496	2	3.80735	3.16993	4.08746	3.16993	2.58496	2.80735
ENSG00000083838	2.80735	2.58496	4.08746	3.90689	2.32193	1.58496	2.32193	4.52356	4.52356	5.08746	4.64386	4.85798	3.70044	4.85798	5.64386	6	6.14975	5.97728	5.90689	5.75489	5.70044	5.80735	5.9542	5.58496	5.12928	5.97728	5.64386	6.61471	5.9542	5.97728	5.85798	5.49185	5.85798	6.50779	6.72792
ENSG00000083842	4.08746	4.45943	3.58496	4.08746	4.08746	4	4.24793	3	3.45943	3	4.32193	3.32193	4	3.32193	4.52356	5.08746	5.24793	5.16993	4.85798	5.20945	4.58496	4.70044	4.70044	4.45943	3.58496	4.9542	3.58496	4	5.04439	3.80735	4.58496	4.32193	3	3.16993	3.90689
ENSG00000083844	3	3	2.32193	2.58496	3.90689	4.52356	3.80735	3.16993	4.45943	4.24793	4.45943	3.70044	4.32193	4.45943	4.64386	4.64386	4.45943	4.85798	5.2854	4.85798	5.20945	4.9542	4.52356	4.64386	5.52356	4.90689	4.80735	4.45943	4.58496	5.08746	5.04439	4.24793	4.64386	4.64386	4.16993
ENSG00000083845	8.25267	8.41363	8.75154	8.69697	8.47573	8.45121	8.41785	8.72451	9.14211	9.44294	9.32418	8.82655	8.62571	8.75154	10.1215	10.3015	10.3343	10.3276	9.93369	9.92778	9.64926	10.1674	10.1749	9.84392	9.73809	9.53138	10.1241	9.71253	10.1497	10.2432	9.40727	10.1485	10.255	9.5812	9.68124
ENSG00000083857	6.91886	7.13955	7.58496	7.59246	7.65105	7.50779	7.59246	6.78136	7.13955	7.07682	7.29462	7.02237	6.96578	6.9542	7.94837	8.17493	8.15987	8.08215	7.92481	8	7.78136	7.8009	8.11894	7.87652	7.87036	7.73471	7.71425	7.09803	7.99435	8.03892	7.88264	7.81378	7.63662	7.14975	6.87036
ENSG00000083896	8.40088	8.633	8.64024	8.66534	9.12412	9.2738	9.25739	8.3966	9.04712	9.04985	8.94251	9.15482	8.94251	9.29002	9.61839	9.96145	9.90989	9.86109	10.0458	9.94105	10.1111	9.54496	9.77972	9.79279	9.74651	10.058	10.1886	10.1762	9.72792	9.76818	9.96145	10.332	10.3208	10.014	10.062
ENSG00000083937	6.30378	6.55459	6.67243	6.80735	6.22882	6.33985	6.67243	7.40939	7.75489	7.90087	7.64386	7.2384	7.06609	7.29462	8.46352	8.59619	8.71768	8.77808	8.18982	8.32643	7.99435	8.3966	8.40088	8.02237	7.96	7.90689	7.62205	7.67948	8.45943	8.61471	8.10852	7.76155	7.74819	7.8009	7.7879
ENSG00000084070	8.27612	8.45121	8.75154	8.77149	8.78136	8.65464	8.86109	7.83289	8.49985	8.633	8.43879	8.50383	8.44294	8.49185	9.17493	9.56415	9.51767	9.48583	9.53722	9.48583	9.50779	9.28077	9.31967	9.38586	9.31515	9.38802	9.04166	8.98299	9.40301	9.32643	9.35094	8.97154	9.06878	8.93074	9.11114
ENSG00000084072	5.97728	5.85798	6.20945	6.18982	6.10852	6.50779	6.30378	5.42626	6.16993	5.78136	6.08746	6.02237	5.70044	6.04439	6.32193	6.49185	6.65821	6.40939	6.50779	6.82018	6.84549	6.30378	6.45943	6.42626	6.53916	6.56986	6.83289	7.45121	6.76818	6.24793	6.83289	7.04439	6.72792	7.48382	7.47573
ENSG00000084073	7.45943	7.64386	7.85175	7.7879	7.97728	7.9542	7.90087	6.76818	7.35755	7.47573	7.30378	7.56986	7.40939	7.55459	7.83289	7.86419	7.89482	7.88874	8.34873	8.29002	8.18488	7.7879	7.6865	8.26209	8.0607	8.28077	8.41785	8.21432	7.9542	7.75489	8.18982	8.50779	8.33539	8.44708	8.32193
ENSG00000084090	9.16742	9.45738	9.81378	9.73132	9.63481	9.60548	9.59059	8.64746	9.16491	9.25739	9.17493	9.09276	8.90388	9.33985	10.1586	10.2691	10.2656	10.242	10.2264	10.1699	10.1699	9.93074	10.1472	10.0168	9.84392	10.255	10.5216	10.8065	10.0861	10.0861	10.0954	10.6321	10.5859	10.7871	10.7549
ENSG00000084092	4.52356	4.58496	4.9542	5.2854	4.85798	5.20945	4.58496	4.08746	5.32193	5.42626	5.58496	5.08746	4.85798	4.45943	6.20945	6.24793	5.97728	6.14975	6.16993	5.80735	5.20945	6.26679	5.9542	6	6.06609	4.70044	5.24793	3.70044	5.93074	6.26679	4.75489	4.90689	4.75489	4.75489	4.39232
ENSG00000084112	3	2.32193	2.32193	3.16993	2.58496	2.32193	2	2.32193	2.80735	3.58496	3	2.80735	1.58496	2	3.32193	4.24793	3.80735	3.90689	3.16993	3.32193	3.80735	4.45943	2.80735	2.32193	3	3.80735	3.32193	3.45943	4	4.45943	3.58496	4.16993	3.70044	3	2
ENSG00000084207	8.36632	8.5157	8.69	8.76487	8.67948	8.65464	8.54689	8.06609	8.53138	8.70044	8.65464	8.42206	8.10852	8.18982	9.07682	9.14975	9.04166	9.11634	9.07146	9.08215	8.85175	9.1267	9.17243	9.17991	9.10066	8.88874	10.1319	9.85643	9.18982	9.08746	8.73132	10.1586	10.242	9.75154	9.81538
ENSG00000084234	11.9968	12.3276	12.4427	12.4118	12.4597	12.5228	12.4901	11.2167	11.7694	11.9043	11.8545	11.6711	11.4189	11.1978	12.5387	12.7879	12.7867	12.7694	12.6186	12.5828	12.0345	12.4735	12.6057	12.4086	12.4105	11.988	12.0485	10.9099	12.692	12.7106	11.9741	12.2107	12.2497	10.8933	10.9106
ENSG00000084444	5.42626	5.90689	6.55459	6.85798	5.90689	6.88264	6.71425	6.22882	6.65821	6.98868	6.78136	6.70044	6.65821	6.76818	7.53916	7.49185	7.76155	7.71425	7.75489	7.84549	7.5157	7.49185	7.59991	7.74147	7.67948	7.56986	7.17991	7.37504	7.53138	7.90087	7.62936	7.48382	7.54689	7.33985	7.55459
ENSG00000084453	4.24793	5	5.70044	5.16993	5.75489	5.75489	5.9542	4.90689	5.88264	5.16993	5.90689	5.24793	5.58496	5.52356	5.85798	6.53916	6.52356	6.40939	6.42626	6.37504	5.9542	6.08746	6.33985	5.78136	6	6.24793	5.90689	6.10852	6.22882	6.47573	6.50779	6.26679	5.88264	6.55459	6.39232
ENSG00000084463	7.79442	8.04439	8.13443	8.21917	8.33539	8.30378	8.23362	7.3837	8.04439	8.21432	8.0607	8.13955	7.86419	7.97154	8.82972	9.13443	9.1267	9.12153	9.19722	8.94544	8.98584	8.61471	8.91289	8.84549	8.7211	8.85487	8.19476	7.84549	8.90989	8.96578	8.6865	8.33092	8.35315	7.81378	7.89482
ENSG00000084623	8.87652	9.16742	9.49386	9.42626	9.76321	9.73978	9.783	8.26679	8.8009	8.90989	8.85487	9.07682	8.97441	9.79116	9.43463	9.64926	9.70217	9.6987	10.0634	10.0168	10.6348	9.5411	9.7039	9.97441	9.89936	10.5632	10.0154	10.7457	9.85331	9.6987	10.6375	10.1561	10.1573	10.6865	10.7372
ENSG00000084628	5.08746	5.49185	5.70044	5.52356	5.64386	5.32193	5.2854	5.39232	5.78136	5.83289	5.85798	5.64386	5.12928	5.39232	6.42626	6.59991	6.82018	6.82018	5.90689	6.10852	6.08746	6.45943	6.55459	5.80735	5.97728	6.22882	6.80735	7.10852	6.6865	6.74147	6.14975	6.55459	6.70044	6.80735	7.02237
ENSG00000084636	7.01123	7.47573	7.7879	7.74819	7.52356	7.33985	7.63662	7.59246	8.06609	8.14466	8.10852	7.84549	7.49985	8	8.81378	9.03617	9.07948	9.03067	8.8857	8.7879	9.04439	8.69349	9.02514	8.56605	8.49185	8.9629	8.85487	8.82655	8.87344	9.04712	8.91886	9.00282	8.97154	9.0607	8.86728
ENSG00000084652	6.64386	6.83289	7.05528	7.07682	6.72792	6.90689	6.78136	6.61471	7.25739	7.26679	7.12928	7.04439	6.78136	6.40939	7.5157	7.8392	7.86419	7.87036	7.56986	7.46761	6.72792	7.53138	7.77479	7.41785	7.36632	6.64386	7.3837	6.30378	7.84549	7.80735	6.91886	7.57743	7.62205	6.40939	6.50779
ENSG00000084676	7.56224	7.66534	7.89482	7.97154	8.36194	8.14975	8.28077	7.60733	8.15482	8.43879	8.44708	8.02237	7.97154	7.92481	9.28077	9.38586	9.52356	9.40727	9.33985	9.17493	8.88264	9.17742	9.32867	9.10066	8.97728	8.87652	8.98868	8.56986	9.29921	9.44915	8.86728	9.04166	9.13186	8.69697	8.67596
ENSG00000084693	3	3.45943	4.52356	4.45943	4	4.45943	4.24793	3.58496	4.24793	4.85798	4.75489	4.85798	4.08746	5.16993	5	4.80735	4.58496	5.12928	5.20945	4.9542	5.20945	5.32193	5.24793	5.70044	5.35755	5.45943	5.64386	5.20945	5.12928	4.80735	5.45943	5.35755	5.08746	4.85798	5.32193
ENSG00000084731	8.82018	9.03067	9.16491	9.10329	9.02237	9.18735	9.2503	8.63662	8.98299	9.11894	8.89785	9.11634	8.85798	8.79116	9.62571	9.89936	9.87805	9.74147	10.0196	9.85953	9.43671	9.62388	9.8009	9.8009	9.74651	9.45533	10.1033	10.1497	9.64024	9.80252	9.43045	10.0661	10.0941	9.90388	9.93664
ENSG00000084733	9.32867	9.57175	9.88264	9.80735	10.2432	10.3015	10.23	8.73471	9.24079	9.29232	9.31515	9.55651	9.32193	9.64386	9.73978	10.014	10.0835	10.1111	10.3026	10.2288	10.3004	9.83131	9.85643	10.3197	10.2204	10.23	10.1293	9.9901	10.014	10.0512	10.2119	10.137	10.0993	9.92035	10.0238
ENSG00000084754	8.18982	8.43879	8.62571	8.70044	8.41785	8.37504	8.51175	7.73471	8.48382	8.61839	8.56224	8.84235	8.56224	8.98299	8.94544	9.15228	9.11894	9.0634	9.42626	9.37069	9.56796	8.86419	9.03617	9.40301	9.42836	9.41151	9.31288	9.97728	9.13955	9.2384	9.73471	9.41574	9.47573	9.86264	9.9571
ENSG00000084764	4	4.08746	5.04439	4.75489	4.52356	4.24793	4.16993	4.80735	5.80735	6.14975	5.85798	6.30378	5.39232	6.6865	6.67243	6.96578	6.64386	7.02237	6.83289	6.67243	7.16993	6.67243	6.78136	6.45943	6.44294	7.50779	6.96578	7.59991	6.52356	6.72792	7.20945	7.59991	7.30378	7.33985	7.41785
ENSG00000084774	4.64386	4.58496	4.90689	5.08746	5.39232	5.39232	5.42626	4.08746	4.16993	4.64386	4.80735	4.85798	4.52356	5.2854	5.08746	5.20945	5.35755	4.58496	5.80735	5.35755	5.78136	5.42626	4.75489	5.83289	5.88264	6.08746	4.85798	5.55459	5.64386	5.24793	5.9542	5.39232	5.08746	5.49185	5.35755
ENSG00000085063	9.84392	10.0821	10.242	10.3365	10.3891	10.4041	10.388	9.44501	10.0334	10.1472	10.1344	10.23	9.97728	10.5362	10.8384	11.0587	11.0768	11.1605	11.2744	11.1799	11.4336	10.7649	10.8588	11.0587	11.1466	11.3788	10.9374	11.1855	11.0369	11.1222	11.4848	11.1131	11.1351	11.2842	11.3426
ENSG00000085117	2	3	2.32193	2	2	1.58496	2.32193	0	1.58496	1.58496	2	2.32193	1.58496	1.58496	2.58496	3.16993	2	2.32193	3.16993	3.16993	3	3.32193	1	2.58496	3.32193	3	1.58496	4	3	2.32193	2	2.32193	2	3.16993	4
ENSG00000085185	4.70044	5.20945	5.20945	5.12928	5	5.04439	5.45943	5.20945	4.75489	5.35755	5.20945	5.58496	5.04439	5.78136	5.52356	5.49185	5.78136	5.64386	5.9542	5.64386	6.12928	5.55459	5.45943	5.72792	6.08746	6.06609	6.49185	6.24793	5.9542	5.78136	6.44294	6.61471	6.58496	6.49185	6.47573
ENSG00000085224	6.97728	7.16993	7.52356	7.65105	7.79442	7.77479	7.97154	7.9542	8.2854	8.43879	8.41785	8.53528	8.20457	8.29462	8.96	9.26913	9.18735	9.1472	9.22159	9.15987	8.99152	8.98299	9.21432	9.14975	8.98584	8.9542	9.31967	9.27845	8.90989	9.04985	8.90989	9.37721	9.30378	9.03892	9.11374
ENSG00000085231	7.44294	7.54689	7.57743	7.57743	7.58496	7.40088	7.56986	7.10852	7.52356	7.6865	7.76155	7.62205	7.17991	7.86419	8.33092	8.66888	8.44708	8.46352	8.53528	8.7039	8.43879	8.31741	8.45943	8.3443	8.37504	8.57365	8.56224	8.89482	8.37504	8.50779	8.44294	8.82655	8.87036	9.04166	8.86109
ENSG00000085274	5.93074	6.06609	6.56986	6.50779	6.61471	6.75489	6.44294	5.80735	6.50779	6.61471	6.61471	6.45943	5.88264	6.59991	7.43463	7.63662	7.49185	7.39232	7.14975	6.89482	7.07682	6.98868	7.14975	7	6.94251	6.93074	7.15987	6.32193	7.52356	7.43463	6.83289	7.15987	7.40939	6.33985	6.44294
ENSG00000085276	0	0	2.80735	1.58496	2	2	1.58496	1	2.58496	2	2.58496	2	0	2	3.45943	2.58496	3.70044	2	2.80735	2.32193	3.16993	2.32193	2.80735	2	2.58496	2.32193	1	0	3.16993	3.16993	2.32193	2.32193	3	2.32193	2.32193
ENSG00000085365	8.2854	8.65105	8.90087	8.92778	8.84862	8.82337	8.92778	7.92481	8.76818	8.79442	8.66888	8.77808	8.43879	8.57743	9.50581	9.69	9.83763	9.66178	9.68475	9.57932	9.46964	9.34207	9.49785	9.45738	9.40939	9.2384	9.03892	8.58496	9.59619	9.70563	9.39446	9.29462	9.25267	8.67243	8.66534
ENSG00000085377	6.16993	6.42626	6.37504	6.64386	6.61471	6.52356	6.74147	5.70044	6.61471	6.59991	6.44294	6.56986	6.42626	6.22882	7.25739	7.63662	7.40939	7.54689	7.7211	7.65105	7.72792	7.40088	7.58496	7.45121	7.48382	7.70044	6.47573	6.62936	7.58496	7.40939	7.73471	6.42626	6.65821	6.82018	6.87036
ENSG00000085382	5.58496	6.14975	6.45943	6.22882	6.06609	6.04439	6.26679	5.72792	6.32193	6.50779	6.12928	6.14975	5.45943	6.35755	6.78136	6.9542	7.10852	6.96578	7.09803	7.21917	7.06609	6.89482	7	6.78136	7.04439	7.22882	6.6865	6.71425	7.01123	6.93074	7.33092	6.61471	6.80735	6.65821	6.56986
ENSG00000085415	6.49185	6.55459	6.91886	6.91886	6.59991	6.47573	6.58496	6.56986	7.09803	7.22882	7.18982	6.94251	6.93074	6.74147	7.72792	7.93664	7.98868	8.04439	7.85798	7.91289	7.61471	7.56986	7.88874	7.46761	7.70736	7.57743	7.29462	8.02791	7.97154	7.96	7.54689	7.64386	7.60733	8.29002	8.18488
ENSG00000085433	5.72792	6.20945	6.59991	6.70044	6.64386	6.52356	6.52356	6.2854	6.83289	6.76818	6.64386	6.56986	6.08746	5.83289	7.13955	7.45943	7.40088	7.39232	7.02237	7.01123	6.71425	7.12928	7.2384	6.97728	6.96578	6.72792	6.59991	6.22882	7.07682	7.29462	6.72792	6.74147	6.58496	6.20945	6.20945
ENSG00000085449	5	5.61471	5.08746	5.20945	4.58496	5.2854	5.08746	5.75489	6.10852	6.2854	6.32193	5.39232	5.70044	5.58496	7.20945	7.04439	6.97728	7.13955	6.55459	6.64386	6.40939	6.91886	7.04439	6.30378	6.22882	6.20945	6.37504	5.52356	6.79442	6.78136	6.44294	6.20945	5.9542	5.85798	5.80735
ENSG00000085465	1.58496	1.58496	1.58496	1.58496	1.58496	1.58496	1	2.58496	1.58496	2.32193	2.80735	1.58496	2.32193	2.32193	2	2.58496	2.58496	3.70044	3.32193	3.32193	1.58496	3.45943	3.32193	3.80735	3	2.32193	3	2.32193	2.32193	3.45943	1.58496	3.16993	2.80735	2.80735	2.58496
ENSG00000085491	4.16993	4.32193	5.35755	4.64386	4.64386	5.20945	4.32193	3.80735	4.52356	4.08746	4	5	3.70044	3.70044	4.70044	5.64386	5.61471	5.20945	5.64386	5.64386	5.39232	5.52356	4.80735	5.49185	5.20945	5.04439	4.9542	4.80735	5.24793	5.42626	5.24793	4.90689	4.45943	4.16993	3.90689
[truncated: 16,627 more rows]
[truncated: 26 more columns]
