# Supplementary material for: 3' tag digital gene expression profiling of human brain and universal reference RNA using Illumina Genome Analyzer
Source: BMC Genomics. 2009 Nov 16;10:531. doi: 10.1186/1471-2164-10-531 (PMC2781828; doi:10.1186/1471-2164-10-531)
Supplement: Additional file 5 — Table S7, the number of DpnII sites in each of the Human RefSeq RNAs. [file 1471-2164-10-531-S5.XLS]

## Sheet: DpnII Sites
All RefSeq RNAs					Mature mRNA Transcripts Only (Accession Numbers Starting with NM_)					Note: This is the Version of Human RefSeq RNA downloaded on 08/24/2009
All RNAs		RNAs with No DpnII Sites			All RNAs		RNAs with No DpnII Sites
Accession	#_of_DpnII_Sites	Accession	#_of_DpnII_Sites		Accession	#_of_DpnII_Sites	Accession	#_of_DpnII_Sites		All RefSeq RNAs			Mature mRNA Transcripts Only (Accession Numbers Starting with NM_)
NM_003534.2	2	NM_022347.1	0		NM_003534.2	2	NM_022347.1	0		# of RNAs	RNAs with No Dpn II Site(s)		# of RNAs	RNAs with No Dpn II Site(s)
NM_004676.2	2	NM_152766.2	0		NM_004676.2	2	NM_152766.2	0		43569	2,912 (6.684%)		28061	571 (2.035%)
NM_007354.1	4	NM_025129.3	0		NM_007354.1	4	NM_025129.3	0
NM_015899.1	8	NM_001007523.1	0		NM_015899.1	8	NM_001007523.1	0
NM_022347.1	0	NM_001004431.1	0		NM_022347.1	0	NM_001004431.1	0		Categories of RNA Accession Numbers
NM_017949.1	5	NM_152706.2	0		NM_017949.1	5	NM_152706.2	0		Accession	Molecule	Note
NM_020817.1	15	NM_001017990.1	0		NM_020817.1	15	NM_001017990.1	0		NM_123456	mRNA	Transcript products; mature messenger RNA (mRNA) transcripts.
NM_032299.2	4	NM_138431.1	0		NM_032299.2	4	NM_138431.1	0		XM_123456	mRNA	Transcript products; model mRNA provided by a genome annotation process; sequence corresponds to the genomic contig.
NM_032349.2	2	NM_147197.2	0		NM_032349.2	2	NM_147197.2	0		NR_123456	RNA	Non-coding transcripts including structural RNAs, transcribed pseudogenes, and others.
NM_024738.1	6	NM_058190.2	0		NM_024738.1	6	NM_058190.2	0		XR_123456	RNA	Transcript products; model non-coding transcripts provided by a genome annotation process; sequence corresponds to the genomic contig.
NM_032848.1	6	NM_001010979.1	0		NM_032848.1	6	NM_001010979.1	0
NM_024037.1	4	NM_018347.1	0		NM_024037.1	4	NM_018347.1	0
NM_032178.1	4	NM_001017928.2	0		NM_032178.1	4	NM_001017928.2	0
NM_130808.1	2	NM_174918.2	0		NM_130808.1	2	NM_174918.2	0
NM_052958.1	8	NM_024653.3	0		NM_052958.1	8	NM_024653.3	0
NM_033211.2	6	NM_152644.2	0		NM_033211.2	6	NM_152644.2	0
NM_052848.1	7	NM_001080446.2	0		NM_052848.1	7	NM_001080446.2	0
NM_080660.2	4	NM_207373.2	0		NM_080660.2	4	NM_207373.2	0
NM_017748.3	11	NM_001040704.1	0		NM_017748.3	11	NM_001040704.1	0
NM_147169.1	1	NM_001099336.1	0		NM_147169.1	1	NM_001099336.1	0
NM_147168.1	1	NM_198521.2	0		NM_147168.1	1	NM_198521.2	0
NM_032596.3	3	NM_144645.3	0		NM_032596.3	3	NM_144645.3	0
NM_032809.2	6	NM_015933.3	0		NM_032809.2	6	NM_015933.3	0
NM_138346.1	6	NM_001101362.1	0		NM_138346.1	6	NM_001101362.1	0
NM_020374.2	7	NM_032348.2	0		NM_020374.2	7	NM_032348.2	0
NM_145304.2	7	NM_001102467.1	0		NM_145304.2	7	NM_001102467.1	0
NM_145265.2	4	NM_003539.3	0		NM_145265.2	4	NM_003539.3	0
NM_144679.1	9	NM_003542.3	0		NM_144679.1	9	NM_003542.3	0
NM_018338.2	14	NM_003543.3	0		NM_018338.2	14	NM_003543.3	0
NM_144615.1	6	NM_003545.3	0		NM_144615.1	6	NM_003545.3	0
NM_018559.2	8	NM_003546.2	0		NM_018559.2	8	NM_003546.2	0
NM_144602.2	1	NM_003540.3	0		NM_144602.2	1	NM_003540.3	0
NM_022762.3	5	NM_001007524.1	0		NM_022762.3	5	NM_001007524.1	0
NM_153025.1	3	NM_173793.3	0		NM_153025.1	3	NM_173793.3	0
NM_152362.1	10	NM_001014985.1	0		NM_152362.1	10	NM_001014985.1	0
NM_152367.1	16	NM_001001870.1	0		NM_152367.1	16	NM_001001870.1	0
NM_152365.1	8	NM_017814.1	0		NM_152365.1	8	NM_017814.1	0
NM_153685.2	3	NM_203411.1	0		NM_153685.2	3	NM_203411.1	0
NM_018183.2	16	NM_033348.1	0		NM_018183.2	16	NM_033348.1	0
NM_152727.4	9	NM_145665.1	0		NM_152727.4	9	NM_145665.1	0
NM_153706.2	5	NM_033553.2	0		NM_153706.2	5	NM_033553.2	0
NM_176677.1	6	NM_001890.1	0		NM_176677.1	6	NM_001890.1	0
NM_153208.1	9	NM_005951.2	0		NM_153208.1	9	NM_005951.2	0
NM_178519.2	6	NM_145330.2	0		NM_178519.2	6	NM_145330.2	0
NM_178160.1	6	NM_013237.2	0		NM_178160.1	6	NM_013237.2	0
NM_178507.2	5	NM_001001956.1	0		NM_178507.2	5	NM_001001956.1	0
NM_177965.2	16	NM_003009.2	0		NM_177965.2	16	NM_003009.2	0
NM_152612.2	2	NM_001005182.1	0		NM_152612.2	2	NM_001005182.1	0
NM_178497.2	2	NM_022146.2	0		NM_178497.2	2	NM_022146.2	0
NM_152766.2	0	NM_012283.1	0		NM_152766.2	0	NM_012283.1	0
NM_152723.1	6	NM_080720.1	0		NM_152723.1	6	NM_080720.1	0
NM_152638.2	5	NM_003154.2	0		NM_152638.2	5	NM_003154.2	0
NM_178233.1	6	NM_001008237.1	0		NM_178233.1	6	NM_001008237.1	0
NM_152589.1	2	NM_153323.3	0		NM_152589.1	2	NM_153323.3	0
NM_152591.1	10	NM_012403.1	0		NM_152591.1	10	NM_012403.1	0
NM_152512.3	8	NM_001004461.1	0		NM_152512.3	8	NM_001004461.1	0
NM_173625.3	7	NM_001098825.1	0		NM_173625.3	7	NM_001098825.1	0
NM_152504.2	4	NM_033455.1	0		NM_152504.2	4	NM_033455.1	0
NM_145019.2	4	NM_001005469.1	0		NM_145019.2	4	NM_001005469.1	0
NM_024031.2	9	NM_016307.3	0		NM_024031.2	9	NM_016307.3	0
NM_183241.1	2	NM_033504.2	0		NM_183241.1	2	NM_033504.2	0
NM_182563.2	2	NM_181604.1	0		NM_182563.2	2	NM_181604.1	0
NM_152313.2	9	NM_181615.1	0		NM_152313.2	9	NM_181615.1	0
NM_198511.1	10	NM_181619.1	0		NM_198511.1	10	NM_181619.1	0
NM_198538.1	3	NM_001012416.1	0		NM_198538.1	3	NM_001012416.1	0
NM_198566.1	6	NM_173849.2	0		NM_198566.1	6	NM_173849.2	0
NM_032306.2	3	NM_170610.2	0		NM_032306.2	3	NM_170610.2	0
NM_203348.1	4	NM_017665.1	0		NM_203348.1	4	NM_017665.1	0
NM_194317.2	7	NM_033347.1	0		NM_194317.2	7	NM_033347.1	0
NM_001004323.1	1	NM_001916.3	0		NM_001004323.1	1	NM_001916.3	0
NM_001008737.1	8	NM_001866.2	0		NM_001008737.1	8	NM_001866.2	0
NM_001008747.1	9	NM_012404.2	0		NM_001008747.1	9	NM_012404.2	0
NM_001013638.1	3	NM_004709.2	0		NM_001013638.1	3	NM_004709.2	0
NM_001012986.1	3	NM_001004453.1	0		NM_001012986.1	3	NM_001004453.1	0
NM_001037228.1	1	NM_198998.1	0		NM_001037228.1	1	NM_198998.1	0
NM_018224.2	3	NM_001010876.1	0		NM_018224.2	3	NM_001010876.1	0
NM_001001479.2	10	NM_001004724.1	0		NM_001001479.2	10	NM_001004724.1	0
NM_025129.3	0	NM_005608.2	0		NM_025129.3	0	NM_005608.2	0
NM_006365.1	4	NM_005315.1	0		NM_006365.1	4	NM_005315.1	0
NM_206895.1	1	NM_139249.2	0		NM_206895.1	1	NM_139249.2	0
NM_152339.2	3	NM_181614.1	0		NM_152339.2	3	NM_181614.1	0
NM_001080997.1	2	NM_205545.1	0		NM_001080997.1	2	NM_205545.1	0
NM_031429.1	4	NM_181616.1	0		NM_031429.1	4	NM_181616.1	0
NM_152780.2	9	NM_175065.2	0		NM_152780.2	9	NM_175065.2	0
NM_001007523.1	0	NM_001032377.1	0		NM_001007523.1	0	NM_001032377.1	0
NM_030645.1	10	NM_175857.3	0		NM_030645.1	10	NM_175857.3	0
NM_016144.2	3	NM_006198.2	0		NM_016144.2	3	NM_006198.2	0
NM_001029863.1	4	NM_005205.2	0		NM_001029863.1	4	NM_005205.2	0
NM_001013674.1	6	NM_005299.2	0		NM_001013674.1	6	NM_005299.2	0
NM_017550.1	10	NM_001001325.1	0		NM_017550.1	10	NM_001001325.1	0
NM_001013625.2	3	NM_001039654.1	0		NM_001013625.2	3	NM_001039654.1	0
NM_024956.3	9	NM_006249.4	0		NM_024956.3	9	NM_006249.4	0
NM_053276.2	14	NM_001004723.1	0		NM_053276.2	14	NM_001004723.1	0
NM_001025232.1	1	NM_152477.3	0		NM_001025232.1	1	NM_152477.3	0
NM_001007530.1	1	NM_178841.2	0		NM_001007530.1	1	NM_178841.2	0
NM_001038704.1	8	NM_001005466.1	0		NM_001038704.1	8	NM_001005466.1	0
NM_001004431.1	0	NM_001025104.1	0		NM_001004431.1	0	NM_001025104.1	0
NM_173549.1	2	NM_181602.1	0		NM_173549.1	2	NM_181602.1	0
NM_001012716.1	3	NM_181608.1	0		NM_001012716.1	3	NM_181608.1	0
NM_016201.2	10	NM_181611.1	0		NM_016201.2	10	NM_181611.1	0
NM_001001795.1	3	NM_001039127.3	0		NM_001001795.1	3	NM_001039127.3	0
NM_001005492.1	5	NM_173460.1	0		NM_001005492.1	5	NM_173460.1	0
NM_144663.1	3	NM_145169.1	0		NM_144663.1	3	NM_145169.1	0
NM_152706.2	0	NM_005294.1	0		NM_152706.2	0	NM_005294.1	0
NM_080628.1	6	NM_033185.2	0		NM_080628.1	6	NM_033185.2	0
NM_001017990.1	0	NM_024061.3	0		NM_001017990.1	0	NM_024061.3	0
NM_018034.2	7	NM_001009958.1	0		NM_018034.2	7	NM_001009958.1	0
NM_001031698.1	9	NM_181617.1	0		NM_001031698.1	9	NM_181617.1	0
NM_012272.1	10	NM_153289.2	0		NM_012272.1	10	NM_153289.2	0
NM_016618.1	5	NM_001009181.1	0		NM_016618.1	5	NM_001009181.1	0
NM_144635.3	5	NM_001032726.1	0		NM_144635.3	5	NM_001032726.1	0
NM_018029.3	12	NM_080827.1	0		NM_018029.3	12	NM_080827.1	0
NM_173698.1	3	NM_021203.2	0		NM_173698.1	3	NM_021203.2	0
NM_024848.1	7	NM_001037732.1	0		NM_024848.1	7	NM_001037732.1	0
NM_001012970.1	3	NM_001008740.3	0		NM_001012970.1	3	NM_001008740.3	0
NM_207310.1	4	NM_021223.2	0		NM_207310.1	4	NM_021223.2	0
NM_080833.1	3	NM_003125.2	0		NM_080833.1	3	NM_003125.2	0
NM_001010912.1	7	NM_007100.2	0		NM_001010912.1	7	NM_007100.2	0
NM_144706.2	3	NM_001012984.2	0		NM_144706.2	3	NM_001012984.2	0
NM_147202.1	13	NM_002066.2	0		NM_147202.1	13	NM_002066.2	0
NM_173525.1	3	NM_053050.3	0		NM_173525.1	3	NM_053050.3	0
NM_173481.2	7	NM_001080468.2	0		NM_173481.2	7	NM_001080468.2	0
NM_024059.2	3	NM_144654.2	0		NM_024059.2	3	NM_144654.2	0
NM_018203.1	8	NM_005849.2	0		NM_018203.1	8	NM_005849.2	0
NM_173657.1	7	NM_014443.2	0		NM_173657.1	7	NM_014443.2	0
NM_213607.1	4	NM_024576.3	0		NM_213607.1	4	NM_024576.3	0
NM_145017.1	3	NM_201262.1	0		NM_145017.1	3	NM_201262.1	0
NM_144661.2	3	NM_152901.2	0		NM_144661.2	3	NM_152901.2	0
NM_001031743.1	6	NM_005212.2	0		NM_001031743.1	6	NM_005212.2	0
NM_020685.3	1	NM_139171.1	0		NM_020685.3	1	NM_139171.1	0
NM_017566.2	4	NM_014408.3	0		NM_017566.2	4	NM_014408.3	0
NM_182626.1	8	NM_144616.2	0		NM_182626.1	8	NM_144616.2	0
NM_015439.2	3	NM_175619.1	0		NM_015439.2	3	NM_175619.1	0
NM_001010907.1	1	NM_031275.4	0		NM_001010907.1	1	NM_031275.4	0
NM_017621.2	8	NM_001003938.3	0		NM_017621.2	8	NM_001003938.3	0
NM_005706.2	1	NM_198693.2	0		NM_005706.2	1	NM_198693.2	0
NM_138797.1	4	NM_198698.1	0		NM_138797.1	4	NM_198698.1	0
NM_019073.1	8	NM_198699.1	0		NM_019073.1	8	NM_198699.1	0
NM_173546.1	3	NM_001042522.1	0		NM_173546.1	3	NM_001042522.1	0
NM_152325.1	5	NM_001048265.1	0		NM_152325.1	5	NM_001048265.1	0
NM_152319.2	1	NM_152318.2	0		NM_152319.2	1	NM_152318.2	0
NM_025140.1	7	NM_198691.2	0		NM_025140.1	7	NM_198691.2	0
NM_024886.1	4	NM_032490.4	0		NM_024886.1	4	NM_032490.4	0
NM_032309.2	1	NM_198696.2	0		NM_032309.2	1	NM_198696.2	0
NM_031452.2	3	NM_001085366.1	0		NM_031452.2	3	NM_001085366.1	0
NM_182558.1	5	NM_001085367.1	0		NM_182558.1	5	NM_001085367.1	0
NM_153364.1	3	NM_198694.2	0		NM_153364.1	3	NM_198694.2	0
NM_138358.2	1	NM_032524.1	0		NM_138358.2	1	NM_032524.1	0
NM_172365.1	3	NM_033187.1	0		NM_172365.1	3	NM_033187.1	0
NM_024319.2	1	NM_001042595.2	0		NM_024319.2	1	NM_001042595.2	0
NM_024578.1	4	NM_198697.2	0		NM_024578.1	4	NM_198697.2	0
NM_138431.1	0	NM_130772.3	0		NM_138431.1	0	NM_130772.3	0
NM_080825.2	1	NM_001042474.1	0		NM_080825.2	1	NM_001042474.1	0
NM_001010905.1	7	NM_145051.3	0		NM_001010905.1	7	NM_145051.3	0
NM_173563.1	2	NM_001039083.3	0		NM_173563.1	2	NM_001039083.3	0
NM_172131.2	1	NM_001103154.1	0		NM_172131.2	1	NM_001103154.1	0
NM_152761.1	6	NM_181607.1	0		NM_152761.1	6	NM_181607.1	0
NM_144697.2	6	NM_024600.4	0		NM_144697.2	6	NM_024600.4	0
NM_152420.1	13	NM_145662.2	0		NM_152420.1	13	NM_145662.2	0
NM_032118.2	4	NM_013278.3	0		NM_032118.2	4	NM_013278.3	0
NM_017907.1	4	NM_030966.1	0		NM_017907.1	4	NM_030966.1	0
NM_145006.2	2	NM_198692.2	0		NM_145006.2	2	NM_198692.2	0
NM_017887.1	3	NM_198690.2	0		NM_017887.1	3	NM_198690.2	0
NM_018049.1	4	NM_198687.1	0		NM_018049.1	4	NM_198687.1	0
NM_052865.2	5	NM_173584.3	0		NM_052865.2	5	NM_173584.3	0
NM_172006.2	1	NM_001039613.1	0		NM_172006.2	1	NM_001039613.1	0
NM_001001872.2	6	NM_005714.1	0		NM_001001872.2	6	NM_005714.1	0
NM_032359.2	4	NM_001126493.1	0		NM_032359.2	4	NM_001126493.1	0
NM_152786.1	8	NM_145664.1	0		NM_152786.1	8	NM_145664.1	0
NM_080834.1	14	NM_033258.1	0		NM_080834.1	14	NM_033258.1	0
NM_152326.2	4	NM_173039.1	0		NM_152326.2	4	NM_173039.1	0
NM_172005.1	4	NM_001028.2	0		NM_172005.1	4	NM_001028.2	0
NM_173494.1	2	NM_001033505.1	0		NM_173494.1	2	NM_001033505.1	0
NM_025268.2	7	NM_001033506.1	0		NM_025268.2	7	NM_001033506.1	0
NM_017850.1	5	NM_002297.2	0		NM_017850.1	5	NM_002297.2	0
NM_024526.2	6	NM_001016.3	0		NM_024526.2	6	NM_001016.3	0
NM_178823.2	6	NM_001214.3	0		NM_178823.2	6	NM_001214.3	0
NM_139240.2	3	NM_031210.4	0		NM_139240.2	3	NM_031210.4	0
NM_138798.1	3	NM_001311.4	0		NM_138798.1	3	NM_001311.4	0
NM_145063.2	5	NM_014440.1	0		NM_145063.2	5	NM_014440.1	0
NM_001039517.1	2	NM_001128077.1	0		NM_001039517.1	2	NM_001128077.1	0
NM_001039380.1	7	NM_032747.2	0		NM_001039380.1	7	NM_032747.2	0
NM_182532.1	1	NM_001080515.1	0		NM_182532.1	1	NM_001080515.1	0
NM_173695.1	2	NM_016200.3	0		NM_173695.1	2	NM_016200.3	0
NM_001010860.1	8	NM_016071.3	0		NM_001010860.1	8	NM_016071.3	0
NM_152499.1	5	NM_053035.2	0		NM_152499.1	5	NM_053035.2	0
NM_001012276.1	4	NM_001128208.1	0		NM_001012276.1	4	NM_001128208.1	0
NM_147197.2	0	NM_015949.2	0		NM_147197.2	0	NM_015949.2	0
NM_174920.2	2	NM_032648.2	0		NM_174920.2	2	NM_032648.2	0
NM_182614.2	4	NM_139019.1	0		NM_182614.2	4	NM_139019.1	0
NM_032829.1	4	NM_001008395.2	0		NM_032829.1	4	NM_001008395.2	0
NM_153269.1	7	NM_024684.2	0		NM_153269.1	7	NM_024684.2	0
NM_001013630.1	6	NM_001001663.1	0		NM_001013630.1	6	NM_001001663.1	0
NM_033112.2	4	NM_153324.2	0		NM_033112.2	4	NM_153324.2	0
NM_173550.2	12	NM_001037500.1	0		NM_173550.2	12	NM_001037500.1	0
NM_153360.1	6	NM_001037729.1	0		NM_153360.1	6	NM_001037729.1	0
NM_032930.1	7	NM_001001394.3	0		NM_032930.1	7	NM_001001394.3	0
NM_019607.1	3	NM_004255.3	0		NM_019607.1	3	NM_004255.3	0
NM_001012974.1	2	NM_001037804.1	0		NM_001012974.1	2	NM_001037804.1	0
NM_024067.2	6	NM_014206.3	0		NM_024067.2	6	NM_014206.3	0
NM_022744.1	2	NM_001129895.1	0		NM_022744.1	2	NM_001129895.1	0
NM_138357.1	10	NM_017918.4	0		NM_138357.1	10	NM_017918.4	0
NM_058190.2	0	NM_024060.2	0		NM_058190.2	0	NM_024060.2	0
NM_001010979.1	0	NM_198443.1	0		NM_001010979.1	0	NM_198443.1	0
NM_178840.2	2	NM_001017927.2	0		NM_178840.2	2	NM_001017927.2	0
NM_138770.1	4	NM_001010977.1	0		NM_138770.1	4	NM_001010977.1	0
NM_022106.1	13	NM_001318.2	0		NM_022106.1	13	NM_001318.2	0
NM_025204.2	1	NM_020169.3	0		NM_025204.2	1	NM_020169.3	0
NM_152485.2	7	NM_022579.1	0		NM_152485.2	7	NM_022579.1	0
NM_198489.1	5	NM_022580.1	0		NM_198489.1	5	NM_022580.1	0
NM_015683.1	6	NM_022581.1	0		NM_015683.1	6	NM_022581.1	0
NM_138418.2	1	NM_004780.2	0		NM_138418.2	1	NM_004780.2	0
NM_145013.1	8	NM_001006639.1	0		NM_145013.1	8	NM_001006639.1	0
NM_174943.2	2	NM_001006640.1	0		NM_174943.2	2	NM_001006640.1	0
NM_178830.2	7	NM_032125.2	0		NM_178830.2	7	NM_032125.2	0
NM_182560.1	4	NM_022358.2	0		NM_182560.1	4	NM_022358.2	0
NM_152631.1	4	NM_001405.2	0		NM_152631.1	4	NM_001405.2	0
NM_144990.2	5	NM_014447.2	0		NM_144990.2	5	NM_014447.2	0
NM_138389.1	7	NM_001025593.1	0		NM_138389.1	7	NM_001025593.1	0
NM_018347.1	0	NM_001025595.1	0		NM_018347.1	0	NM_001025595.1	0
NM_174923.1	3	NM_022055.1	0		NM_174923.1	3	NM_022055.1	0
NM_144970.1	7	NM_002865.1	0		NM_144970.1	7	NM_002865.1	0
NM_032230.1	4	NM_014041.3	0		NM_032230.1	4	NM_014041.3	0
NM_001007544.1	5	NM_018480.2	0		NM_001007544.1	5	NM_018480.2	0
NM_021218.1	3	NM_006519.1	0		NM_021218.1	3	NM_006519.1	0
NM_020939.1	10	NM_024114.3	0		NM_020939.1	10	NM_024114.3	0
NM_017615.1	5	NM_001037668.1	0		NM_017615.1	5	NM_001037668.1	0
NM_139053.1	6	NM_006897.1	0		NM_139053.1	6	NM_006897.1	0
NM_152448.1	2	NR_002981.1	0		NM_152448.1	2	NM_207007.2	0
NM_001013407.1	4	NR_002919.1	0		NM_001013407.1	4	NM_031287.2	0
NM_133181.2	6	NR_002982.1	0		NM_133181.2	6	NM_178558.4	0
NM_001080404.1	5	NR_003033.1	0		NM_001080404.1	5	NM_145651.2	0
NM_001080540.1	7	NM_207007.2	0		NM_001080540.1	7	NM_138436.3	0
NM_001005504.1	2	NR_002920.1	0		NM_001005504.1	2	NM_001010886.3	0
NM_001012425.1	2	NR_002983.1	0		NM_001012425.1	2	NM_019060.2	0
NM_001005493.1	2	NR_002921.1	0		NM_001005493.1	2	NM_001135750.1	0
NM_001004703.1	4	NR_002922.1	0		NM_001004703.1	4	NM_001097622.1	0
NM_001005513.1	3	NR_002985.1	0		NM_001005513.1	3	NM_001135751.1	0
NM_001005497.1	4	NR_003065.1	0		NM_001005497.1	4	NM_001135676.1	0
NM_001005516.1	2	NR_002579.1	0		NM_001005516.1	2	NM_203456.1	0
NM_001029869.1	1	NR_002988.1	0		NM_001029869.1	1	NM_001037525.1	0
NM_001005519.1	3	NR_002989.1	0		NM_001005519.1	3	NM_001131064.1	0
NM_001005218.1	2	NR_001526.1	0		NM_001005218.1	2	NM_001919.2	0
NM_001005183.1	2	NR_003939.1	0		NM_001005183.1	2	NM_001008489.2	0
NM_001005222.1	4	NR_003940.1	0		NM_001005222.1	4	NM_001017991.1	0
NM_001029870.1	5	NR_003019.1	0		NM_001029870.1	5	NM_006188.3	0
NM_001080482.2	6	NR_001535.1	0		NM_001080482.2	6	NM_138774.3	0
NM_018130.2	7	NR_003038.2	0		NM_018130.2	7	NM_005319.3	0
NM_001080478.1	4	NR_003020.1	0		NM_001080478.1	4	NM_198537.2	0
NM_001005517.1	2	NR_003941.1	0		NM_001005517.1	2	NM_001042693.1	0
NM_001029888.1	3	NR_003021.2	0		NM_001029888.1	3	NM_203370.1	0
NM_001080528.1	2	NR_003022.1	0		NM_001080528.1	2	NM_145287.2	0
NM_001005515.1	1	NR_003066.1	0		NM_001005515.1	1	NM_001003936.2	0
NM_001005499.1	3	NM_031287.2	0		NM_001005499.1	3	NM_016098.2	0
NM_001005518.1	5	NR_003943.1	0		NM_001005518.1	5	NM_178545.3	0
NM_013301.2	4	NR_003067.1	0		NM_013301.2	4	NM_138331.1	0
NM_144567.3	12	NR_003254.1	0		NM_144567.3	12	NM_016326.2	0
NM_033088.2	9	NR_003034.1	0		NM_033088.2	9	NM_001139441.1	0
NM_018169.2	10	NR_003068.1	0		NM_018169.2	10	NM_181640.1	0
NM_001008708.2	4	NR_002736.1	0		NM_001008708.2	4	NM_005745.7	0
NM_001080433.1	6	NR_003070.1	0		NM_001080433.1	6	NM_133267.2	0
NM_024034.3	9	NR_002737.1	0		NM_024034.3	9	NM_005954.2	0
NM_017678.2	10	NR_003071.1	0		NM_017678.2	10	NM_001014.3	0
NM_033255.2	2	NR_003072.1	0		NM_033255.2	2	NM_033643.2	0
NM_173541.2	1	NR_003073.1	0		NM_173541.2	1	NM_015414.3	0
NM_182610.2	8	NR_002741.1	0		NM_182610.2	8	NM_014886.3	0
NM_001017928.2	0	NR_003074.1	0		NM_001017928.2	0	NM_005195.3	0
NM_001013622.2	1	NR_001546.1	0		NM_001013622.2	1	NM_001008778.1	0
NM_001040126.1	5	NR_003075.1	0		NM_001040126.1	5	NM_006304.1	0
NM_001083537.1	3	NR_003193.1	0		NM_001083537.1	3	NM_153374.2	0
NM_018074.4	3	NR_001276.1	0		NM_018074.4	3	NM_001143917.1	0
NM_001001410.2	2	NR_003044.3	0		NM_001001410.2	2	NM_001007232.1	0
NM_001005285.1	3	NR_003076.1	0		NM_001005285.1	3	NM_138408.3	0
NM_020466.4	15	NR_003194.1	0		NM_020466.4	15	NM_001144064.1	0
NM_194285.2	9	NR_002744.1	0		NM_194285.2	9	NM_197964.3	0
NM_001039887.1	4	NR_003077.1	0		NM_001039887.1	4	NM_148976.2	0
NM_001077498.1	14	NR_001549.1	0		NM_001077498.1	14	NM_003614.1	0
NM_001080436.1	3	NR_003195.1	0		NM_001080436.1	3	NM_006183.3	0
NM_001039935.1	6	NR_003078.1	0		NM_001039935.1	6	NM_003353.2	0
NM_016520.2	5	NR_003196.1	0		NM_016520.2	5	NM_032335.3	0
NM_001025231.1	3	NR_002746.1	0		NM_001025231.1	3	NM_001024.3	0
NM_023016.3	9	NR_003197.1	0		NM_023016.3	9	NM_213725.1	0
NM_001010890.1	4	NR_001552.1	0		NM_001010890.1	4	NM_012274.1	0
NM_031949.4	8	NR_002754.2	0		NM_031949.4	8	NM_019103.2	0
NM_181624.1	1	NR_002748.1	0		NM_181624.1	1	NM_001003692.1	0
NM_001014839.1	13	NR_001447.2	0		NM_001014839.1	13	NM_016068.2	0
NM_152486.2	7	NR_003199.1	0		NM_152486.2	7	NM_002003.2	0
NM_017649.3	18	NR_002749.1	0		NM_017649.3	18	NM_003366.2	0
NM_001039651.1	1	NR_003200.1	0		NM_001039651.1	1	NM_021237.3	0
NM_207014.1	5	NR_002163.2	0		NM_207014.1	5	NM_181606.2	0
NM_001082967.1	6	NR_002325.1	0		NM_001082967.1	6	NM_001035230.1	0
NM_001085382.1	6	NR_001571.2	0		NM_001085382.1	6	NM_006512.2	0
NM_152352.3	8	NR_002752.1	0		NM_152352.3	8	NM_178352.2	0
NM_020643.2	7	NR_001291.2	0		NM_020643.2	7	NM_178430.2	0
NM_015545.2	1	NR_004054.1	0		NM_015545.2	1	NM_178354.1	0
NM_007075.3	10	NR_024064.1	0		NM_007075.3	10	NM_178348.1	0
NM_182499.3	6	NR_002327.1	0		NM_182499.3	6	NM_005209.1	0
NM_203403.1	4	NR_003294.1	0		NM_203403.1	4	NM_004558.3	0
NM_030806.3	22	NR_024103.1	0		NM_030806.3	22	NM_173794.3	0
NM_206921.2	4	NR_003295.1	0		NM_206921.2	4	NM_033363.1	0
NM_033388.1	3	NR_003296.1	0		NM_033388.1	3	NM_018476.3	0
NM_174927.1	1	NR_003298.1	0		NM_174927.1	1	NM_020548.5	0
NM_001042405.1	24	NR_002975.2	0		NM_001042405.1	24	NM_001079863.1	0
NM_001007237.1	16	NR_002990.1	0		NM_001007237.1	16	NM_001004469.1	0
NM_001085474.1	1	NR_003299.1	0		NM_001085474.1	1	NM_001127394.2	0
NM_022149.4	4	NR_003588.1	0		NM_022149.4	4	NM_133486.1	0
NM_152682.2	5	NR_002991.1	0		NM_152682.2	5	NM_175055.2	0
NM_001007527.1	8	NR_003300.1	0		NM_001007527.1	8	NM_018339.4	0
NM_014472.4	7	NR_002993.1	0		NM_014472.4	7	NM_005949.3	0
NM_153606.2	4	NR_003131.1	0		NM_153606.2	4	NM_057093.1	0
NM_001005527.1	5	NR_002753.4	0		NM_001005527.1	5	NM_057094.1	0
NM_144600.2	4	NR_003301.1	0		NM_144600.2	4	NM_004158.2	0
NM_001080523.1	7	NR_002995.1	0		NM_001080523.1	7	NM_021044.2	0
NM_198560.2	14	NR_003302.1	0		NM_198560.2	14	NM_002854.2	0
NM_018000.2	9	NR_002996.2	0		NM_018000.2	9	NM_014357.4	0
NM_133475.1	9	NR_023317.1	0		NM_133475.1	9	NM_176813.3	0
NM_017709.3	14	NR_003303.1	0		NM_017709.3	14	NM_152832.2	0
NM_024611.4	19	NR_003245.1	0		NM_024611.4	19	NM_001098784.1	0
NM_001002906.1	2	NR_003304.1	0		NM_001002906.1	2	NM_001098785.1	0
NM_152285.2	6	NR_003305.1	0		NM_152285.2	6	NM_006408.3	0
NM_032158.3	7	NR_002598.1	0		NM_032158.3	7	NM_005620.1	0
NM_020337.1	19	NR_003306.1	0		NM_020337.1	19	NM_203347.1	0
NM_017730.2	9	NR_003307.1	0		NM_017730.2	9	NM_001145643.1	0
NM_174918.2	0	NR_003308.1	0		NM_174918.2	0	NM_001145712.1	0
NM_017994.4	11	NR_003309.1	0		NM_017994.4	11	NM_001145199.1	0
NM_138789.3	4	NR_003310.1	0		NM_138789.3	4	NM_018556.3	0
NM_020317.3	7	NR_003036.1	0		NM_020317.3	7	NM_080816.2	0
NM_153690.4	4	NR_003311.1	0		NM_153690.4	4	NM_001039508.1	0
NM_138479.2	10	NR_002571.1	0		NM_138479.2	10	NM_005950.1	0
NM_001010919.1	5	NR_002572.1	0		NM_001010919.1	5	NM_000638.3	0
NM_052844.3	2	NR_003312.1	0		NM_052844.3	2	NM_014578.3	0
NM_033183.2	1	NR_003142.2	0		NM_033183.2	1	NM_032878.3	0
NM_152704.2	8	NR_002573.1	0		NM_152704.2	8	NM_198867.1	0
NM_001002759.1	6	NR_003313.1	0		NM_001002759.1	6	NM_016438.2	0
NM_001006117.2	9	NR_003314.1	0		NM_001006117.2	9	NM_021571.2	0
NM_133180.2	6	NR_003204.1	0		NM_133180.2	6	NM_032417.2	0
NM_178554.4	17	NR_003506.2	0		NM_178554.4	17	NM_022661.2	0
NM_203459.1	16	NR_003315.1	0		NM_203459.1	16	NM_013453.2	0
NM_152379.2	4	NR_002574.1	0		NM_152379.2	4	NM_032461.2	0
NM_138362.2	2	NR_003205.1	0		NM_138362.2	2	NM_016623.3	0
NM_018067.3	6	NR_003925.1	0		NM_018067.3	6	NM_024122.3	0
NM_001008896.1	4	NR_003206.1	0		NM_001008896.1	4	NM_152251.3	0
NM_030971.3	9	NR_003207.1	0		NM_030971.3	9	NM_001040705.1	0
NM_139157.2	7	NR_003697.1	0		NM_139157.2	7	NM_005320.2	0
NM_017559.2	4	NR_002575.1	0		NM_017559.2	4	NM_018402.1	0
NM_024653.3	0	NR_003209.1	0		NM_024653.3	0	NM_001005487.1	0
NM_001031713.2	6	NR_003210.1	0		NM_001031713.2	6	NM_017503.3	0
NM_001006109.1	6	NR_002794.1	0		NM_001006109.1	6	NM_001039938.1	0
NM_016647.2	4	NR_004378.1	0		NM_016647.2	4	NM_000996.2	0
NM_001080506.1	6	NR_004379.1	0		NM_001080506.1	6	NM_013310.3	0
NM_030567.3	2	NR_002994.2	0		NM_030567.3	2	NM_032370.2	0
NM_182759.2	2	NR_003325.1	0		NM_182759.2	2	NM_015919.3	0
NM_030581.3	18	NR_004380.1	0		NM_030581.3	18	NM_001032374.1	0
NM_001004752.1	4	NR_004381.1	0		NM_001004752.1	4	NM_021010.1	0
NM_014117.2	7	NR_003137.1	0		NM_014117.2	7	NM_018949.1	0
NM_138333.3	7	NR_003220.1	0		NM_138333.3	7	NM_001030013.1	0
NM_001005852.2	1	NR_002997.1	0		NM_001005852.2	1	NM_214461.1	0
NM_001024455.2	15	NR_003139.1	0		NM_001024455.2	15	NM_015407.4	0
NM_001080554.1	4	NR_003028.1	0		NM_001080554.1	4	NM_173846.4	0
NM_015299.2	16	NR_004385.1	0		NM_015299.2	16	NM_018111.2	0
NM_213618.1	10	NR_003140.1	0		NM_213618.1	10	NM_001007532.2	0
NM_152644.2	0	NR_002437.1	0		NM_152644.2	0	NM_080819.2	0
NM_032864.3	13	NR_002576.1	0		NM_032864.3	13	NM_006681.2	0
NM_001004353.2	3	NR_003029.2	0		NM_001004353.2	3	NM_178356.2	0
NM_145026.2	4	NR_003054.1	0		NM_145026.2	4	NM_016594.2	0
NM_001005338.1	2	NR_003224.1	0		NM_001005338.1	2	NM_001143782.1	0
NM_144698.3	10	NR_004388.1	0		NM_144698.3	10	NM_174919.3	0
NM_145253.2	2	NR_003056.1	0		NM_145253.2	2	NM_001077503.1	0
NM_014388.5	19	NR_003144.1	0		NM_014388.5	19	NM_001077505.1	0
NM_032352.3	8	NR_004393.1	0		NM_032352.3	8	NM_000154.1	0
NM_001080431.1	6	NR_004394.1	0		NM_001080431.1	6	NM_001080835.1	0
NM_139170.2	6	NR_002454.2	0		NM_139170.2	6	NM_173197.2	0
NM_004679.2	1	NR_004395.1	0		NM_004679.2	1	NM_001105208.1	0
NM_001013842.1	8	NR_004396.1	0		NM_001013842.1	8	NM_001105209.1	0
NM_031446.3	3	NR_003000.1	0		NM_031446.3	3	NM_021926.2	0
NM_001012420.2	8	NR_004397.1	0		NM_001012420.2	8	NM_139022.2	0
NM_001004690.1	3	NR_004398.1	0		NM_001004690.1	3	NM_203402.2	0
NM_017765.2	6	NR_002448.1	0		NM_017765.2	6	NM_003475.3	0
NM_152510.2	5	NR_003002.1	0		NM_152510.2	5	NM_001143993.1	0
NM_001010891.3	11	NR_003342.1	0		NM_001010891.3	11	NM_001143994.1	0
NM_020729.1	4	NR_001568.1	0		NM_020729.1	4	NM_018445.4	0
NM_148959.3	5	NR_003343.1	0		NM_148959.3	5	NM_003396.1	0
NM_015622.5	6	NR_003004.1	0		NM_015622.5	6	NM_014628.2	0
NM_013280.4	3	NR_003344.1	0		NM_013280.4	3	NM_004553.3	0
NM_001004298.2	8	NR_003005.1	0		NM_001004298.2	8	NM_005172.1	0
NM_018341.1	6	NR_004403.1	0		NM_018341.1	6	NM_001137548.1	0
NM_017611.2	6	NR_004422.2	0		NM_017611.2	6	NM_001137549.1	0
NM_001002264.1	3	NR_003345.1	0		NM_001002264.1	3	NM_001137556.1	0
NM_001080446.2	0	NR_003007.1	0		NM_001080446.2	0	NM_002125.3	0
NM_014284.2	15	NR_003346.1	0		NM_014284.2	15	NM_203472.1	0
NM_199181.2	9	NR_003347.1	0		NM_199181.2	9	NM_138790.2	0
NM_144627.2	7	NR_002332.1	0		NM_144627.2	7	NM_001127242.1	0
NM_017704.2	5	NR_003009.1	0		NM_017704.2	5	NM_006103.3	0
NM_174896.2	4	NR_003348.1	0		NM_174896.2	4	NM_024296.3	0
NM_018182.2	14	NR_003349.1	0		NM_018182.2	14	NM_052872.3	0
NM_001010854.1	17	NR_003012.1	0		NM_001010854.1	17	NM_001098523.1	0
NM_080612.2	12	NR_003350.1	0		NM_080612.2	12	NM_005855.2	0
NM_024100.3	2	NR_003351.1	0		NM_024100.3	2	NM_178433.1	0
NM_138812.2	3	NR_024121.1	0		NM_138812.2	3	NM_178431.1	0
NM_152361.1	6	NR_003014.2	0		NM_152361.1	6	NM_001161533.1	0
NM_017753.2	6	NR_003352.1	0		NM_017753.2	6	NM_001033017.2	0
NM_207373.2	0	NR_023342.1	0		NM_207373.2	0	NM_006664.2	0
NM_032856.2	6	NR_003353.1	0		NM_032856.2	6	NM_005321.2	0
NM_199076.1	18	NR_003354.1	0		NM_199076.1	18	NM_016446.3	0
NM_181709.3	1	NR_003355.1	0		NM_181709.3	1	NM_000549.3	0
NM_024763.3	11	NR_003356.1	0		NM_024763.3	11	NM_139208.1	0
NM_014812.2	24	NR_003357.1	0		NM_014812.2	24	NM_002391.3	0
NM_080659.2	2	NR_003358.1	0		NM_080659.2	2	NM_001012334.1	0
NM_025145.5	13	NR_003273.1	0		NM_025145.5	13	NM_024108.1	0
NM_181645.3	8	NR_003359.1	0		NM_181645.3	8	NM_032935.2	0
NM_138417.2	4	NR_003361.1	0		NM_138417.2	4	NM_001134493.1	0
NM_001029896.1	8	NR_003362.1	0		NM_001029896.1	8	NM_000281.2	0
NM_203305.2	7	NR_002559.1	0		NM_203305.2	7	NM_001012715.3	0
NM_207009.2	4	NR_002324.1	0		NM_207009.2	4	NM_001956.3	0
NM_033122.3	2	NR_002561.1	0		NM_033122.3	2	NM_019558.2	0
NM_205846.1	4	NR_002562.1	0		NM_205846.1	4	NM_152308.1	0
NM_031945.3	2	NR_003952.1	0		NM_031945.3	2	NM_033032.2	0
NM_199077.1	12	NR_002563.1	0		NM_199077.1	12	NM_033184.3	0
NM_015962.4	5	NR_002564.1	0		NM_015962.4	5	NM_001162997.1	0
NM_032231.4	3	NR_000007.1	0		NM_032231.4	3	NM_148896.3	0
NM_198524.1	6	NR_002565.1	0		NM_198524.1	6	NM_022375.3	0
NM_001018089.1	19	NR_000008.1	0		NM_001018089.1	19	NM_172201.1	0
NM_148936.2	7	NM_178558.4	0		NM_148936.2	7	NM_021074.3	0
NM_152763.3	10	NR_004404.1	0		NM_152763.3	10	NM_004489.4	0
NM_032296.2	6	NR_001452.1	0		NM_032296.2	6	NM_001196.2	0
NM_198880.1	9	NR_000010.1	0		NM_198880.1	9	NM_197967.1	0
NM_001082619.1	5	NR_003584.2	0		NM_001082619.1	5	NM_001323.2	0
NM_001024209.2	3	NR_000011.1	0		NM_001024209.2	3	NM_000261.1	0
NM_001001660.2	3	NR_004406.1	0		NM_001001660.2	3	NM_015169.3	0
NM_005418.3	10	NR_023387.1	0		NM_005418.3	10	NM_002876.2	0
NM_199138.1	6	NR_000013.1	0		NM_199138.1	6	NM_002007.2	0
NM_016644.1	5	NR_001456.1	0		NM_016644.1	5	NM_001123387.1	0
NM_001384.4	5	NR_000014.1	0		NM_001384.4	5	NM_006911.2	0
NM_152597.4	9	NR_001457.1	0		NM_152597.4	9	NM_001667.2	0
NM_016139.2	1	NR_000016.1	0		NM_016139.2	1	NM_175617.3	0
NM_152533.1	4	NR_000017.1	0		NM_152533.1	4	NM_021267.3	0
NM_017729.3	7	NR_000018.1	0		NM_017729.3	7	NM_198207.2	0
NM_024556.2	6	NR_002580.1	0		NM_024556.2	6	NM_001144760.1	0
NM_006945.4	3	NR_002581.1	0		NM_006945.4	3	NM_001145051.1	0
NM_001002912.3	19	NR_000020.1	0		NM_001002912.3	19	NM_001145115.1	0
NM_014856.2	11	NR_002583.1	0		NM_014856.2	11	NM_198695.2	0
NM_178542.3	1	NR_000022.1	0		NM_178542.3	1	NM_005303.2	0
NM_015264.1	15	NR_002584.1	0		NM_015264.1	15	NM_152773.3	0
NM_016094.2	3	NR_002585.1	0		NM_016094.2	3	NM_001146685.1	0
NM_153823.2	3	NR_002586.1	0		NM_153823.2	3	NM_001099685.1	0
NM_001039771.2	9	NR_000015.2	0		NM_001039771.2	9	NM_001146157.1	0
NM_031444.2	9	NR_000024.2	0		NM_031444.2	9	NM_001145210.1	0
NM_024052.4	8	NR_002588.1	0		NM_024052.4	8	NM_001144931.1	0
NM_024806.2	6	NR_002589.1	0		NM_024806.2	6	NM_001141936.1	0
NM_001004440.1	2	NR_000026.1	0		NM_001004440.1	2	NM_004970.2	0
NM_001080455.1	8	NR_002590.1	0		NM_001080455.1	8	NM_001146006.1	0
NM_001080113.2	6	NR_000027.1	0		NM_001080113.2	6	NM_172139.2	0
NM_018280.2	4	NR_002591.1	0		NM_018280.2	4	NM_172140.1	0
NM_031445.2	13	NR_000028.1	0		NM_031445.2	13	NM_033194.2	0
NM_001080555.1	4	NR_002592.1	0		NM_001080555.1	4	NM_001044369.2	0
NM_001009608.1	5	NR_002449.1	0		NM_001009608.1	5	NM_001001435.2	0
NM_052853.3	5	NR_002450.1	0		NM_052853.3	5	NM_006271.1	0
NM_001081472.1	8	NR_003041.1	0		NM_001081472.1	8	NM_015379.4	0
NM_001025604.1	7	NR_001317.1	0		NM_001025604.1	7	NM_001159491.1	0
NM_001030005.2	3	NR_003042.1	0		NM_001030005.2	3	NM_000174.3	0
NM_080617.4	6	NR_003031.1	0		NM_080617.4	6	NM_004465.1	0
NM_013326.3	6	NR_003043.1	0		NM_013326.3	6	NM_130844.1	0
NM_152614.1	2	NR_003032.1	0		NM_152614.1	2	NM_021709.2	0
NM_153022.2	7	NR_003046.1	0		NM_153022.2	7	NM_004720.5	0
NM_024709.4	4	NR_003048.1	0		NM_024709.4	4	NM_001163423.1	0
NM_015253.1	15	NR_001285.1	0		NM_015253.1	15	NM_016202.2	0
NM_001010980.3	11	NR_003049.1	0		NM_001010980.3	11	NM_207115.1	0
NM_032207.2	9	NR_002439.1	0		NM_032207.2	9	NM_003773.3	0
NM_001039140.1	2	NR_002979.2	0		NM_001039140.1	2	NM_033158.3	0
NM_001040125.1	6	NM_145651.2	0		NM_001040125.1	6	NM_001029886.2	0
NM_182552.3	12	NR_002440.1	0		NM_182552.3	12	NM_052863.2	0
NM_144736.4	7	NR_002441.1	0		NM_144736.4	7	NM_001146178.1	0
NM_138574.2	1	NR_002442.1	0		NM_138574.2	1	NM_001146179.1	0
NM_017664.2	3	NR_002443.1	0		NM_017664.2	3	NM_138484.2	0
NM_024669.2	9	NR_002312.1	0		NM_024669.2	9	NM_000558.3	0
NM_025041.2	2	NR_002950.1	0		NM_025041.2	2	NM_003135.1	0
NM_015349.1	21	NR_002761.2	0		NM_015349.1	21	NM_197957.2	0
NM_199329.1	6	NR_002951.1	0		NM_199329.1	6	NM_001030050.1	0
NM_001014283.1	9	NR_003229.1	0		NM_001014283.1	9	NM_032902.5	0
NM_198841.2	9	NR_002952.1	0		NM_198841.2	9	NM_001015052.1	0
NM_001001794.2	2	NR_003230.1	0		NM_001001794.2	2	NM_001015054.1	0
NM_015381.5	6	NR_002953.1	0		NM_015381.5	6	NM_012140.3	0
NM_144671.3	8	NR_003231.1	0		NM_144671.3	8	NM_001079528.3	0
NM_032816.3	3	NR_002954.1	0		NM_032816.3	3	NM_001005910.1	0
NM_152587.3	3	NR_003232.1	0		NM_152587.3	3	NM_001005911.1	0
NM_001081573.1	12	NR_002759.2	0		NM_001081573.1	12	NM_145116.1	0
NM_182960.2	4	NR_003234.1	0		NM_182960.2	4	NM_032647.2	0
NM_001037175.2	4	NR_002957.1	0		NM_001037175.2	4	NM_001130063.1	0
NM_001014841.1	12	NR_002958.1	0		NM_001014841.1	12	NM_001135241.1	0
NM_207299.1	8	NR_003236.1	0		NM_207299.1	8	NM_001012983.1	0
NM_016305.2	1	NR_002960.1	0		NM_016305.2	1	NM_144594.2	0
NM_001042404.1	24	NR_003238.1	0		NM_001042404.1	24	NM_019617.3	0
NM_001542.2	16	NR_003495.1	0		NM_001542.2	16	NM_001013735.1	0
NM_001010889.2	4	NR_002961.1	0		NM_001010889.2	4	NM_145200.2	0
NM_173505.2	4	NR_003496.1	0		NM_173505.2	4	NM_052850.2	0
NM_138434.2	3	NR_002963.1	0		NM_138434.2	3	NM_021182.1	0
NM_001035254.1	7	NR_003328.2	0		NM_001035254.1	7	NM_206949.2	0
NM_182522.3	6	NR_003497.1	0		NM_182522.3	6	NM_032036.2	0
NM_031909.2	2	NR_003498.1	0		NM_031909.2	2	NM_016463.7	0
NM_001004490.1	3	NR_003499.1	0		NM_001004490.1	3	NM_001123366.1	0
NM_024898.2	7	NR_002966.1	0		NM_024898.2	7	NM_003095.2	0
NM_024554.2	14	NR_002967.1	0		NM_024554.2	14	NM_024036.4	0
NM_001085423.1	4	NR_002968.1	0		NM_001085423.1	4	NM_032901.2	0
NM_144625.3	7	NR_002970.1	0		NM_144625.3	7	NM_181842.2	0
NM_001009894.2	8	NR_002179.1	0		NM_001009894.2	8	NM_182971.2	0
NM_001080392.1	14	NR_002180.1	0		NM_001080392.1	14	NM_001029839.2	0
NM_182612.2	15	NR_002912.1	0		NM_182612.2	15	NM_032498.1	0
NM_152345.4	8	NR_002973.1	0		NM_152345.4	8	NM_005005.2	0
NM_001080525.1	2	NR_002434.1	0		NM_001080525.1	2	NM_005003.2	0
NM_001014812.1	3	NR_002974.1	0		NM_001014812.1	3	NM_004597.5	0
NM_153376.2	6	NR_002435.1	0		NM_153376.2	6	NM_177542.2	0
NM_025004.2	5	NR_002436.1	0		NM_025004.2	5	NM_001001503.1	0
NM_017915.2	13	NR_002978.1	0		NM_017915.2	13	NM_005648.2	0
NM_145267.2	1	NR_002917.1	0		NM_145267.2	1	NM_004545.3	0
NM_138441.2	3	NR_002980.1	0		NM_138441.2	3	NM_001037728.2	0
NM_001039487.1	4	NR_002907.2	0		NM_001039487.1	4	NM_001037497.1	0
NM_152450.2	6	NM_138436.3	0		NM_152450.2	6	NM_001105522.1	0
NM_022101.2	1	NM_001010886.3	0		NM_022101.2	1	NM_130902.2	0
NM_145247.4	7	NM_019060.2	0		NM_145247.4	7	NM_002412.3	0
NM_176816.3	17	NM_001135750.1	0		NM_176816.3	17	NM_199234.1	0
NM_001040702.1	1	NM_001097622.1	0		NM_001040702.1	1	NM_001122951.1	0
NM_020912.1	5	NM_001135751.1	0		NM_020912.1	5	NM_021247.1	0
NM_174952.1	4	NM_001135676.1	0		NM_174952.1	4	NM_002133.1	0
NM_080622.3	4	NR_024217.1	0		NM_080622.3	4	NM_000040.1	0
NM_198468.2	19	NR_024218.1	0		NM_198468.2	19	NM_012331.3	0
NM_016004.2	3	NR_024219.1	0		NM_016004.2	3	NM_001135670.1	0
NM_001077594.1	5	NR_024220.1	0		NM_001077594.1	5	NM_001135671.1	0
NM_020347.2	5	NR_024221.1	0		NM_020347.2	5	NM_015380.4	0
NM_001010872.1	8	NR_024230.1	0		NM_001010872.1	8	NM_014420.2	0
NM_198520.2	10	NR_024231.1	0		NM_198520.2	10	NM_021193.3	0
NM_001006120.2	9	NM_203456.1	0		NM_001006120.2	9	NM_000758.2	0
NM_001029865.1	4	NM_001037525.1	0		NM_001029865.1	4	NM_001033886.1	0
NM_020187.2	4	NM_001131064.1	0		NM_020187.2	4	NM_032122.3	0
NM_207335.2	19	NM_001919.2	0		NM_207335.2	19	NM_181799.1	0
NM_001018108.2	4	NR_024243.1	0		NM_001018108.2	4	NM_181800.1	0
NM_032167.2	7	NR_024244.1	0		NM_032167.2	7	NM_181803.1	0
NM_014096.2	6	NM_001008489.2	0		NM_014096.2	6	NM_004681.2	0
NM_025029.2	2	NR_024258.1	0		NM_025029.2	2	NM_199344.2	0
NM_014987.1	15	NM_001017991.1	0		NM_014987.1	15	NM_002503.3	0
NM_001076680.1	4	NR_002821.2	0		NM_001076680.1	4	NM_002113.2	0
NM_001080427.1	14	NR_002955.1	0		NM_001080427.1	14	NM_000490.4	0
NM_001009880.1	15	NR_002956.1	0		NM_001009880.1	15	NM_005621.1	0
NM_152771.2	3	NM_006188.3	0		NM_152771.2	3	NM_024409.1	0
NM_145278.2	7	NM_138774.3	0		NM_145278.2	7	NM_183040.1	0
NM_001040704.1	0	NM_005319.3	0		NM_001040704.1	0	NM_183041.1	0
NM_147198.2	3	NM_198537.2	0		NM_147198.2	3	NM_001040058.1	0
NM_183387.1	22	NR_024352.1	0		NM_183387.1	22	NM_001040060.1	0
NM_018148.4	6	NM_001042693.1	0		NM_018148.4	6	NM_002306.2	0
NM_022171.2	3	NM_203370.1	0		NM_022171.2	3	NM_021920.2	0
NM_182705.2	5	NR_024420.1	0		NM_182705.2	5	NM_000380.3	0
NM_020827.1	18	NR_024470.1	0		NM_020827.1	18	NM_052945.3	0
NM_030632.1	10	NM_145287.2	0		NM_030632.1	10	NM_002036.2	0
NM_001013662.2	12	NM_001003936.2	0		NM_001013662.2	12	NM_007019.2	0
NM_152571.2	1	NM_016098.2	0		NM_152571.2	1	NM_015991.2	0
NM_001099338.1	8	NM_178545.3	0		NM_001099338.1	8	NM_000879.2	0
NM_001099336.1	0	NR_002182.1	0		NM_001099336.1	0	NM_000517.4	0
NM_017561.1	6	NR_003277.1	0		NM_017561.1	6	NM_000582.2	0
NM_001013845.1	1	NM_138331.1	0		NM_001013845.1	1	NM_001212.3	0
NM_080621.4	1	NR_024412.1	0		NM_080621.4	1	NM_002989.2	0
NM_152343.2	5	NR_015442.1	0		NM_152343.2	5	NM_023089.1	0
NM_001007122.2	5	NM_016326.2	0		NM_001007122.2	5	NM_001492.4	0
NM_198521.2	0	NM_001139441.1	0		NM_198521.2	0	NM_002964.3	0
NM_182517.2	1	NM_181640.1	0		NM_182517.2	1	NM_000915.2	0
NM_174937.3	7	NM_005745.7	0		NM_174937.3	7	NM_003745.1	0
NM_014686.3	19	NR_024450.1	0		NM_014686.3	19	NM_020396.2	0
NM_001080444.1	6	NM_133267.2	0		NM_001080444.1	6	NM_003122.3	0
NM_138419.3	8	NM_005954.2	0		NM_138419.3	8	NM_001113205.1	0
NM_199350.3	2	NM_001014.3	0		NM_199350.3	2	NM_001113206.1	0
NM_178553.3	2	NM_033643.2	0		NM_178553.3	2	NM_001113207.1	0
NM_153013.3	9	NM_015414.3	0		NM_153013.3	9	NM_001097610.2	0
NM_138368.3	13	NM_014886.3	0		NM_138368.3	13	NM_153682.2	0
NM_001039717.1	9	NM_005195.3	0		NM_001039717.1	9
NM_001099434.1	1	NM_001008778.1	0		NM_001099434.1	1
NM_001099225.1	4	NM_006304.1	0		NM_001099225.1	4
NM_144609.2	4	NM_153374.2	0		NM_144609.2	4
NM_001099339.1	2	NM_001143917.1	0		NM_001099339.1	2
NM_152563.2	3	NM_001007232.1	0		NM_152563.2	3
NM_001099653.1	3	NM_138408.3	0		NM_001099653.1	3
NM_198515.2	8	NM_001144064.1	0		NM_198515.2	8
NM_020844.2	26	NM_197964.3	0		NM_020844.2	26
NM_001099677.1	25	NM_148976.2	0		NM_001099677.1	25
NM_198281.2	14	NM_003614.1	0		NM_198281.2	14
NM_206538.2	4	NM_006183.3	0		NM_206538.2	4
NM_152757.1	5	NM_003353.2	0		NM_152757.1	5
NM_033542.2	9	NM_032335.3	0		NM_033542.2	9
NM_022903.3	6	NM_001024.3	0		NM_022903.3	6
NM_198559.1	1	NM_213725.1	0		NM_198559.1	1
NM_024054.2	3	NM_012274.1	0		NM_024054.2	3
NM_001079512.2	8	NM_019103.2	0		NM_001079512.2	8
NM_153027.1	2	NM_001003692.1	0		NM_153027.1	2
NM_020447.3	5	NM_016068.2	0		NM_020447.3	5
NM_018128.4	13	NM_002003.2	0		NM_018128.4	13
NM_152366.3	3	NM_003366.2	0		NM_152366.3	3
NM_152374.1	5	NM_021237.3	0		NM_152374.1	5
NM_021214.1	4	NM_181606.2	0		NM_021214.1	4
NM_001099858.1	3	NM_001035230.1	0		NM_001099858.1	3
NM_020719.1	10	NR_026719.1	0		NM_020719.1	10
NM_152833.2	2	NR_002984.1	0		NM_152833.2	2
NM_001100111.1	1	NR_002969.1	0		NM_001100111.1	1
NM_014855.1	9	NR_024050.1	0		NM_014855.1	9
NM_001029882.2	9	NM_006512.2	0		NM_001029882.2	9
NM_018232.1	21	NR_026757.1	0		NM_018232.1	21
NM_173855.3	6	NR_024119.1	0		NM_173855.3	6
NM_178547.2	5	NR_024089.1	0		NM_178547.2	5
NM_001080393.1	3	NR_024031.1	0		NM_001080393.1	3
NM_207381.2	8	NR_004386.2	0		NM_207381.2	8
NM_001010978.2	2	NM_178352.2	0		NM_001010978.2	2
NM_144590.2	7	NM_178430.2	0		NM_144590.2	7
NM_020225.1	14	NM_178354.1	0		NM_020225.1	14
NM_144719.3	8	NM_178348.1	0		NM_144719.3	8
NM_001040032.1	3	NM_005209.1	0		NM_001040032.1	3
NM_032837.2	6	NM_004558.3	0		NM_032837.2	6
NM_001098832.1	6	NM_173794.3	0		NM_001098832.1	6
NM_001080843.2	3	NM_033363.1	0		NM_001080843.2	3
NM_017822.3	14	NM_018476.3	0		NM_017822.3	14
NM_001005522.1	3	NM_020548.5	0		NM_001005522.1	3
NM_024070.3	1	NM_001079863.1	0		NM_024070.3	1
NM_001080520.1	1	NM_001004469.1	0		NM_001080520.1	1
NM_001010906.1	17	NM_001127394.2	0		NM_001010906.1	17
NM_014603.2	11	NM_133486.1	0		NM_014603.2	11
NM_001035005.2	1	NM_175055.2	0		NM_001035005.2	1
NM_021254.1	3	NM_018339.4	0		NM_021254.1	3
NM_001086521.1	1	NM_005949.3	0		NM_001086521.1	1
NM_198076.4	8	NM_057093.1	0		NM_198076.4	8
NM_014695.1	19	NM_057094.1	0		NM_014695.1	19
NM_015931.1	1	NM_004158.2	0		NM_015931.1	1
NM_001012961.1	5	NM_021044.2	0		NM_001012961.1	5
NM_207409.2	1	NR_026871.1	0		NM_207409.2	1
NM_182568.3	2	NR_001292.1	0		NM_182568.3	2
NM_001100878.1	3	NR_001293.1	0		NM_001100878.1	3
NM_144645.3	0	NR_001294.1	0		NM_144645.3	0
NM_194312.2	4	NR_000005.1	0		NM_194312.2	4
NM_080607.2	4	NM_002854.2	0		NM_080607.2	4
NM_024942.3	8	NR_026926.1	0		NM_024942.3	8
NM_016466.5	3	NM_014357.4	0		NM_016466.5	3
NM_080656.1	2	NM_176813.3	0		NM_080656.1	2
NM_001007531.1	2	NR_026962.1	0		NM_001007531.1	2
NM_001079516.1	1	NM_152832.2	0		NM_001079516.1	1
NM_153045.3	14	NM_001098784.1	0		NM_153045.3	14
NM_138382.1	1	NM_001098785.1	0		NM_138382.1	1
NM_001080824.1	3	NM_006408.3	0		NM_001080824.1	3
NM_001102601.1	2	NM_005620.1	0		NM_001102601.1	2
NM_001102659.1	5	NR_027071.1	0		NM_001102659.1	5
NM_015633.1	5	NR_027103.1	0		NM_015633.1	5
NM_023012.4	12	NM_203347.1	0		NM_023012.4	12
NM_020954.2	5	NM_001145643.1	0		NM_020954.2	5
NM_031952.3	2	NM_001145712.1	0		NM_031952.3	2
NM_015933.3	0	NM_001145199.1	0		NM_015933.3	0
NM_178860.4	11	NM_018556.3	0		NM_178860.4	11
NM_001098635.1	10	NM_080816.2	0		NM_001098635.1	10
NM_025115.2	9	NM_001039508.1	0		NM_025115.2	9
NM_001102658.1	8	NM_005950.1	0		NM_001102658.1	8
NM_014069.2	6	NM_000638.3	0		NM_014069.2	6
NM_001103175.1	4	NM_014578.3	0		NM_001103175.1	4
NM_178508.3	1	NR_002160.1	0		NM_178508.3	1
NM_001008703.1	1	NR_003011.1	0		NM_001008703.1	1
NM_001008704.1	1	NM_032878.3	0		NM_001008704.1	1
NM_206967.2	1	NM_198867.1	0		NM_206967.2	1
NM_001104548.1	2	NM_016438.2	0		NM_001104548.1	2
NM_198850.3	8	NM_021571.2	0		NM_198850.3	8
NM_144595.3	6	NR_023343.1	0		NM_144595.3	6
NM_001093730.1	6	NR_023344.1	0		NM_001093730.1	6
NM_017909.2	8	NM_032417.2	0		NM_017909.2	8
NM_017938.3	7	NM_022661.2	0		NM_017938.3	7
NM_001104545.1	6	NM_013453.2	0		NM_001104545.1	6
NM_017998.2	5	NM_032461.2	0		NM_017998.2	5
NM_018042.3	9	NM_016623.3	0		NM_018042.3	9
NM_017785.4	5	NM_024122.3	0		NM_017785.4	5
NM_018302.2	12	NR_026545.1	0		NM_018302.2	12
NM_175874.3	3	NM_152251.3	0		NM_175874.3	3
NM_001101362.1	0	NR_027175.1	0		NM_001101362.1	0
NM_020348.2	18	NM_001040705.1	0		NM_020348.2	18
NM_001101330.1	1	NM_005320.2	0		NM_001101330.1	1
NM_001101337.1	2	NM_018402.1	0		NM_001101337.1	2
NM_001101338.1	3	NM_001005487.1	0		NM_001101338.1	3
NM_001101339.1	4	NM_017503.3	0		NM_001101339.1	4
NM_001101340.1	3	NR_002913.1	0		NM_001101340.1	3
NM_145645.2	8	NM_001039938.1	0		NM_145645.2	8
NM_001031735.2	2	NM_000996.2	0		NM_001031735.2	2
NM_178342.2	5	NR_000006.8	0		NM_178342.2	5
NM_020386.3	1	NM_013310.3	0		NM_020386.3	1
NM_152698.2	13	NM_032370.2	0		NM_152698.2	13
NM_015526.1	12	NM_015919.3	0		NM_015526.1	12
NM_021806.1	5	NM_001032374.1	0		NM_021806.1	5
NM_033296.1	2	NM_021010.1	0		NM_033296.1	2
NM_138423.2	9	NM_018949.1	0		NM_138423.2	9
NM_032600.2	1	NM_001030013.1	0		NM_032600.2	1
NM_199416.1	7	NM_214461.1	0		NM_199416.1	7
NM_178813.5	1	NM_015407.4	0		NM_178813.5	1
NM_015987.3	3	NM_173846.4	0		NM_015987.3	3
NM_025198.3	6	NM_018111.2	0		NM_025198.3	6
NM_001039575.1	8	NM_001007532.2	0		NM_001039575.1	8
NM_078474.2	2	NM_080819.2	0		NM_078474.2	2
NM_030933.2	2	NM_006681.2	0		NM_030933.2	2
NM_001077180.1	8	NM_178356.2	0		NM_001077180.1	8
NM_013300.2	3	NM_016594.2	0		NM_013300.2	3
NM_033411.3	2	NM_001143782.1	0		NM_033411.3	2
NM_030767.4	8	NM_174919.3	0		NM_030767.4	8
NM_018687.5	2	NM_001077503.1	0		NM_018687.5	2
NM_173565.3	11	NM_001077505.1	0		NM_173565.3	11
NM_032348.2	0	NM_000154.1	0		NM_032348.2	0
NM_020775.2	11	NM_001080835.1	0		NM_020775.2	11
NM_016284.3	31	NM_173197.2	0		NM_016284.3	31
NM_198262.2	12	NM_001105208.1	0		NM_198262.2	12
NM_001008534.1	1	NM_001105209.1	0		NM_001008534.1	1
NM_001012728.1	4	NM_021926.2	0		NM_001012728.1	4
NM_001037330.1	6	NM_139022.2	0		NM_001037330.1	6
NM_025141.3	1	NM_203402.2	0		NM_025141.3	1
NM_024099.3	4	NM_003475.3	0		NM_024099.3	4
NM_001040282.2	9	NM_001143993.1	0		NM_001040282.2	9
NM_133498.2	1	NM_001143994.1	0		NM_133498.2	1
NM_001002018.1	2	NM_018445.4	0		NM_001002018.1	2
NM_020190.2	7	NM_003396.1	0		NM_020190.2	7
NM_001033050.1	6	NM_014628.2	0		NM_001033050.1	6
NM_173812.4	10	NM_004553.3	0		NM_173812.4	10
NM_001040153.2	6	NM_005172.1	0		NM_001040153.2	6
NM_025107.2	6	NM_001137548.1	0		NM_025107.2	6
NM_001102467.1	0	NM_001137549.1	0		NM_001102467.1	0
NM_001080836.2	2	NM_001137556.1	0		NM_001080836.2	2
NM_198995.2	9	NM_002125.3	0		NM_198995.2	9
NM_144980.3	5	NM_203472.1	0		NM_144980.3	5
NM_178569.2	2	NM_138790.2	0		NM_178569.2	2
NM_024949.5	21	NM_001127242.1	0		NM_024949.5	21
NM_138352.1	3	NM_006103.3	0		NM_138352.1	3
NM_198261.2	12	NR_002739.1	0		NM_198261.2	12
NM_001008394.1	4	NM_024296.3	0		NM_001008394.1	4
NM_001039576.1	6	NM_052872.3	0		NM_001039576.1	6
NM_033427.2	11	NM_001098523.1	0		NM_033427.2	11
NM_024098.3	4	NM_005855.2	0		NM_024098.3	4
NM_015691.3	14	NM_178433.1	0		NM_015691.3	14
NM_001105565.1	1	NM_178431.1	0		NM_001105565.1	1
NM_198549.2	12	NM_001161533.1	0		NM_198549.2	12
NM_032889.3	4	NM_001033017.2	0		NM_032889.3	4
NM_178122.3	7	NM_006664.2	0		NM_178122.3	7
NM_138819.2	4	NM_005321.2	0		NM_138819.2	4
NM_033069.2	1	XM_002344283.1	0		NM_033069.2	1
NM_212556.2	1	XM_002344318.1	0		NM_212556.2	1
NM_175895.3	3	XM_002344284.1	0		NM_175895.3	3
NM_001007176.3	4	XM_001717982.2	0		NM_001007176.3	4
NM_138788.3	10	XM_002344293.1	0		NM_138788.3	10
NM_138334.2	3	XR_039888.1	0		NM_138334.2	3
NM_145248.3	3	XM_002344295.1	0		NM_145248.3	3
NM_022045.3	16	XM_002344298.1	0		NM_022045.3	16
NM_173687.2	6	XR_078697.1	0		NM_173687.2	6
NM_024660.2	1	XM_002344300.1	0		NM_024660.2	1
NM_133465.2	7	XM_002344301.1	0		NM_133465.2	7
NM_138575.2	5	XM_002344302.1	0		NM_138575.2	5
NM_021165.2	7	XM_002344303.1	0		NM_021165.2	7
NM_214711.3	9	XM_001718823.2	0		NM_214711.3	9
NM_032340.2	3	XM_002344276.1	0		NM_032340.2	3
NM_133450.2	8	XR_078699.1	0		NM_133450.2	8
NM_145030.2	2	XM_002344309.1	0		NM_145030.2	2
NM_024908.2	5	XM_002344277.1	0		NM_024908.2	5
NM_175881.3	4	XM_002344280.1	0		NM_175881.3	4
NM_032598.3	1	XM_002344310.1	0		NM_032598.3	1
NM_181655.2	6	XM_002344311.1	0		NM_181655.2	6
NM_138778.2	3	XR_078702.1	0		NM_138778.2	3
NR_003083.2	6	XR_078691.1	0		NM_001105575.1	3
NM_001105575.1	3	XM_002344313.1	0		NM_182758.2	16
NM_182758.2	16	XM_002344282.1	0		NM_153252.3	25
NM_153252.3	25	XR_078692.1	0		NM_016472.3	3
NM_016472.3	3	XM_002344335.1	0		NM_018263.4	14
NM_018263.4	14	XR_078711.1	0		NM_019002.3	13
NM_019002.3	13	XR_078712.1	0		NM_018304.2	5
NM_018304.2	5	XR_078713.1	0		NM_001010922.2	7
NM_001010922.2	7	XM_002344352.1	0		NM_020151.3	8
NM_020151.3	8	XR_078714.1	0		NM_003525.2	1
NM_003525.2	1	XM_002344336.1	0		NM_003526.2	1
NM_003526.2	1	XM_002344337.1	0		NM_003531.2	1
NM_003531.2	1	XR_041923.2	0		NM_003535.2	1
NM_003535.2	1	XR_078708.1	0		NM_003537.3	2
NM_003537.3	2	XM_001714725.2	0		NM_003538.3	3
NM_003538.3	3	XM_001715993.2	0		NM_003539.3	0
NM_003539.3	0	XM_002344373.1	0		NM_003541.2	1
NM_003541.2	1	XM_002344377.1	0		NM_003542.3	0
NM_003542.3	0	XM_002344416.1	0		NM_003543.3	0
NM_003543.3	0	XM_002344417.1	0		NM_003544.2	1
NM_003544.2	1	XM_002344384.1	0		NM_003545.3	0
NM_003545.3	0	XM_002344419.1	0		NM_003546.2	0
NM_003546.2	0	XM_002344391.1	0		NM_021065.2	1
NM_021065.2	1	XM_001726548.1	0		NM_003518.3	1
NM_003518.3	1	XM_002344394.1	0		NM_021066.2	1
NM_021066.2	1	XM_002344425.1	0		NM_003530.3	4
NM_003530.3	4	XM_002344403.1	0		NM_003495.2	1
NM_003495.2	1	XM_002344407.1	0		NM_003511.2	1
NM_003511.2	1	XM_002344409.1	0		NM_003514.2	1
NM_003514.2	1	XR_078733.1	0		NM_003522.3	1
NM_003522.3	1	XM_002344434.1	0		NM_003540.3	0
NM_003540.3	0	XM_002344437.1	0		NM_207322.2	6
NM_207322.2	6	XM_001719449.2	0		NM_001007595.2	3
NM_001007595.2	3	XM_002343917.1	0		NM_001098637.1	6
NM_001098637.1	6	XR_078634.1	0		NM_020314.4	15
NM_020314.4	15	XM_002343908.1	0		NM_001080496.1	3
NM_001080496.1	3	XR_078639.1	0		NM_205853.2	1
NM_205853.2	1	XM_002343930.1	0		NM_001038640.2	4
NM_001038640.2	4	XM_002343931.1	0		NM_023080.2	2
NM_023080.2	2	XR_078644.1	0		NM_020343.2	15
NM_020343.2	15	XM_002343952.1	0		NM_001097611.1	6
NM_001097611.1	6	XM_002343954.1	0		NM_152607.2	9
NM_152607.2	9	XM_002343988.1	0		NM_001110533.1	8
NM_001110533.1	8	XM_002343977.1	0		NM_016470.6	6
NM_016470.6	6	XM_002343978.1	0		NM_033395.1	23
NM_033395.1	23	XM_002343981.1	0		NM_194279.2	3
NM_194279.2	3	XR_078648.1	0		NM_004703.4	20
NM_004703.4	20	XM_002344003.1	0		NM_001007524.1	0
NM_001007524.1	0	XM_002344004.1	0		NM_144727.1	2
NM_144727.1	2	XM_002344036.1	0		NM_001040703.1	2
NM_001040703.1	2	XM_002344039.1	0		NM_014167.3	2
NM_014167.3	2	XM_002344071.1	0		NM_181727.1	10
NM_181727.1	10	XM_001133863.2	0		NM_152290.1	6
NM_152290.1	6	XR_078214.1	0		NM_001039888.2	9
NM_001039888.2	9	XM_002342019.1	0		NM_001039842.1	1
NM_001039842.1	1	XM_002342020.1	0		NM_020212.1	10
NM_020212.1	10	XM_002342022.1	0		NM_181880.1	1
NM_181880.1	1	XR_041873.1	0		NM_001004441.1	11
NM_001004441.1	11	XR_039404.2	0		NM_138411.1	3
NM_138411.1	3	XR_078213.1	0		NM_024770.3	24
NM_024770.3	24	XR_040930.2	0		NM_016014.2	6
NM_016014.2	6	XR_040218.1	0		NM_001025780.1	12
NM_001025780.1	12	XM_001714721.2	0		NM_176791.3	2
NM_176791.3	2	XM_372759.6	0		NM_001008901.1	2
NM_001008901.1	2	XR_078219.1	0		NM_001079809.1	5
NM_001079809.1	5	XM_001721788.1	0		NM_207511.1	10
NM_207511.1	10	XR_039933.2	0		NM_198944.1	1
NM_198944.1	1	XM_002342046.1	0		NM_001013661.1	6
NM_001013661.1	6	XM_002342047.1	0		NM_001098815.1	5
NM_001098815.1	5	XM_929503.3	0		NM_207467.1	8
NM_207467.1	8	XM_001131929.3	0		NM_182838.1	3
NM_182838.1	3	XM_002342037.1	0		NM_207442.2	1
NM_207442.2	1	XM_002342056.1	0		NM_001008215.1	6
NM_001008215.1	6	XM_002342071.1	0		NM_173793.3	0
NM_173793.3	0	XM_001718542.1	0		NM_014696.3	3
NM_014696.3	3	XM_002342072.1	0		NM_001010897.1	4
NM_001010897.1	4	XM_002342075.1	0		NM_001008723.1	12
NM_001008723.1	12	XM_002342082.1	0		NM_001029864.1	15
NM_001029864.1	15	XR_015964.2	0		NM_020879.2	11
NM_020879.2	11	XM_002342110.1	0		NM_024730.2	5
NM_024730.2	5	XM_002342111.1	0		NM_001010883.2	15
NM_001010883.2	15	XM_002342091.1	0		NM_198463.2	13
NM_198463.2	13	XR_039769.2	0		NM_152401.2	2
NM_152401.2	2	XM_002342053.1	0		NM_001009611.2	5
NM_001009611.2	5	XM_002342054.1	0		NM_021942.4	15
NM_021942.4	15	XM_002342057.1	0		NM_199053.1	15
NM_199053.1	15	XM_002342095.1	0		NM_001112726.1	11
NM_001112726.1	11	XM_001726890.2	0		NM_015005.1	11
NM_015005.1	11	XM_002342098.1	0		NM_015224.3	12
NM_015224.3	12	XR_041428.1	0		NM_001112736.1	14
NM_001112736.1	14	XM_002342099.1	0		NM_174910.1	1
NM_174910.1	1	XM_002342101.1	0		NM_138804.3	9
NM_138804.3	9	XM_002342104.1	0		NM_020709.1	12
NM_020709.1	12	XM_002342112.1	0		NM_001002919.2	2
NM_001002919.2	2	XM_001721549.1	0		NM_205548.1	5
NM_205548.1	5	XM_001721580.1	0		NM_213608.1	4
NM_213608.1	4	XM_001721669.1	0		NM_001039905.1	2
NM_001039905.1	2	XM_928177.2	0		NM_152505.3	8
NM_152505.3	8	XM_002342152.1	0		NM_199285.2	3
NM_199285.2	3	XM_002342137.1	0		NM_018035.1	2
NM_018035.1	2	XM_002342138.1	0		NM_001012993.2	10
NM_001012993.2	10	XM_001725162.1	0		NM_153246.3	3
NM_153246.3	3	XM_002342141.1	0		NM_052861.2	6
NM_052861.2	6	XM_002342145.1	0		NM_001014985.1	0
NM_001014985.1	0	XM_002342146.1	0		NM_032895.2	1
NM_032895.2	1	XM_002342149.1	0		NM_001001870.1	0
NM_001001870.1	0	XM_002342120.1	0		NM_001012754.2	9
NM_001012754.2	9	XM_002342124.1	0		NM_001017370.1	7
NM_001017370.1	7	XR_016092.3	0		NM_001029885.1	3
NM_001029885.1	3	XR_041692.2	0		NM_001013632.2	6
NM_001013632.2	6	XM_002342132.1	0		NM_017856.2	10
NM_017856.2	10	XM_001127601.2	0		NM_014044.5	1
NM_014044.5	1	XR_078242.1	0		NM_024789.3	5
NM_024789.3	5	XM_002342186.1	0		NM_139172.1	1
NM_139172.1	1	XR_038700.2	0		NM_032021.2	3
NM_032021.2	3	XR_078245.1	0		NM_152399.2	4
NM_152399.2	4	XM_002342178.1	0		NM_017814.1	0
NM_017814.1	0	XM_001716893.2	0		NM_001008269.1	2
NM_001008269.1	2	XM_002342166.1	0		NM_053045.1	6
NM_053045.1	6	XM_002342179.1	0		NM_052913.2	12
NM_052913.2	12	XR_078247.1	0		NM_032326.2	6
NM_032326.2	6	XM_933365.1	0		NM_173633.2	7
NM_173633.2	7	XM_001721740.1	0		NM_001003682.2	5
NM_001003682.2	5	XM_002342199.1	0		NM_203376.1	5
NM_203376.1	5	XM_002342202.1	0		NM_138341.1	3
NM_138341.1	3	XM_001132314.1	0		NM_030577.2	2
NM_030577.2	2	XM_002342217.1	0		NM_153229.1	6
NM_153229.1	6	XM_001724552.2	0		NM_001005209.1	3
NM_001005209.1	3	XM_002342203.1	0		NM_001013641.1	3
NM_001013641.1	3	XM_001132580.1	0		NM_203411.1	0
NM_203411.1	0	XM_001132826.1	0		NM_032227.2	3
NM_032227.2	3	XM_001725646.1	0		NM_199337.2	1
NM_199337.2	1	XM_002342226.1	0		NM_001017361.2	4
NM_001017361.2	4	XM_001718914.2	0		NM_178520.2	7
NM_178520.2	7	XM_001719095.2	0		NM_194291.2	8
NM_194291.2	8	XM_001716078.1	0		NM_138399.3	11
NM_138399.3	11	XM_002342232.1	0		NM_001011655.1	11
NM_001011655.1	11	XM_002342239.1	0		NM_032354.3	2
NM_032354.3	2	XR_041702.2	0		NM_183065.2	2
NM_183065.2	2	XM_002342240.1	0		NM_001077400.1	7
NM_001077400.1	7	XM_001715320.1	0		NM_001113382.1	25
NM_001113382.1	25	XM_002342267.1	0		NM_001031690.2	11
NM_001031690.2	11	XR_037760.2	0		NM_014690.4	11
NM_014690.4	11	XM_001723980.2	0		NM_174887.2	1
NM_174887.2	1	XM_001723908.2	0		NM_173544.4	4
NM_173544.4	4	XR_078263.1	0		NM_002822.3	8
NM_002822.3	8	XR_078264.1	0		NM_031914.2	7
NM_031914.2	7	XR_078268.1	0		NM_182546.2	5
NM_182546.2	5	XM_292963.7	0		NM_153369.2	11
NM_153369.2	11	XM_002342297.1	0		NM_001025290.1	2
NM_001025290.1	2	XM_002342298.1	0		NM_015444.2	3
NM_015444.2	3	XM_002342300.1	0		NM_018164.2	12
NM_018164.2	12	XM_002342285.1	0		NM_177974.1	8
NM_177974.1	8	XM_002342301.1	0		NM_006848.2	5
NM_006848.2	5	XM_002342286.1	0		NM_024997.2	7
NM_024997.2	7	XM_002342287.1	0		NM_001008535.1	2
NM_001008535.1	2	XM_001717729.1	0		NM_001015508.1	2
NM_001015508.1	2	XM_002342273.1	0		NM_001030060.1	10
NM_001030060.1	10	XM_002342289.1	0		NM_001006681.1	5
NM_001006681.1	5	XM_002342291.1	0		NM_182603.2	6
NM_182603.2	6	XM_929587.4	0		NM_001006682.1	4
NM_001006682.1	4	XM_002342292.1	0		NM_001006683.1	4
NM_001006683.1	4	XM_001726002.1	0		NM_014320.2	3
NM_014320.2	3	XM_002342274.1	0		NM_139072.3	12
NM_139072.3	12	XM_001714193.1	0		NM_182513.2	2
NM_182513.2	2	XM_002342305.1	0		NM_172312.1	5
NM_172312.1	5	XR_041560.1	0		NM_032631.2	7
NM_032631.2	7	XR_041563.1	0		NM_152562.2	8
NM_152562.2	8	XM_002342313.1	0		NM_177531.4	46
NM_177531.4	46	XM_002342314.1	0		NM_206999.1	14
NM_206999.1	14	XM_002342318.1	0		NM_001001437.3	1
NM_001001437.3	1	XR_078281.1	0		NM_017885.2	2
NM_017885.2	2	XM_001716831.1	0		NM_001002017.1	2
NM_001002017.1	2	XR_041224.2	0		NM_013357.2	3
NM_013357.2	3	XM_001717089.2	0		NM_152496.2	5
NM_152496.2	5	XM_002342326.1	0		NM_001031740.2	5
NM_001031740.2	5	XR_015869.2	0		NM_001113482.1	6
NM_001113482.1	6	XM_002342327.1	0		NM_001113567.1	4
NM_001113567.1	4	XM_002342348.1	0		NM_182752.3	8
NM_182752.3	8	XM_002342356.1	0		NM_152990.2	6
NM_152990.2	6	XM_002342335.1	0		NM_199324.2	19
NM_199324.2	19	XM_002342358.1	0		NM_017493.5	1
NM_017493.5	1	XR_041475.1	0		NM_001102653.1	19
NM_001102653.1	19	XM_002342341.1	0		NM_033111.3	13
NM_033111.3	13	XM_001714107.1	0		NM_014887.2	9
NM_014887.2	9	XM_002342362.1	0		NM_173472.1	2
NM_173472.1	2	XM_002342363.1	0		NM_199340.2	13
NM_199340.2	13	XM_002342389.1	0		NM_018231.1	6
NM_018231.1	6	XM_002342390.1	0		NM_018252.2	5
NM_018252.2	5	XM_002342414.1	0		NM_033259.2	4
NM_033259.2	4	XM_002342395.1	0		NM_022773.2	13
NM_022773.2	13	XM_002342368.1	0		NM_001114118.1	12
NR_004862.1	12	XM_001724346.2	0		NM_018553.3	13
NM_001114118.1	12	XM_002342369.1	0		NM_001004303.4	4
NM_018553.3	13	XM_001717995.2	0		NM_144578.3	12
NM_001004303.4	4	XM_002342377.1	0		NM_181643.4	4
NM_144578.3	12	XM_002342382.1	0		NM_031916.3	6
NM_181643.4	4	XM_002342384.1	0		NM_198476.3	10
NM_031916.3	6	XR_078290.1	0		NM_001031734.2	3
NM_198476.3	10	XM_001719259.2	0		NM_001098376.2	4
NM_001031734.2	3	XR_078686.1	0		NM_173506.4	3
NM_001098376.2	4	XM_001716393.2	0		NM_153812.2	8
NM_173506.4	3	XM_002342423.1	0		NM_001004705.1	2
NM_153812.2	8	XM_002342418.1	0		NM_001079530.1	2
NM_001004705.1	2	XM_002342419.1	0		NM_004240.2	4
NM_001079530.1	2	XM_001719840.1	0		NM_003523.2	2
NM_004240.2	4	XM_002342425.1	0		NM_207336.1	7
NM_003523.2	2	XM_002342441.1	0		NM_018980.2	9
NM_207336.1	7	XM_002342447.1	0		NM_014106.2	12
NM_018980.2	9	XM_001722922.1	0		NM_022096.4	11
NM_014106.2	12	XM_001714474.1	0		NM_003529.2	1
NM_022096.4	11	XM_002342481.1	0		NM_001009814.1	12
NM_003529.2	1	XM_001128619.2	0		NM_001001914.1	4
NM_001009814.1	12	XM_002342462.1	0		NM_144694.1	6
NM_001001914.1	4	XM_002342464.1	0		NM_031274.3	4
NM_144694.1	6	XR_078307.1	0		NM_033180.4	5
NM_031274.3	4	XR_037866.2	0		NM_016115.3	8
NM_033180.4	5	XM_002342470.1	0		NM_018689.1	19
NM_016115.3	8	XM_002342474.1	0		NM_018935.2	6
NM_018689.1	19	XM_002342475.1	0		NM_012097.3	2
NM_018935.2	6	XM_001714692.1	0		NM_001974.3	14
NM_012097.3	2	XM_001720156.1	0		NM_033348.1	0
NM_001974.3	14	XM_002342503.1	0		NM_032219.2	10
NM_033348.1	0	XM_001715368.2	0		NM_006032.2	7
NM_032219.2	10	XM_002342488.1	0		NM_001018071.2	12
NM_006032.2	7	XM_001722411.1	0		NM_145665.1	0
NM_001018071.2	12	XR_015499.3	0		NM_078476.1	12
NM_145665.1	0	XM_001722314.2	0		NM_024836.1	1
NM_078476.1	12	XR_079491.1	0		NM_033414.2	3
NM_024836.1	1	XM_002342548.1	0		NM_014458.3	11
NM_033414.2	3	XM_002342563.1	0		NM_174895.1	3
NM_014458.3	11	XM_002342564.1	0		NM_001005274.1	2
NM_174895.1	3	XM_002342551.1	0		NM_014258.2	12
NM_001005274.1	2	XM_002342540.1	0		NM_033553.2	0
NM_014258.2	12	XM_002342553.1	0		NM_004365.2	1
NM_033553.2	0	XM_002342572.1	0		NM_003776.2	5
NM_004365.2	1	XM_002342583.1	0		NM_004800.1	7
NM_003776.2	5	XM_001721665.2	0		NM_033416.1	4
NM_004800.1	7	XM_001722073.1	0		NM_031459.3	7
NM_033416.1	4	XM_002342609.1	0		NM_005831.3	12
NM_031459.3	7	XM_002342643.1	0		NM_148415.1	9
NM_005831.3	12	XR_040426.1	0		NM_183004.3	10
NM_148415.1	9	XM_001720695.1	0		NM_138563.1	4
NM_183004.3	10	XM_929122.1	0		NM_007347.3	25
NM_138563.1	4	XM_001723050.1	0		NM_052875.3	13
NM_007347.3	25	XM_002342635.1	0		NM_001007157.1	11
NM_052875.3	13	XM_002342595.1	0		NM_014334.2	3
NM_001007157.1	11	XM_001725456.2	0		NM_207117.2	2
NM_014334.2	3	XM_002342602.1	0		NM_173662.2	10
NM_207117.2	2	XM_934473.3	0		NM_001001802.1	2
NM_173662.2	10	XM_001714267.2	0		NM_003554.1	2
NM_001001802.1	2	XM_001714439.2	0		NM_014939.3	21
NM_003554.1	2	XM_001714576.1	0		NM_032497.1	6
NM_014939.3	21	XM_002342645.1	0		NM_199360.1	3
NM_032497.1	6	XM_002342646.1	0		NM_153339.1	1
NM_199360.1	3	XM_001720540.1	0		NM_001679.2	7
NM_153339.1	1	XM_001715261.1	0		NM_199363.1	3
NM_001679.2	7	XM_001721586.2	0		NM_080874.2	8
NM_199363.1	3	XM_002342663.1	0		NM_013392.2	6
NM_080874.2	8	XR_078343.1	0		NM_017775.2	6
NM_013392.2	6	XM_002342667.1	0		NM_032752.1	9
NM_017775.2	6	XR_015645.3	0		NM_003416.2	2
NM_032752.1	9	XM_002342668.1	0		NM_080830.2	2
NM_003416.2	2	XM_002342678.1	0		NM_144723.1	3
NM_080830.2	2	XM_002342655.1	0		NM_014153.2	7
NM_144723.1	3	XR_040757.2	0		NM_032011.1	7
NM_014153.2	7	XR_040768.2	0		NM_001867.2	2
NM_032011.1	7	XM_002342684.1	0		NM_012408.3	11
NM_001867.2	2	XM_002342706.1	0		NM_152354.3	8
NM_012408.3	11	XM_002342689.1	0		NM_001001827.1	4
NM_152354.3	8	XM_002342690.1	0		NM_144726.1	11
NM_001001827.1	4	XM_002342708.1	0		NM_001005289.1	4
NM_144726.1	11	XM_001722836.2	0		NM_001001850.1	1
NM_001005289.1	4	XR_039887.1	0		NM_006511.1	5
NM_001001850.1	1	XM_001717382.2	0		NM_001012756.1	10
NM_006511.1	5	XM_001717474.2	0		NM_006453.2	3
NM_001012756.1	10	XM_002342715.1	0		NM_052897.3	7
NM_006453.2	3	XM_002342716.1	0		NM_005140.1	13
NM_052897.3	7	XR_078351.1	0		NM_001890.1	0
NM_005140.1	13	XM_002342705.1	0		NM_025165.2	3
NM_001890.1	0	XR_078358.1	0		NM_174921.1	9
NM_025165.2	3	XR_078352.1	0		NM_153711.2	12
NM_174921.1	9	XM_001716056.2	0		NM_019062.1	1
NM_153711.2	12	XR_040790.1	0		NM_017643.2	15
NM_019062.1	1	XM_002342720.1	0		NM_152655.2	7
NM_017643.2	15	XM_002342722.1	0		NM_144965.1	4
NM_152655.2	7	XM_001127426.2	0		NM_138785.2	1
NM_144965.1	4	XM_002342724.1	0		NM_006779.2	6
NM_138785.2	1	XR_078364.1	0		NM_199126.1	8
NM_006779.2	6	XR_078361.1	0		NM_144968.1	5
NM_199126.1	8	XM_002342725.1	0		NM_014925.3	12
NM_144968.1	5	XM_001719090.1	0		NM_172225.1	7
NM_014925.3	12	XR_078362.1	0		NM_173543.1	13
NM_172225.1	7	XM_002342760.1	0		NM_017958.2	14
NM_173543.1	13	XM_002342731.1	0		NM_001009882.1	16
NM_017958.2	14	XM_002342761.1	0		NM_014723.2	10
NM_001009882.1	16	XM_001715328.2	0		NM_001899.2	1
NM_014723.2	10	XR_041924.2	0		NM_007235.3	10
NM_001899.2	1	XR_078365.1	0		NM_174933.3	4
NM_007235.3	10	XM_001725084.1	0		NM_016085.3	3
NM_174933.3	4	XM_001718167.2	0		NM_213649.1	8
NM_016085.3	3	XM_002342779.1	0		NM_020957.1	9
NM_213649.1	8	XM_002342781.1	0		NM_032870.2	13
NM_020957.1	9	XM_001725997.2	0		NM_018072.4	21
NM_032870.2	13	XM_001726655.1	0		NM_006077.2	8
NM_018072.4	21	XM_001726692.1	0		NM_152694.1	11
NM_006077.2	8	XM_002342786.1	0		NM_173080.1	1
NM_152694.1	11	XM_002342794.1	0		NM_145297.3	3
NM_173080.1	1	XM_002342797.1	0		NM_005773.2	5
NM_145297.3	3	XM_002342799.1	0		NM_005951.2	0
NM_005773.2	5	XR_078376.1	0		NM_173556.3	6
NM_005951.2	0	XM_001720501.2	0		NM_001310.2	10
NM_173556.3	6	XM_001720491.2	0		NM_005374.3	12
NM_001310.2	10	XM_001720396.2	0		NM_001004312.1	2
NM_005374.3	12	XM_001720398.2	0		NM_001013356.1	2
NM_001004312.1	2	XM_001720730.2	0		NM_001101677.1	3
NM_001013356.1	2	XM_002342818.1	0		NM_017711.2	6
NM_001101677.1	3	XM_001721606.1	0		NM_153371.3	6
NM_017711.2	6	XM_002342821.1	0		NM_014300.2	4
NM_153371.3	6	XM_002342833.1	0		NM_206939.1	11
NM_014300.2	4	XM_002342834.1	0		NM_004283.2	9
NM_206939.1	11	XM_002342840.1	0		NM_006753.4	8
NM_004283.2	9	XM_001717438.2	0		NM_017661.2	13
NM_006753.4	8	XM_001720219.1	0		NM_020461.3	7
NM_017661.2	13	XM_002342847.1	0		NM_024330.1	7
NM_020461.3	7	XM_002342856.1	0		NM_198040.2	6
NM_024330.1	7	XM_002342857.1	0		NM_015396.3	10
NM_198040.2	6	XM_002342865.1	0		NM_016408.2	8
NM_015396.3	10	XM_002342867.1	0		NM_152657.3	1
NM_016408.2	8	XM_002342879.1	0		NM_021954.3	9
NM_152657.3	1	XM_002342902.1	0		NM_015041.1	5
NM_021954.3	9	XM_001725110.1	0		NM_001013358.1	7
NM_015041.1	5	XM_001725138.1	0		NM_001014837.1	6
NM_001013358.1	7	XM_002342893.1	0		NM_001040099.1	2
NM_001014837.1	6	XM_002342888.1	0		NM_001099681.1	9
NM_001040099.1	2	XM_001725862.1	0		NM_022779.7	7
NM_001099681.1	9	XR_078396.1	0		NM_003803.3	9
NM_022779.7	7	XM_002342912.1	0		NM_022068.1	8
NM_003803.3	9	XM_001719283.2	0		NM_001321.1	2
NM_022068.1	8	XR_078687.1	0		NM_173092.1	11
NM_001321.1	2	XM_001720134.1	0		NM_001005186.2	1
NM_173092.1	11	XM_002342919.1	0		NM_018351.3	19
NM_001005186.2	1	XM_001720463.2	0		NM_001040101.1	4
NM_018351.3	19	XM_002344262.1	0		NM_080614.1	2
NM_001040101.1	4	XM_002344263.1	0		NM_016511.2	2
NM_080614.1	2	XR_078415.1	0		NM_003419.3	8
NM_016511.2	2	XM_002342930.1	0		NM_001004713.1	4
NM_003419.3	8	XM_001718226.1	0		NM_024859.2	10
NM_001004713.1	4	XR_078411.1	0		NM_003562.3	3
NM_024859.2	10	XM_001726464.1	0		NM_019856.1	9
NM_003562.3	3	XM_001714260.1	0		NM_152244.1	7
NM_019856.1	9	XR_078678.1	0		NM_015047.1	17
NM_152244.1	7	XM_002344209.1	0		NM_053277.1	4
NM_015047.1	17	XM_002342968.1	0		NM_001004325.1	4
NM_053277.1	4	XM_001126639.1	0		NM_032361.2	1
NM_001004325.1	4	XR_078420.1	0		NM_018048.2	5
NM_032361.2	1	XM_001715051.2	0		NM_001033723.1	13
NM_018048.2	5	XM_002342962.1	0		NM_003593.2	5
NM_001033723.1	13	XM_002342981.1	0		NM_018916.3	11
NM_003593.2	5	XM_001717336.2	0		NM_017735.3	7
NM_018916.3	11	XM_002342980.1	0		NM_005261.2	3
NM_017735.3	7	XM_926802.3	0		NM_001010867.2	18
NM_005261.2	3	XM_001128559.3	0		NM_017988.4	7
NM_001010867.2	18	XM_002342989.1	0		NM_014738.4	14
NM_017988.4	7	XM_002342990.1	0		NM_014395.2	11
NM_014738.4	14	XM_002342995.1	0		NM_001031732.2	22
NM_014395.2	11	XM_001716093.2	0		NM_001080157.1	7
NM_001031732.2	22	XM_002342999.1	0		NM_004497.2	4
NM_001080157.1	7	XM_926017.4	0		NM_181807.2	4
NM_004497.2	4	XM_926027.4	0		NM_212492.1	11
NM_181807.2	4	XM_002343005.1	0		NM_003452.2	9
NM_212492.1	11	XR_041963.1	0		NM_024348.2	4
NM_003452.2	9	XM_061427.3	0		NM_058222.1	4
NM_024348.2	4	XM_001127527.3	0		NM_032206.3	17
NM_058222.1	4	XM_002343006.1	0		NM_019037.2	3
NM_032206.3	17	XM_002343027.1	0		NM_019119.3	14
NM_019037.2	3	XM_002343029.1	0		NM_199286.2	3
NM_019119.3	14	XM_001725595.1	0		NM_024663.3	2
NM_199286.2	3	XR_078430.1	0		NM_001014286.2	11
NM_024663.3	2	XR_040360.1	0		NM_022828.2	14
NM_001014286.2	11	XM_932328.3	0		NM_007341.2	3
NM_022828.2	14	XM_001717241.1	0		NM_145330.2	0
NM_007341.2	3	XM_001717312.2	0		NM_003436.2	7
NM_145330.2	0	XM_002343076.1	0		NM_001004466.1	3
NM_003436.2	7	XR_040384.1	0		NM_005033.2	10
NM_001004466.1	3	XM_002343080.1	0		NM_016459.3	1
NM_005033.2	10	XM_002343081.1	0		NM_003393.3	2
NM_016459.3	1	XM_002343111.1	0		NM_013237.2	0
NM_003393.3	2	XM_001721085.1	0		NM_015476.2	4
NM_013237.2	0	XM_002343096.1	0		NM_006890.2	5
NM_015476.2	4	XM_002343097.1	0		NM_001098824.1	3
NM_006890.2	5	XM_002343098.1	0		NM_012329.2	5
NM_001098824.1	3	XM_002343099.1	0		NM_001005328.1	2
NM_012329.2	5	XM_001130520.1	0		NM_021729.4	15
NM_001005328.1	2	XM_497310.3	0		NM_052940.3	6
NM_021729.4	15	XM_002343103.1	0		NM_181804.1	2
NM_052940.3	6	XR_079504.1	0		NM_138805.2	3
NM_181804.1	2	XM_002343105.1	0		NM_004112.2	10
NM_138805.2	3	XM_002343085.1	0		NM_013248.2	3
NM_004112.2	10	XM_374919.3	0		NM_145720.2	7
NM_013248.2	3	XM_001725150.1	0		NM_138786.2	3
NM_145720.2	7	XM_926406.2	0		NM_001004694.1	4
NM_138786.2	3	XM_001126620.3	0		NM_007066.3	2
NM_001004694.1	4	XM_002343120.1	0		NM_002767.2	8
NM_007066.3	2	XR_040140.2	0		NM_004809.3	6
NM_002767.2	8	XR_040780.2	0		NM_015378.2	61
NM_004809.3	6	XM_002343129.1	0		NM_021052.2	2
NM_015378.2	61	XM_002343126.1	0		NM_001080493.2	2
NM_021052.2	2	XM_001719344.1	0		NM_173462.3	11
NM_001080493.2	2	XR_017453.3	0		NM_001004697.1	5
NM_173462.3	11	XM_001714404.1	0		NM_032316.3	10
NM_001004697.1	5	XM_001128260.2	0		NM_021062.2	1
NM_032316.3	10	XM_002343154.1	0		NM_205859.1	2
NM_021062.2	1	XM_002343196.1	0		NM_001004700.1	5
NM_205859.1	2	XM_001125940.1	0		NM_018907.2	15
NM_001004700.1	5	XM_002343164.1	0		NM_025163.2	9
NM_018907.2	15	XM_002343194.1	0		NM_016952.4	24
NM_025163.2	9	XM_002343170.1	0		NM_001001954.1	3
NM_016952.4	24	XM_001718479.2	0		NM_005290.1	3
NM_001001954.1	3	XM_002343169.1	0		NM_032885.4	2
NM_005290.1	3	XM_002343174.1	0		NM_014964.4	9
NM_032885.4	2	XM_001726398.1	0		NM_014290.2	10
NM_014964.4	9	XR_016608.3	0		NM_003625.2	17
NM_014290.2	10	XM_002343159.1	0		NM_004514.3	11
NM_003625.2	17	XR_078459.1	0		NM_001001956.1	0
NM_004514.3	11	XM_001722798.2	0		NM_001004481.1	1
NM_001001956.1	0	XM_002343212.1	0		NM_001012659.1	13
NM_001004481.1	1	XM_001716627.1	0		NM_007333.2	2
NM_001012659.1	13	XM_002343224.1	0		NM_052899.2	28
NM_007333.2	2	XR_078470.1	0		NM_001005159.1	15
NM_052899.2	28	XR_041443.2	0		NM_080859.1	1
NM_001005159.1	15	XM_001720026.1	0		NM_001001960.1	4
NM_080859.1	1	XM_001130539.3	0		NM_001004484.1	2
NM_001001960.1	4	XM_001714168.1	0		NM_015123.1	10
NM_001004484.1	2	XR_040614.1	0		NM_001033517.1	1
NM_015123.1	10	XR_040794.2	0		NM_016422.3	12
NM_001033517.1	1	XM_001715330.2	0		NM_013353.2	3
NM_016422.3	12	XM_002343233.1	0		NM_015190.3	8
NM_013353.2	3	XM_001721200.1	0		NM_198563.1	5
NM_015190.3	8	XM_929841.3	0		NM_138295.2	21
NM_198563.1	5	XM_002343236.1	0		NM_001008536.1	7
NM_138295.2	21	XR_078478.1	0		NM_020760.1	25
NM_001008536.1	7	XM_002343239.1	0		NM_001001963.1	6
NM_020760.1	25	XM_001717535.1	0		NM_001012755.3	10
NM_001001963.1	6	XM_001133338.1	0		NM_001004712.1	7
NM_001012755.3	10	XM_002344081.1	0		NM_001005164.1	7
NM_001004712.1	7	XM_002344077.1	0		NM_203374.1	5
NM_001005164.1	7	XM_001715001.1	0		NM_015590.2	2
NM_203374.1	5	XM_002344235.1	0		NM_032087.1	7
NM_015590.2	2	XM_001721612.2	0		NM_001040284.1	18
NM_032087.1	7	XM_002344211.1	0		NM_001004489.1	4
NM_001040284.1	18	XM_002343251.1	0		NM_024887.2	9
NM_001004489.1	4	XM_926123.3	0		NM_001004714.1	2
NM_024887.2	9	XM_002343263.1	0		NM_001005167.1	4
NM_001004714.1	2	XM_001717260.1	0		NM_032089.1	3
NM_001005167.1	4	XM_002343253.1	0		NM_080655.1	1
NM_032089.1	3	XM_002343252.1	0		NM_001004491.1	4
NM_080655.1	1	XR_040104.1	0		NM_012466.2	2
NM_001004491.1	4	XM_002343269.1	0		NM_015258.1	12
NM_012466.2	2	XR_078483.1	0		NM_144702.2	9
NM_015258.1	12	XM_002343272.1	0		NM_181443.1	11
NM_144702.2	9	XM_001132945.1	0		NM_032092.1	14
NM_181443.1	11	XM_002343305.1	0		NM_194431.1	3
NM_032092.1	14	XM_002343307.1	0		NM_001004717.1	6
NM_194431.1	3	XR_078484.1	0		NM_178568.2	9
NM_001004717.1	6	XM_001132072.2	0		NM_017516.1	8
NM_178568.2	9	XM_002343287.1	0		NM_017612.2	5
NM_017516.1	8	XM_002343288.1	0		NM_012467.3	6
NM_017612.2	5	XM_002343254.1	0		NM_152262.2	10
NM_012467.3	6	XR_078481.1	0		NM_001025234.1	1
NM_152262.2	10	XM_002343259.1	0		NM_032096.1	11
NM_001025234.1	1	XM_001726493.1	0		NM_198395.1	5
NM_032096.1	11	XM_002343291.1	0		NM_001008272.1	6
NM_198395.1	5	XM_002343292.1	0		NM_144711.4	9
NM_001008272.1	6	XM_002343293.1	0		NM_198464.2	4
NM_144711.4	9	XM_002343294.1	0		NM_203453.2	10
NM_198464.2	4	XR_039745.2	0		NM_012421.3	20
NM_203453.2	10	XM_002343296.1	0		NM_153251.2	4
NM_012421.3	20	XM_001716562.2	0		NM_003009.2	0
NM_153251.2	4	XM_002343315.1	0		NM_001005182.1	0
NM_003009.2	0	XM_001723960.1	0		NM_201574.2	12
NM_001005182.1	0	XM_002343318.1	0		NM_032186.3	3
NM_201574.2	12	XM_002343320.1	0		NM_017908.2	3
NM_032186.3	3	XM_001718646.1	0		NM_001005185.1	5
NM_017908.2	3	XR_040656.2	0		NM_001039886.3	6
NM_001005185.1	5	XM_002343336.1	0		NM_020142.3	5
NM_001039886.3	6	XM_001725332.1	0		NM_001004731.1	5
NM_020142.3	5	XM_002343339.1	0		NM_001005187.1	2
NM_001004731.1	5	XM_002343341.1	0		NM_032109.2	5
NM_001005187.1	2	XM_002343342.1	0		NM_018301.2	7
NM_032109.2	5	XM_928852.1	0		NM_080740.3	10
NM_018301.2	7	XM_001719306.1	0		NM_015172.3	32
NM_080740.3	10	XR_078503.1	0		NM_183047.1	11
NM_015172.3	32	XM_001719483.1	0		NM_001004733.1	3
NM_183047.1	11	XM_001134184.2	0		NM_181269.2	2
NM_001004733.1	3	XM_002343379.1	0		NM_080675.3	3
NM_181269.2	2	XM_002343380.1	0		NM_024637.4	7
NM_080675.3	3	XM_002343393.1	0		NM_138791.1	5
NM_024637.4	7	XM_002343384.1	0		NM_014279.4	5
NM_138791.1	5	XM_001714779.1	0		NM_173485.4	15
NM_014279.4	5	XM_002343398.1	0		NM_199438.1	15
NM_173485.4	15	XR_041115.2	0		NM_201403.2	11
NM_199438.1	15	XR_040807.2	0		NM_003004.2	2
NM_201403.2	11	XM_002343389.1	0		NM_181283.2	2
NM_003004.2	2	XM_002343401.1	0		NM_031883.2	4
NM_181283.2	2	XM_002343407.1	0		NM_001404.4	2
NM_031883.2	4	XM_002343441.1	0		NM_001080419.1	5
NM_001404.4	2	XM_002343442.1	0		NM_017845.3	1
NM_001080419.1	5	XM_002343410.1	0		NM_013939.2	4
NM_017845.3	1	XR_078512.1	0		NM_001033930.1	14
NM_013939.2	4	XM_935391.3	0		NM_006014.3	4
NM_001033930.1	14	XM_001715648.1	0		NM_001042758.1	9
NM_006014.3	4	XM_370934.7	0		NM_153216.1	3
NM_001042758.1	9	XM_002343427.1	0		NM_001004739.1	5
NM_153216.1	3	XM_001132321.2	0		NM_006189.1	1
NM_001004739.1	5	XM_002343455.1	0		NM_054104.1	2
NM_006189.1	1	XR_078517.1	0		NM_198155.2	6
NM_054104.1	2	XM_001717900.2	0		NM_152544.1	2
NM_198155.2	6	XM_002343470.1	0		NM_198448.2	7
NM_152544.1	2	XR_015850.3	0		NM_013940.2	3
NM_198448.2	7	XM_002343472.1	0		NM_014934.3	18
NM_013940.2	3	XR_078680.1	0		NM_001007246.1	6
NM_014934.3	18	XM_001719106.1	0		NM_054107.1	2
NM_001007246.1	6	XR_041360.1	0		NM_173160.2	6
NM_054107.1	2	XR_042100.2	0		NM_006835.2	5
NM_173160.2	6	XM_002344090.1	0		NM_022103.2	8
NM_006835.2	5	XR_041157.1	0		NM_206808.1	5
NM_022103.2	8	XM_002344110.1	0		NM_001007249.1	3
NM_206808.1	5	XM_001719495.1	0		NM_023920.2	7
NM_001007249.1	3	XM_002344095.1	0		NM_005792.2	2
NM_023920.2	7	XM_002344101.1	0		NM_014636.1	14
NM_005792.2	2	XM_001133651.1	0		NM_145858.2	3
NM_014636.1	14	XR_040612.2	0		NM_176881.2	6
NM_145858.2	3	XM_002344119.1	0		NM_001005479.1	3
NM_176881.2	6	XM_001726897.1	0		NM_016535.3	2
NM_001005479.1	3	XM_002344125.1	0		NM_003440.2	6
NM_016535.3	2	XR_039971.2	0		NM_152735.3	6
NM_003440.2	6	XM_002344127.1	0		NM_031895.4	4
NM_152735.3	6	XR_078660.1	0		NM_199294.1	2
NM_031895.4	4	XR_015179.2	0		NM_001006641.1	10
NM_199294.1	2	XM_002343501.1	0		NM_030901.1	2
NM_001006641.1	10	XM_002343476.1	0		NM_005042.4	7
NM_030901.1	2	XM_001715760.1	0		NM_022367.2	7
NM_005042.4	7	XM_002343487.1	0		NM_018930.3	9
NM_022367.2	7	XM_001128221.2	0		NM_006299.3	5
NM_018930.3	9	XM_001721685.1	0		NM_173858.1	3
NM_006299.3	5	XM_001722526.1	0		NM_030904.1	4
NM_173858.1	3	XM_002343482.1	0		NM_005780.2	7
NM_030904.1	4	XM_002343483.1	0		NM_012302.2	15
NM_005780.2	7	XM_001133504.1	0		NM_020971.2	29
NM_012302.2	15	XM_001723179.1	0		NM_022146.2	0
NM_020971.2	29	XR_040955.2	0		NM_005300.3	4
NM_022146.2	0	XR_041488.2	0		NM_001014447.1	4
NM_005300.3	4	XM_001723455.2	0		NM_194251.2	4
NM_001014447.1	4	XM_001133697.1	0		NM_005190.3	5
NM_194251.2	4	XR_037539.2	0		NM_001080439.1	9
NM_005190.3	5	XM_001723607.2	0		NM_024310.4	4
NM_001080439.1	9	XM_002343506.1	0		NM_198581.2	37
NM_024310.4	4	XM_001724950.2	0		NM_001004757.1	5
NM_198581.2	37	XM_002343514.1	0		NM_001004686.2	4
NM_001004757.1	5	XM_002343515.1	0		NM_003726.3	8
NM_001004686.2	4	XM_001718456.2	0		NM_004866.4	12
NM_003726.3	8	XM_002343555.1	0		NM_024944.2	5
NM_004866.4	12	XM_002343561.1	0		NM_001004759.1	8
NM_024944.2	5	XM_002343562.1	0		NM_006855.2	10
NM_001004759.1	8	XR_042279.2	0		NM_018316.1	5
NM_006855.2	10	XM_001719405.2	0		NM_020821.1	41
NM_018316.1	5	XM_002343537.1	0		NM_138421.2	3
NM_020821.1	41	XM_001714424.1	0		NM_001042417.1	3
NM_138421.2	3	XM_002343544.1	0		NM_021925.2	9
NM_001042417.1	3	XM_002343584.1	0		NM_006207.1	6
NM_021925.2	9	XM_001720813.1	0		NM_001018088.1	35
NM_006207.1	6	XM_002343587.1	0		NM_016366.2	3
NM_001018088.1	35	XM_002343590.1	0		NM_032368.3	6
NM_016366.2	3	XM_001715720.1	0		NM_014353.4	1
NM_032368.3	6	XM_002343591.1	0		NM_001031809.1	4
NM_014353.4	1	XM_002344146.1	0		NM_152342.2	6
NM_001031809.1	4	XM_001716684.1	0		NM_017438.2	5
NM_152342.2	6	XM_002344136.1	0		NM_182969.1	16
NM_017438.2	5	XR_078664.1	0		NM_198275.1	4
NM_182969.1	16	XR_078665.1	0		NM_138393.1	3
NM_198275.1	4	XM_002344132.1	0		NM_153366.3	27
NM_138393.1	3	XM_001131264.2	0		NM_021016.3	6
NM_153366.3	27	XM_001723630.1	0		NM_001009960.1	8
NM_021016.3	6	XM_002343595.1	0		NM_020069.3	5
NM_001009960.1	8	XM_002343598.1	0		NM_031206.3	7
NM_020069.3	5	XM_002343608.1	0		NM_006321.2	14
NM_031206.3	7	XM_002343609.1	0		NM_015236.4	13
NM_006321.2	14	XR_040899.1	0		NM_032645.3	4
NM_015236.4	13	XR_042043.1	0		NM_153741.1	1
NM_032645.3	4	XM_002343600.1	0		NM_022147.2	3
NM_153741.1	1	XM_002343615.1	0		NM_003170.3	21
NM_022147.2	3	XM_001714545.1	0		NM_001009584.1	2
NM_003170.3	21	XM_002344158.1	0		NM_005353.2	13
NM_001009584.1	2	XM_002344152.1	0		NM_019895.2	5
NM_005353.2	13	XM_002344153.1	0		NM_017702.2	4
NM_019895.2	5	XM_001726263.1	0		NM_001105669.1	2
NM_017702.2	4	XM_002344164.1	0		NM_178491.2	2
NM_001105669.1	2	XM_001726504.2	0		NM_016427.2	7
NM_178491.2	2	XM_002344246.1	0		NM_001006114.1	6
NM_016427.2	7	XM_933141.2	0		NM_004740.3	5
NM_001006114.1	6	XM_002343627.1	0		NM_001040183.1	5
NM_004740.3	5	XM_002343628.1	0		NM_181600.1	5
NM_001040183.1	5	XM_001133785.1	0		NM_032926.2	1
NM_181600.1	5	XM_002343621.1	0		NM_012283.1	0
NM_032926.2	1	XM_001719773.2	0		NM_014681.4	9
NM_012283.1	0	XM_002343636.1	0		NM_016374.5	19
NM_014681.4	9	XM_001726885.1	0		NM_182531.2	6
NM_016374.5	19	XM_001719802.1	0		NM_032377.3	2
NM_182531.2	6	XM_001718878.1	0		NM_153746.1	8
NM_032377.3	2	XM_001719701.1	0		NM_001012709.1	1
NM_153746.1	8	XM_001720598.1	0		NM_001025598.1	11
NM_001012709.1	1	XM_933621.4	0		NM_206920.2	4
NM_001025598.1	11	XR_078547.1	0		NM_006749.3	13
NM_206920.2	4	XM_002343647.1	0		NM_144626.1	4
NM_006749.3	13	XR_038811.2	0		NM_020230.4	4
NM_144626.1	4	XM_001129773.2	0		NM_001005203.2	4
NM_020230.4	4	XM_002343649.1	0		NM_182541.2	5
NM_001005203.2	4	XR_078549.1	0		NM_080720.1	0
NM_182541.2	5	XM_001722946.2	0		NM_152360.2	3
NM_080720.1	0	XM_002343686.1	0		NM_019104.1	5
NM_152360.2	3	XM_002343687.1	0		NM_018964.3	7
NM_019104.1	5	XR_078550.1	0		NM_031440.1	2
NM_018964.3	7	XM_002343655.1	0		NM_012472.3	7
NM_031440.1	2	XM_001724244.1	0		NM_173491.2	3
NM_012472.3	7	XM_001724522.1	0		NM_015914.5	7
NM_173491.2	3	XR_041436.1	0		NM_001005473.2	19
NM_015914.5	7	XM_001718473.2	0		NM_001008711.1	7
NM_001005473.2	19	XM_002343660.1	0		NM_032558.2	8
NM_001008711.1	7	XM_001718521.2	0		NM_033449.1	11
NM_032558.2	8	XM_002344170.1	0		NM_175057.3	3
NM_033449.1	11	XR_078671.1	0		NM_018205.2	7
NM_175057.3	3	XM_002344182.1	0		NM_138689.2	4
NM_018205.2	7	XM_001725705.2	0		NM_001103161.1	6
NM_138689.2	4	XR_041194.2	0		NM_018711.2	13
NM_001103161.1	6	XM_002344214.1	0		NM_001001998.1	7
NM_018711.2	13	XM_002343718.1	0		NM_001033569.1	7
NM_001001998.1	7	XM_001716063.1	0		NM_033105.4	9
NM_001033569.1	7	XM_002343710.1	0		NM_025058.3	10
NM_033105.4	9	XM_002343715.1	0		NM_006588.2	3
NM_025058.3	10	XM_002343732.1	0		NM_001098506.1	5
NM_006588.2	3	XM_001723566.1	0		NM_001033572.1	7
NM_001098506.1	5	XM_001715351.1	0		NM_002785.2	6
NM_001033572.1	7	XM_002343740.1	0		NM_021153.2	17
NM_002785.2	6	XR_042089.2	0		NM_024875.3	5
NM_021153.2	17	XM_002343750.1	0		NM_145815.1	6
NM_024875.3	5	XM_002343755.1	0		NM_003316.3	26
NM_145815.1	6	XR_040130.1	0		NM_203364.2	7
NM_003316.3	26	XR_041771.1	0		NM_177999.1	16
NM_203364.2	7	XM_001716641.1	0		NM_001312.2	2
NM_177999.1	16	XM_927654.3	0		NM_014941.1	15
NM_001312.2	2	XM_001726296.1	0		NM_052936.2	8
NM_014941.1	15	XR_040828.1	0		NM_018434.4	8
NM_052936.2	8	XM_001719325.2	0		NM_033480.2	12
NM_018434.4	8	XM_001719381.2	0		NM_002783.2	5
NM_033480.2	12	XM_001130329.2	0		NM_005660.1	4
NM_002783.2	5	XR_078576.1	0		NM_012460.2	2
NM_005660.1	4	XR_078577.1	0		NM_001008728.1	3
NM_012460.2	2	XM_002343788.1	0		NM_033468.2	4
NM_001008728.1	3	XR_078578.1	0		NM_032871.3	6
NM_033468.2	4	XM_002343789.1	0		NM_080865.3	2
NM_032871.3	6	XM_002343772.1	0		NM_001005235.1	1
NM_080865.3	2	XR_038559.2	0		NM_178834.3	3
NM_001005235.1	1	XR_078582.1	0		NM_145205.3	5
NM_178834.3	3	XR_040880.1	0		NM_014406.4	7
NM_145205.3	5	XM_002343779.1	0		NM_022077.3	5
NM_014406.4	7	XM_001723382.1	0		NM_001005238.1	5
NM_022077.3	5	XM_496530.3	0		NM_020110.3	5
NM_001005238.1	5	XM_001132720.3	0		NM_145239.2	3
NM_020110.3	5	XM_002343765.1	0		NM_178232.2	4
NM_145239.2	3	XR_078575.1	0		NM_021619.2	7
NM_178232.2	4	XM_001715777.2	0		NM_018019.2	4
NM_021619.2	7	XM_002343805.1	0		NM_005102.2	4
NM_018019.2	4	XR_038530.2	0		NM_001005240.1	3
NM_005102.2	4	XM_002343808.1	0		NM_003154.2	0
NM_001005240.1	3	XM_002343799.1	0		NM_020113.3	3
NM_003154.2	0	XM_002343801.1	0		NM_031959.2	1
NM_020113.3	3	XM_002343813.1	0		NM_003275.2	11
NM_031959.2	1	XM_002343811.1	0		NM_014497.3	24
NM_003275.2	11	XM_002344196.1	0		NM_194278.3	14
NM_014497.3	24	XM_002343817.1	0		NM_001080497.1	11
NM_194278.3	14	XM_002343823.1	0		NM_005725.3	9
NM_001080497.1	11	XM_002343821.1	0		NM_001042548.1	5
NM_005725.3	9	XM_002343832.1	0		NM_001077527.1	7
NM_001042548.1	5	XM_926863.2	0		NM_152737.2	3
NM_001077527.1	7	XM_002343829.1	0		NM_181581.1	6
NM_152737.2	3	XM_001723372.1	0		NM_147175.3	8
NM_181581.1	6	XM_002343840.1	0		NM_025109.4	8
NM_147175.3	8	XM_001719937.2	0		NM_052904.3	9
NM_025109.4	8	XM_001720766.2	0		NM_001111039.1	7
NM_052904.3	9	XM_001716020.2	0		NM_207307.1	8
NM_001111039.1	7	XM_001721280.1	0		NM_176818.1	4
NM_207307.1	8	XM_001716497.2	0		NM_006842.2	10
NM_176818.1	4	XR_037554.2	0		NM_024793.1	3
NM_006842.2	10	XM_002343867.1	0		NM_207312.2	7
NM_024793.1	3	XM_002344217.1	0		NM_016323.2	4
NM_207312.2	7	XM_002344223.1	0		NM_014901.4	10
NM_016323.2	4	XM_002344225.1	0		NM_198582.2	9
NM_014901.4	10	XM_002344227.1	0		NM_001004134.1	3
NM_198582.2	9	XM_002344232.1	0		NM_145806.2	5
NM_001004134.1	3	XM_002343871.1	0		NM_001029880.1	13
NM_145806.2	5	XR_078735.1	0		NM_144676.2	3
NM_001029880.1	13	XM_002343878.1	0		NM_001085354.1	15
NM_144676.2	3	XR_041657.2	0		NM_020357.1	3
NM_001085354.1	15	XM_002343890.1	0		NM_025134.4	37
NM_020357.1	3	XM_002343893.1	0		NM_080744.1	6
NM_025134.4	37	XR_079108.1	0		NM_021996.4	4
NM_080744.1	6	XR_079109.1	0		NM_001009992.1	7
NM_021996.4	4	XR_041872.1	0		NM_030975.1	4
NM_001009992.1	7	XM_002346366.1	0		NM_145307.2	19
NM_030975.1	4	XM_002346367.1	0		NM_001012729.1	13
NM_145307.2	19	XM_002346648.1	0		NM_022456.3	25
NM_001012729.1	13	XM_002346901.1	0		NM_005981.3	9
NM_022456.3	25	XR_040931.2	0		NM_178270.1	8
NM_005981.3	9	XR_040219.1	0		NM_012375.2	1
NM_178270.1	8	XM_001715283.2	0		NM_014296.2	12
NM_012375.2	1	XM_938288.3	0		NM_001010844.1	1
NM_014296.2	12	XM_001722226.1	0		NM_030978.1	2
NM_001010844.1	1	XR_039932.2	0		NM_153181.2	6
NM_030978.1	2	XM_002348261.1	0		NM_020370.1	3
NM_153181.2	6	XM_002348263.1	0		NM_001037637.1	5
NM_020370.1	3	XM_002348262.1	0		NM_153687.2	7
NM_001037637.1	5	XM_001724114.2	0		NM_012261.2	9
NM_153687.2	7	XM_001724256.2	0		NM_001080517.1	13
NM_012261.2	9	XM_002346370.1	0		NM_001033853.1	5
NM_001080517.1	13	XM_002346383.1	0		NM_017896.2	15
NM_001033853.1	5	XM_002346371.1	0		NM_138619.1	14
NM_017896.2	15	XM_001718497.1	0		NM_016417.2	3
NM_138619.1	14	XM_002346372.1	0		NM_001004052.1	2
NM_016417.2	3	XM_002346375.1	0		NM_030576.3	9
NM_001004052.1	2	XM_002346384.1	0		NM_003520.3	1
NM_030576.3	9	XR_016047.2	0		NM_001009812.1	4
NM_003520.3	1	XM_002346403.1	0		NM_033191.2	3
NM_001009812.1	4	XM_002346368.1	0		NM_001506.1	1
NM_033191.2	3	XM_002346391.1	0		NM_014984.2	5
NM_001506.1	1	XR_037009.2	0		NM_020649.1	5
NM_014984.2	5	XM_002346531.1	0		NM_020914.3	47
NM_020649.1	5	XM_002346533.1	0		NM_012163.2	1
NM_020914.3	47	XM_002346529.1	0		NM_012406.3	7
NM_012163.2	1	XM_002346534.1	0		NM_032561.2	2
NM_012406.3	7	XM_001721016.2	0		NM_144690.1	4
NM_032561.2	2	XM_002346603.1	0		NM_030672.2	3
NM_144690.1	4	XR_041426.1	0		NM_018334.4	8
NM_030672.2	3	XM_002346650.1	0		NM_001080532.1	15
NM_018334.4	8	XM_002346653.1	0		NM_213597.2	9
NM_001080532.1	15	XM_002346655.1	0		NM_145115.2	8
NM_213597.2	9	XM_002348294.1	0		NM_172366.2	2
NM_145115.2	8	XM_001723539.1	0		NM_001652.3	12
NM_172366.2	2	XM_002347499.1	0		NM_006310.3	7
NM_001652.3	12	XM_002347500.1	0		NM_148962.4	2
NM_006310.3	7	XM_002347501.1	0		NM_018383.3	21
NM_148962.4	2	XM_001725159.1	0		NM_171982.3	9
NM_018383.3	21	XM_002347504.1	0		NM_023918.1	3
NM_171982.3	9	XM_002347507.1	0		NM_001001917.1	4
NM_023918.1	3	XM_002347508.1	0		NM_002107.3	1
NM_001001917.1	4	XM_002347627.1	0		NM_018933.2	7
NM_002107.3	1	XM_002347610.1	0		NM_012337.2	9
NM_018933.2	7	XM_001715513.2	0		NM_020162.2	14
NM_012337.2	9	XM_002347614.1	0		NM_001001919.1	5
NM_020162.2	14	XR_016075.3	0		NM_174901.4	4
NM_001001919.1	5	XR_041694.2	0		NM_144582.2	11
NM_174901.4	4	XM_002347624.1	0		NM_017849.1	8
NM_144582.2	11	XM_001127608.2	0		NM_175883.1	13
NM_017849.1	8	XR_079375.1	0		NM_020917.1	19
NM_175883.1	13	XM_001726998.2	0		NM_001796.2	6
NM_020917.1	19	XM_939111.4	0		NM_020157.2	3
NM_001796.2	6	XR_079392.1	0		NM_018053.2	4
NM_020157.2	3	XR_079434.1	0		NM_005337.4	12
NM_018053.2	4	XM_002348077.1	0		NM_001001965.1	4
NM_005337.4	12	XM_002348085.1	0		NM_001037499.1	2
NM_001001965.1	4	XR_079460.1	0		NM_052989.1	17
NM_001037499.1	2	XM_944578.1	0		NM_001001922.1	3
NM_052989.1	17	XM_001726802.2	0		NM_001865.2	1
NM_001001922.1	3	XM_002348211.1	0		NM_001017929.2	4
NM_001865.2	1	XM_002348213.1	0		NM_014661.3	5
NM_001017929.2	4	XM_001132439.1	0		NM_014254.1	4
NM_014661.3	5	XM_002348194.1	0		NM_198889.1	19
NM_014254.1	4	XM_001726919.2	0		NM_007245.2	10
NM_198889.1	19	XM_002348214.1	0		NM_001001560.1	5
NM_007245.2	10	XM_001132712.1	0		NM_001969.3	10
NM_001001560.1	5	XM_001132908.1	0		NM_032998.2	4
NM_001969.3	10	XM_002348202.1	0		NM_018378.2	2
NM_032998.2	4	XM_001720338.2	0		NM_016185.2	4
NM_018378.2	2	XM_002348270.1	0		NM_001005567.1	2
NM_016185.2	4	XM_002348275.1	0		NM_152626.2	4
NM_001005567.1	2	XM_002348279.1	0		NM_138564.1	4
NM_152626.2	4	XR_041704.2	0		NM_003116.1	3
NM_138564.1	4	XM_002348288.1	0		NM_173059.1	14
NM_003116.1	3	XM_001715079.1	0		NM_001017363.1	1
NM_173059.1	14	XM_002346418.1	0		NM_020678.2	4
NM_001017363.1	1	XR_079122.1	0		NM_177949.2	7
NM_020678.2	4	XM_002346425.1	0		NM_181756.1	5
NM_177949.2	7	XM_002346427.1	0		NM_032806.4	8
NM_181756.1	5	XM_001723102.2	0		NM_003288.2	3
NM_032806.4	8	XR_079123.1	0		NM_012377.1	2
NM_003288.2	3	XR_037951.2	0		NM_003677.3	8
NM_012377.1	2	XM_002346438.1	0		NM_001008237.1	0
NM_003677.3	8	XM_939418.3	0		NM_024654.3	10
NM_001008237.1	0	XM_002346434.1	0		NM_006428.3	9
NM_024654.3	10	XM_002346435.1	0		NM_199361.1	3
NM_006428.3	9	XM_002346461.1	0		NM_007049.2	9
NM_199361.1	3	XM_002346477.1	0		NM_032009.1	5
NM_007049.2	9	XM_002346445.1	0		NM_021255.2	11
NM_032009.1	5	XM_002346478.1	0		NM_005892.3	9
NM_021255.2	11	XM_001715724.1	0		NM_007284.3	4
NM_005892.3	9	XR_079127.1	0		NM_173341.1	6
NM_007284.3	4	XM_002346447.1	0		NM_002779.3	6
NM_173341.1	6	XM_938653.4	0		NM_001099437.1	4
NM_002779.3	6	XM_002346448.1	0		NM_005139.2	6
NM_001099437.1	4	XM_001723077.1	0		NM_014228.3	10
NM_005139.2	6	XM_002346462.1	0		NM_022034.4	8
NM_014228.3	10	XM_002346452.1	0		NM_016649.3	7
NM_022034.4	8	XM_002346469.1	0		NM_020440.2	19
NM_016649.3	7	XR_041559.1	0		NM_002145.3	3
NM_020440.2	19	XR_041564.1	0		NM_012456.2	4
NM_002145.3	3	XM_002346455.1	0		NM_199247.1	4
NM_012456.2	4	XM_002346456.1	0		NM_153207.4	8
NM_199247.1	4	XM_002346480.1	0		NM_152598.2	6
NM_153207.4	8	XR_079139.1	0		NM_005839.3	16
NM_152598.2	6	XM_001717826.1	0		NM_018328.3	15
NM_005839.3	16	XR_039353.2	0		NM_015250.3	15
NM_018328.3	15	XM_002346488.1	0		NM_153323.3	0
NM_015250.3	15	XM_002346512.1	0		NM_207338.2	10
NM_153323.3	0	XR_042427.2	0		NM_020830.3	15
NM_207338.2	10	XM_002346517.1	0		NM_001083913.1	9
NM_020830.3	15	XM_002346521.1	0		NM_024316.1	2
NM_001083913.1	9	XM_002346495.1	0		NM_001189.3	4
NM_024316.1	2	XM_002346523.1	0		NM_015269.1	16
NM_001189.3	4	XR_041474.1	0		NM_001113202.1	2
NM_015269.1	16	XM_002346503.1	0		NM_022917.4	19
NM_001113202.1	2	XM_002346504.1	0		NM_138720.1	3
NM_022917.4	19	XM_002346505.1	0		NM_152540.3	12
NM_138720.1	3	XM_002346506.1	0		NM_025048.2	4
NM_152540.3	12	XM_002346549.1	0		NM_152600.2	1
NM_025048.2	4	XM_002346550.1	0		NM_004871.2	20
NM_152600.2	1	XM_002346571.1	0		NM_198512.1	8
NM_004871.2	20	XM_002346554.1	0		NM_080861.3	2
NM_198512.1	8	XM_002346575.1	0		NM_001079935.1	2
NM_080861.3	2	XM_001723593.2	0		NM_002236.4	3
NM_001079935.1	2	XM_001717780.2	0		NM_152464.1	7
NM_002236.4	3	XM_002346583.1	0		NM_001007024.1	20
NM_152464.1	7	XM_002346540.1	0		NM_012403.1	0
NM_001007024.1	20	XM_002346542.1	0		NM_001099678.1	18
NM_012403.1	0	XR_079147.1	0		NM_032773.2	9
NM_001099678.1	18	XM_001719112.2	0		NM_021201.4	12
NM_032773.2	9	XM_001123368.2	0		NM_001013659.2	19
NM_021201.4	12	XR_079158.1	0		NM_007259.3	7
NM_001013659.2	19	XM_002346593.1	0		NM_138396.4	8
NM_007259.3	7	XM_002346594.1	0		NM_001007025.1	20
NM_138396.4	8	XM_001720878.1	0		NM_032283.1	8
NM_001007025.1	20	XM_002346587.1	0		NM_014566.1	4
NM_032283.1	8	XM_002346605.1	0		NM_001014433.2	3
NM_014566.1	4	XM_002346610.1	0		NM_001040097.1	2
NM_001014433.2	3	XM_001723636.1	0		NM_032928.3	1
NM_001040097.1	2	XM_001133167.2	0		NM_006594.2	8
NM_032928.3	1	XM_001129764.2	0		NM_018925.2	9
NM_006594.2	8	XM_002346617.1	0		NM_001082480.1	10
NM_018925.2	9	XM_001715274.1	0		NM_177403.3	3
NM_001082480.1	10	XM_002346643.1	0		NM_003585.2	6
NM_177403.3	3	XM_002346630.1	0		NM_018922.2	14
NM_003585.2	6	XM_002346631.1	0		NM_018957.3	1
NM_018922.2	14	XM_001716962.2	0		NM_145810.2	8
NM_018957.3	1	XM_001723766.1	0		NM_174942.1	5
NM_145810.2	8	XM_002346672.1	0		NM_007022.3	3
NM_174942.1	5	XM_001721001.1	0		NM_152707.2	5
NM_007022.3	3	XR_015322.3	0		NM_018921.2	7
NM_152707.2	5	XM_001721540.2	0		NM_007096.2	2
NM_018921.2	7	XR_079525.1	0		NM_018025.2	11
NM_007096.2	2	XM_002346706.1	0		NM_020243.4	6
NM_018025.2	11	XM_002346707.1	0		NM_003932.3	8
NM_020243.4	6	XM_001714740.1	0		NM_198526.1	4
NM_003932.3	8	XM_002346726.1	0		NM_018918.2	14
NM_198526.1	4	XM_002346718.1	0		NM_197974.1	15
NM_018918.2	14	XM_002346728.1	0		NM_001024675.1	3
NM_197974.1	15	XM_002346737.1	0		NM_033445.2	1
NM_001024675.1	3	XM_001718781.2	0		NM_024778.4	8
NM_033445.2	1	XM_001719837.1	0		NM_080831.2	3
NM_024778.4	8	XM_002346744.1	0		NM_152388.2	13
NM_080831.2	3	XM_002346756.1	0		NM_032730.4	8
NM_152388.2	13	XR_040424.1	0		NM_005835.1	11
NM_032730.4	8	XM_001725455.2	0		NM_018915.2	9
NM_005835.1	11	XM_940512.1	0		NM_020201.3	2
NM_018915.2	9	XM_001718031.1	0		NM_018477.2	5
NM_020201.3	2	XM_002346765.1	0		NM_001004458.1	3
NM_018477.2	5	XM_002346791.1	0		NM_201521.1	5
NM_001004458.1	3	XM_002346776.1	0		NM_001004461.1	0
NM_201521.1	5	XM_001722898.2	0		NM_173852.3	2
NM_001004461.1	0	XM_002346781.1	0		NM_138343.2	4
NM_173852.3	2	XM_945451.3	0		NM_033204.2	3
NM_138343.2	4	XM_001726987.2	0		NM_015446.3	23
NM_033204.2	3	XR_079193.1	0		NM_198227.1	8
NM_015446.3	23	XM_001719037.2	0		NM_145233.2	7
NM_198227.1	8	XM_001719089.1	0		NM_001181.3	3
NM_145233.2	7	XM_002346808.1	0		NM_032054.1	10
NM_001181.3	3	XM_002346809.1	0		NM_152356.3	4
NM_032054.1	10	XM_001725502.1	0		NM_006383.2	3
NM_152356.3	4	XM_001719347.1	0		NM_025169.1	4
NM_006383.2	3	XM_001725821.2	0		NM_152538.2	7
NM_025169.1	4	XM_002346820.1	0		NM_003513.2	1
NM_152538.2	7	XR_079195.1	0		NM_144665.2	4
NM_003513.2	1	XM_002346824.1	0		NM_198706.1	2
NM_144665.2	4	XR_015842.3	0		NM_005545.3	6
NM_198706.1	2	XM_002346826.1	0		NM_001004687.1	5
NM_005545.3	6	XM_002346805.1	0		NM_006683.4	1
NM_001004687.1	5	XR_040758.1	0		NM_173801.3	3
NM_006683.4	1	XR_040769.2	0		NM_001005324.1	6
NM_173801.3	3	XM_002346843.1	0		NM_001005272.2	2
NM_001005324.1	6	XR_079527.1	0		NM_016312.2	10
NM_001005272.2	2	XM_001720086.2	0		NM_001098822.1	3
NM_016312.2	10	XR_079202.1	0		NM_001034194.1	10
NM_001098822.1	3	XM_002346852.1	0		NM_032805.1	4
NM_001034194.1	10	XM_002346849.1	0		NM_018936.2	10
NM_032805.1	4	XM_001722891.2	0		NM_006995.3	10
NM_018936.2	10	XR_039889.1	0		NM_032775.2	10
NM_006995.3	10	XM_001717666.2	0		NM_152347.3	9
NM_032775.2	10	XM_001717737.2	0		NM_021572.4	11
NM_152347.3	9	XM_002346858.1	0		NM_144569.4	6
NM_021572.4	11	XM_002346859.1	0		NM_001015048.1	12
NM_144569.4	6	XR_079211.1	0		NM_001098825.1	0
NM_001015048.1	12	XM_002346875.1	0		NM_001004692.1	3
NM_001098825.1	0	XR_079210.1	0		NM_018904.2	17
NM_001004692.1	3	XR_040791.1	0		NM_181805.1	2
NM_018904.2	17	XM_001715055.2	0		NM_002195.1	1
NM_181805.1	2	XM_001720362.1	0		NM_001004473.1	1
NM_002195.1	1	XR_079214.1	0		NM_175062.3	3
NM_001004473.1	1	XM_002346886.1	0		NM_152897.1	5
NM_175062.3	3	XM_001724501.1	0		NM_001004476.1	3
NM_152897.1	5	XM_001713969.2	0		NM_005133.2	2
NM_001004476.1	3	XM_002346931.1	0		NM_001040033.1	9
NM_005133.2	2	XM_001720210.2	0		NM_001042572.2	4
NM_001040033.1	9	XM_001723171.1	0		NM_001001952.1	4
NM_001042572.2	4	XM_001723206.1	0		NM_001012337.1	6
NM_001001952.1	4	XM_001723453.1	0		NM_145798.2	10
NM_001012337.1	6	XM_002346922.1	0		NM_199415.1	15
NM_145798.2	10	XM_002346952.1	0		NM_001004479.1	7
NM_199415.1	15	XM_002346949.1	0		NM_001005158.1	16
NM_001004479.1	7	XM_002346951.1	0		NM_148921.3	9
NM_001005158.1	16	XR_079225.1	0		NM_001004482.1	1
NM_148921.3	9	XM_001714130.2	0		NM_017873.2	17
NM_001004482.1	1	XM_002346957.1	0		NM_001004708.1	5
NM_017873.2	17	XM_002346959.1	0		NM_001007565.1	5
NM_001004708.1	5	XM_002346965.1	0		NM_016559.1	15
NM_001007565.1	5	XM_002346973.1	0		NM_130896.2	2
NM_016559.1	15	XM_002346978.1	0		NM_033455.1	0
NM_130896.2	2	XM_002346979.1	0		NM_033119.3	8
NM_033455.1	0	XM_001717871.2	0		NM_002173.2	4
NM_033119.3	8	XM_001720202.1	0		NM_152909.2	9
NM_002173.2	4	XM_002346995.1	0		NM_006969.2	12
NM_152909.2	9	XM_002347005.1	0		NM_005298.2	1
NM_006969.2	12	XM_002347006.1	0		NM_014004.2	14
NM_005298.2	1	XM_002347008.1	0		NM_205861.1	9
NM_014004.2	14	XM_002347024.1	0		NM_004206.2	3
NM_205861.1	9	XM_002347015.1	0		NM_001004715.1	2
NM_004206.2	3	XM_002347028.1	0		NM_021646.1	9
NM_001004715.1	2	XM_002347030.1	0		NM_014343.1	3
NM_021646.1	9	XM_002347037.1	0		NM_018279.3	16
NM_014343.1	3	XM_001722543.1	0		NM_031272.3	17
NM_018279.3	16	XM_001722618.1	0		NM_016216.2	13
NM_031272.3	17	XM_002347032.1	0		NM_032689.3	10
NM_016216.2	13	XM_002347043.1	0		NM_152402.2	4
NM_032689.3	10	XM_001724195.1	0		NM_052931.3	8
NM_152402.2	4	XR_079248.1	0		NM_145057.2	2
NM_052931.3	8	XM_002347048.1	0		NM_031469.2	16
NM_145057.2	2	XM_001714601.1	0		NM_018262.2	17
NM_031469.2	16	XR_079254.1	0		NM_015295.2	24
NM_018262.2	17	XM_002347067.1	0		NM_183378.2	14
NM_015295.2	24	XM_001716736.2	0		NM_004339.2	5
NM_183378.2	14	XM_002347097.1	0		NM_001010896.1	1
NM_004339.2	5	XR_079258.1	0		NM_005754.2	5
NM_001010896.1	1	XM_001721959.1	0		NM_205841.2	2
NM_005754.2	5	XM_001716178.2	0		NM_016210.2	8
NM_205841.2	2	XR_079260.1	0		NM_001017404.1	10
NM_016210.2	8	XM_002347081.1	0		NM_001017981.1	7
NM_001017404.1	10	XR_079265.1	0		NM_198074.4	6
NM_001017981.1	7	XM_002347102.1	0		NM_001025236.1	1
NM_198074.4	6	XM_001724658.1	0		NM_032099.1	5
NM_001025236.1	1	XR_079266.1	0		NM_014614.2	24
NM_032099.1	5	XM_001718350.2	0		NM_003195.4	7
NM_014614.2	24	XM_002347114.1	0		NM_033188.3	1
NM_003195.4	7	XM_002347124.1	0		NM_001025238.1	1
NM_033188.3	1	XM_001714161.2	0		NM_080670.2	5
NM_001025238.1	1	XM_002347123.1	0		NM_181845.1	4
NM_080670.2	5	XM_002347127.1	0		NM_017904.3	4
NM_181845.1	4	XM_002347132.1	0		NM_144566.1	6
NM_017904.3	4	XM_002347133.1	0		NM_001018072.1	19
NM_144566.1	6	XM_002347139.1	0		NM_152475.2	5
NM_001018072.1	19	XM_001716355.2	0		NM_017699.2	13
NM_152475.2	5	XM_002347143.1	0		NM_001080408.1	7
NM_017699.2	13	XM_936436.4	0		NM_004264.3	4
NM_001080408.1	7	XM_936447.4	0		NM_013941.2	4
NM_004264.3	4	XR_041961.1	0		NM_153763.2	6
NM_013941.2	4	XM_937349.2	0		NM_001114108.1	4
NM_153763.2	6	XM_001127438.3	0		NM_198154.1	3
NM_001114108.1	4	XM_002347149.1	0		NM_001004729.1	4
NM_198154.1	3	XM_002347164.1	0		NM_001024855.1	6
NM_001004729.1	4	XM_002347166.1	0		NM_080739.2	2
NM_001024855.1	6	XM_001725318.1	0		NM_033409.3	5
NM_080739.2	2	XR_079280.1	0		NM_174903.4	2
NM_033409.3	5	XM_001726430.1	0		NM_001005469.1	0
NM_174903.4	2	XM_001719056.1	0		NM_201269.1	13
NM_001005469.1	0	XM_002347173.1	0		NM_003449.3	8
NM_201269.1	13	XR_040361.1	0		NM_014594.1	7
NM_003449.3	8	XM_944648.3	0		NM_016307.3	0
NM_014594.1	7	XM_001717738.1	0		NM_033342.2	1
NM_016307.3	0	XM_002347211.1	0		NM_032024.3	2
NM_033342.2	1	XR_040385.1	0		NM_015372.1	3
NM_032024.3	2	XM_002347215.1	0		NM_052831.2	9
NM_015372.1	3	XM_002347216.1	0		NM_024911.4	10
NM_052831.2	9	XM_001721061.1	0		NM_033504.2	0
NM_024911.4	10	XM_002347252.1	0		NM_203294.1	6
NM_033504.2	0	XM_002347235.1	0		NM_001037813.2	9
NM_203294.1	6	XM_002347237.1	0		NM_001005192.1	3
NM_001037813.2	9	XM_001723135.1	0		NM_007159.2	8
NM_001005192.1	3	XM_940231.2	0		NM_198457.2	11
NM_007159.2	8	XR_079536.1	0		NM_178168.1	4
NM_198457.2	11	XM_002347242.1	0		NM_001005195.1	1
NM_178168.1	4	XM_001725075.1	0		NM_003333.3	14
NM_001005195.1	1	XM_936787.2	0		NM_017917.2	7
NM_003333.3	14	XM_001128267.3	0		NM_012243.1	5
NM_017917.2	7	XR_040139.2	0		NM_178031.2	5
NM_012243.1	5	XR_079294.1	0		NM_001005198.1	6
NM_178031.2	5	XM_002347261.1	0		NM_032376.2	5
NM_001005198.1	6	XM_002347271.1	0		NM_020200.5	5
NM_032376.2	5	XM_002347264.1	0		NM_138800.1	4
NM_020200.5	5	XM_002347278.1	0		NM_033644.2	14
NM_138800.1	4	XR_019393.3	0		NM_022786.1	3
NM_033644.2	14	XM_001719447.2	0		NM_024955.5	11
NM_022786.1	3	XR_079306.1	0		NM_022752.5	5
NM_024955.5	11	XM_001716240.1	0		NM_194302.2	16
NM_022752.5	5	XM_001721691.1	0		NM_053003.2	6
NM_194302.2	16	XM_001723398.2	0		NM_005797.2	6
NM_053003.2	6	XM_002347300.1	0		NM_138422.1	3
NM_005797.2	6	XM_001125923.1	0		NM_002144.3	1
NM_138422.1	3	XM_002347312.1	0		NM_004776.3	13
NM_002144.3	1	XM_002347304.1	0		NM_133457.2	8
NM_004776.3	13	XM_002347307.1	0		NM_001098483.1	2
NM_133457.2	8	XM_002347316.1	0		NM_018096.3	9
NM_001098483.1	2	XM_001717435.1	0		NM_014001.2	14
NM_018096.3	9	XM_002347336.1	0		NM_199441.1	3
NM_014001.2	14	XM_001723572.1	0		NM_003192.2	3
NM_199441.1	3	XR_019557.3	0		NM_020695.3	8
NM_003192.2	3	XM_002347374.1	0		NM_001004749.1	4
NM_020695.3	8	XR_079328.1	0		NM_001014445.1	9
NM_001004749.1	4	XM_001726259.2	0		NM_001031665.1	8
NM_001014445.1	9	XM_002347349.1	0		NM_030934.4	12
NM_001031665.1	8	XM_001719039.1	0		NM_002143.2	2
NM_030934.4	12	XM_002347362.1	0		NM_001110213.1	5
NM_002143.2	2	XR_041444.1	0		NM_001040446.1	13
NM_001110213.1	5	XM_001129879.3	0		NM_080546.3	14
NM_001040446.1	13	XM_002347378.1	0		NM_006466.2	4
NM_080546.3	14	XR_040616.1	0		NM_020443.3	42
NM_006466.2	4	XR_040795.2	0		NM_181604.1	0
NM_020443.3	42	XM_001717332.2	0		NM_019589.2	24
NM_181604.1	0	XM_002347382.1	0		NM_001004755.1	1
NM_019589.2	24	XM_001724844.1	0		NM_006858.2	2
NM_001004755.1	1	XM_941137.4	0		NM_024531.3	3
NM_006858.2	2	XM_002347385.1	0		NM_153257.2	5
NM_024531.3	3	XR_079331.1	0		NM_001005922.1	4
NM_153257.2	5	XM_002347388.1	0		NM_005707.1	9
NM_001005922.1	4	XM_002347405.1	0		NM_020393.2	3
NM_005707.1	9	XM_002347418.1	0		NM_014582.2	1
NM_020393.2	3	XM_001716241.1	0		NM_017970.2	12
NM_014582.2	1	XM_002347400.1	0		NM_001075099.1	8
NM_017970.2	12	XM_001721859.1	0		NM_024838.4	11
NM_001075099.1	8	XM_002347437.1	0		NM_005440.4	15
NM_024838.4	11	XM_002347436.1	0		NM_033405.3	14
NM_005440.4	15	XR_040105.1	0		NM_182833.1	8
NM_033405.3	14	XM_002347434.1	0		NM_019556.1	7
NM_182833.1	8	XR_079341.1	0		NM_134428.1	4
NM_019556.1	7	XM_001133668.1	0		NM_058206.3	5
NM_134428.1	4	XM_002347440.1	0		NM_033280.2	2
NM_058206.3	5	XM_002347441.1	0		NM_001005489.1	3
NM_033280.2	2	XR_079346.1	0		NM_138494.2	8
NM_001005489.1	3	XM_001128823.2	0		NM_032327.2	6
NM_138494.2	8	XM_002347468.1	0		NM_032756.2	5
NM_032327.2	6	XM_002347469.1	0		NM_080474.1	7
NM_032756.2	5	XM_002347446.1	0		NM_152493.2	10
NM_080474.1	7	XR_079343.1	0		NM_005779.2	12
NM_152493.2	10	XM_002347449.1	0		NM_198045.1	4
NM_005779.2	12	XM_001724938.1	0		NM_001080451.1	2
NM_198045.1	4	XM_002347472.1	0		NM_018012.3	14
NM_001080451.1	2	XM_002347473.1	0		NM_001003396.1	2
NM_018012.3	14	XM_002347474.1	0		NM_001267.2	5
NM_001003396.1	2	XM_001718005.2	0		NM_017911.2	10
NM_001267.2	5	XM_002347475.1	0		NM_173650.1	11
NM_017911.2	10	XR_039485.2	0		NM_181615.1	0
NM_173650.1	11	XM_002347479.1	0		NM_032815.3	11
NM_181615.1	0	XM_002347486.1	0		NM_020724.1	15
NM_032815.3	11	XM_002347488.1	0		NM_014404.1	2
NM_020724.1	15	XM_001717736.2	0		NM_016431.3	7
NM_014404.1	2	XM_001717746.2	0		NM_181619.1	0
NM_016431.3	7	XM_001724951.1	0		NM_012278.1	3
NM_181619.1	0	XM_002347524.1	0		NM_181426.1	11
NM_012278.1	3	XM_001719946.1	0		NM_144994.7	2
NM_181426.1	11	XM_002347528.1	0		NM_022840.3	14
NM_144994.7	2	XM_002347529.1	0		NM_013362.2	8
NM_022840.3	14	XM_002347542.1	0		NM_198229.2	19
NM_013362.2	8	XM_939961.1	0		NM_006811.2	7
NM_198229.2	19	XM_001716668.1	0		NM_001005495.1	3
NM_006811.2	7	XR_079354.1	0		NM_181623.1	4
NM_001005495.1	3	XM_001130603.2	0		NM_133368.1	6
NM_181623.1	4	XM_001714711.2	0		NM_031371.3	19
NM_133368.1	6	XM_002347572.1	0		NM_033452.2	1
NM_031371.3	19	XM_002347566.1	0		NM_001005500.1	2
NM_033452.2	1	XM_001715808.1	0		NM_017510.4	5
NM_001005500.1	2	XM_002347557.1	0		NM_001004059.2	3
NM_017510.4	5	XM_002347558.1	0		NM_021924.3	4
NM_001004059.2	3	XM_002347559.1	0		NM_006955.1	16
NM_021924.3	4	XR_040808.2	0		NM_001029964.2	8
NM_006955.1	16	XM_002347577.1	0		NM_006961.3	6
NM_001029964.2	8	XM_002347591.1	0		NM_005234.3	6
NM_006961.3	6	XM_002347592.1	0		NM_007156.3	9
NM_005234.3	6	XM_002347580.1	0		NM_001485.2	4
NM_007156.3	9	XR_079359.1	0		NM_001017915.1	16
NM_001485.2	4	XM_002347583.1	0		NM_153748.1	12
NM_001017915.1	16	XM_945742.3	0		NM_018259.4	8
NM_153748.1	12	XM_001717779.1	0		NM_002432.1	3
NM_018259.4	8	XM_940577.3	0		NM_182594.1	7
NM_002432.1	3	XM_002347600.1	0		NM_001017.2	4
NM_182594.1	7	XM_002347631.1	0		NM_173357.2	3
NM_001017.2	4	XM_002347637.1	0		NM_006631.2	12
NM_173357.2	3	XM_001714864.1	0		NM_001033570.1	7
NM_006631.2	12	XM_001714997.2	0		NM_144638.1	4
NM_001033570.1	7	XM_001716041.1	0		NM_015463.2	4
NM_144638.1	4	XR_041364.1	0		NM_203414.1	5
NM_015463.2	4	XR_042101.1	0		NM_001489.3	8
NM_203414.1	5	XM_002347667.1	0		NM_174922.3	1
NM_001489.3	8	XR_041158.1	0		NM_018004.1	6
NM_174922.3	1	XM_002347660.1	0		NM_001010879.2	5
NM_018004.1	6	XM_002347663.1	0		NM_013249.2	7
NM_001010879.2	5	XM_002347658.1	0		NM_138706.3	5
NM_013249.2	7	XM_002347677.1	0		NM_006870.3	5
NM_138706.3	5	XM_001134278.1	0		NM_033328.2	3
NM_006870.3	5	XR_040613.2	0		NM_001114133.1	6
NM_033328.2	3	XM_002347687.1	0		NM_133640.3	4
NM_001114133.1	6	XM_001725729.1	0		NM_024082.2	1
NM_133640.3	4	XR_079368.1	0		NM_033341.3	7
NM_024082.2	1	XR_041226.2	0		NM_152377.1	11
NM_033341.3	7	XR_015456.2	0		NM_153354.3	4
NM_152377.1	11	XM_002347703.1	0		NM_033481.3	11
NM_153354.3	4	XM_002347704.1	0		NM_152604.1	6
NM_033481.3	11	XM_002347706.1	0		NM_053042.2	13
NM_152604.1	6	XM_001718455.1	0		NM_004872.3	3
NM_053042.2	13	XM_002347714.1	0		NM_020108.3	5
NM_004872.3	3	XM_001128991.2	0		NM_015348.1	18
NM_020108.3	5	XM_001726035.1	0		NM_022119.3	8
NM_015348.1	18	XM_001717869.2	0		NM_001018109.1	3
NM_022119.3	8	XM_002347725.1	0		NM_181621.3	7
NM_001018109.1	3	XM_002347726.1	0		NM_025187.3	4
NM_181621.3	7	XM_001719918.2	0		NM_005057.2	9
NM_025187.3	4	XM_002347733.1	0		NM_014698.1	10
NM_005057.2	9	XM_001721870.2	0		NM_007018.4	18
NM_014698.1	10	XM_002347748.1	0		NM_020111.3	5
NM_007018.4	18	XM_002347749.1	0		NM_033254.2	10
NM_020111.3	5	XM_002347750.1	0		NM_014312.3	2
NM_033254.2	10	XM_001726986.2	0		NM_198844.2	3
NM_014312.3	2	XM_002347761.1	0		NM_019001.3	20
NM_198844.2	3	XM_002347762.1	0		NM_201437.1	7
NM_019001.3	20	XM_002347771.1	0		NM_052852.2	3
NM_201437.1	7	XM_002347772.1	0		NM_021045.1	10
NM_052852.2	3	XR_042278.2	0		NM_031962.2	3
NM_021045.1	10	XM_002347789.1	0		NM_001722.2	4
NM_031962.2	3	XM_002347795.1	0		NM_007222.3	9
NM_001722.2	4	XM_002347787.1	0		NM_014521.2	13
NM_007222.3	9	XM_002347829.1	0		NM_033410.2	6
NM_014521.2	13	XM_002347811.1	0		NM_182922.2	9
NM_033410.2	6	XM_002347828.1	0		NM_170746.2	2
NM_182922.2	9	XM_001726696.1	0		NM_007367.2	4
NM_170746.2	2	XM_002347804.1	0		NM_133638.3	17
NM_007367.2	4	XM_002347806.1	0		NM_021220.2	3
NM_133638.3	17	XM_001714703.1	0		NM_014205.2	2
NM_021220.2	3	XR_038630.2	0		NM_002548.1	2
NM_014205.2	2	XM_002347845.1	0		NM_001001711.2	12
NM_002548.1	2	XM_002347850.1	0		NM_138284.1	5
NM_001001711.2	12	XM_001126704.1	0		NM_001010846.1	15
NM_138284.1	5	XM_002347853.1	0		NM_148174.2	7
NM_001010846.1	15	XR_040898.1	0		NM_016524.2	6
NM_148174.2	7	XR_042042.1	0		NM_005193.1	3
NM_016524.2	6	XM_002347866.1	0		NM_017723.2	7
NM_005193.1	3	XM_001714560.2	0		NM_001006616.1	7
NM_017723.2	7	XM_002347865.1	0		NM_138451.1	10
NM_001006616.1	7	XM_001716190.1	0		NM_013337.2	6
NM_138451.1	10	XM_002347891.1	0		NM_013340.2	12
NM_013337.2	6	XM_002347885.1	0		NM_002533.2	11
NM_013340.2	12	XM_002347886.1	0		NM_031481.1	6
NM_002533.2	11	XM_001723074.1	0		NM_024805.1	3
NM_031481.1	6	XM_002347897.1	0		NM_001003745.1	4
NM_024805.1	3	XM_001723846.2	0		NM_080753.2	2
NM_001003745.1	4	XM_002347900.1	0		NM_001012416.1	0
NM_080753.2	2	XM_944599.2	0		NM_201612.1	3
NM_001012416.1	0	XM_002347906.1	0		NM_173562.3	10
NM_201612.1	3	XM_002347907.1	0		NM_001006622.1	2
NM_173562.3	10	XM_001132530.1	0		NM_152549.2	3
NM_001006622.1	2	XM_002347928.1	0		NM_007260.2	3
NM_152549.2	3	XM_001718919.2	0		NM_001011718.1	6
NM_007260.2	3	XM_002347915.1	0		NM_003086.2	19
NM_001011718.1	6	XM_001726054.1	0		NM_001268.2	9
NM_003086.2	19	XM_001718971.1	0		NM_005549.2	10
NM_001268.2	9	XM_001718891.1	0		NM_013937.2	7
NM_005549.2	10	XM_001719706.1	0		NM_182972.2	12
NM_013937.2	7	XM_001720565.1	0		NM_006809.4	3
NM_182972.2	12	XM_946053.4	0		NM_031492.2	3
NM_006809.4	3	XR_079407.1	0		NM_016096.3	7
NM_031492.2	3	XM_002347948.1	0		NM_001011720.1	6
NM_016096.3	7	XR_016070.3	0		NM_139137.2	10
NM_001011720.1	6	XM_001131816.2	0		NM_003521.2	1
NM_139137.2	10	XM_002347950.1	0		NM_012091.2	11
NM_003521.2	1	XR_079405.1	0		NM_006268.3	7
NM_012091.2	11	XM_001722911.2	0		NM_020040.3	4
NM_006268.3	7	XM_002347966.1	0		NM_015685.4	5
NM_020040.3	4	XM_002347967.1	0		NM_003524.2	3
NM_015685.4	5	XR_079408.1	0		NM_001012264.3	5
NM_003524.2	3	XM_002347972.1	0		NM_172196.1	3
NM_001012264.3	5	XM_001724199.1	0		NM_003527.4	1
NM_172196.1	3	XM_001724445.1	0		NM_006338.2	5
NM_003527.4	1	XR_041434.1	0		NM_006353.2	2
NM_006338.2	5	XM_001718364.1	0		NM_024527.4	6
NM_006353.2	2	XM_001718506.2	0		NM_198993.2	12
NM_024527.4	6	XM_002347982.1	0		NM_015939.3	2
NM_198993.2	12	XM_001718569.2	0		NM_025251.1	10
NM_015939.3	2	XM_002348006.1	0		NM_024103.2	38
NM_025251.1	10	XR_079416.1	0		NM_052985.1	17
NM_024103.2	38	XM_002348018.1	0		NM_018426.1	10
NM_052985.1	17	XM_002348008.1	0		NM_012360.1	1
NM_018426.1	10	XR_041196.2	0		NM_177985.2	2
NM_012360.1	1	XM_002348053.1	0		NM_024112.3	2
NM_177985.2	2	XM_002348040.1	0		NM_001098519.1	8
NM_024112.3	2	XM_938823.2	0		NM_001005270.1	3
NM_001098519.1	8	XM_002348032.1	0		NM_031993.1	6
NM_001005270.1	3	XM_002348034.1	0		NM_012363.1	1
NM_031993.1	6	XM_002348035.1	0		NM_033413.2	2
NM_012363.1	1	XM_002348036.1	0		NM_001661.3	4
NM_033413.2	2	XM_001724807.1	0		NM_001612.4	5
NM_001661.3	4	XM_002348057.1	0		NM_030634.2	8
NM_001612.4	5	XR_042088.2	0		NM_012482.3	16
NM_030634.2	8	XM_002348068.1	0		NM_006801.2	6
NM_012482.3	16	XM_002348069.1	0		NM_198992.2	8
NM_006801.2	6	XR_040131.1	0		NM_174902.2	6
NM_198992.2	8	XR_041773.1	0		NM_015077.2	23
NM_174902.2	6	XM_001719245.1	0		NM_006250.2	2
[truncated: 41,572 more rows]
